# Supplementary material for: MeV-Stealth: A CD46-specific oncolytic measles virus resistant to neutralization by measles-immune human serum
Source: PLoS Pathog. 2021 Feb 3;17(2):e1009283. doi: 10.1371/journal.ppat.1009283 (PMC7886131; doi:10.1371/journal.ppat.1009283)
Supplement: S1 Data — (XLSX) [file ppat.1009283.s010.xlsx]

## Sheet: Figure 2
Figure 2B
	CHO-K1						CHO-CD38
	Nipah-scFv CD38	OL	SPA-scFv CD38	SPA (M437)-scFv CD38	5804-scFv CD38	5804-scFv CD38	Nipah-scFv CD38	OL	SPA-scFv CD38	SPA (M437)-scFv CD38	5804-scFv CD38	5804-scFv CD38
	2579	3430	2277	3332	1782	2059	34628	17577	6474	256263	292254	347029
	2964	6153	2637	2874	2441	2677	35202	15794	6099	276358	317611	338470
	2623	17904	2431	4117	1698	2062	30654	17897	4119	303119	298005	345597
Figure 2D
					CHO-K1
	Time (h)	MeV-Haals		MeV-Haals-CD38		CDVH5804 (Y539A)		CDVH5804 (Y539A)-CD38
	0	12	11	18	27	18	15	18	22
	2	45	57	51	58	57	61	46	58
	3	79	62	67	77	74	78	60	91
	4	81	71	91	97	77	94	93	111
	5.5	160	129	133	160	155	153	142	172
	6	348	301	257	339	310	302	272	404
	7	549	417	400	521	447	514	365	634
	8	833	606	534	752	714	789	587	924
	9	1188	852	748	1065	943	1069	723	1268
					CHO-SLAMF1
	Time (h)	MeV-Haals		MeV-Haals-CD38		CDVH5804 (Y539A)		CDVH5804 (Y539A)-CD38
	0	29	9	21	17	28	19	14	23
	2	58	34	59	50	58	49	74	58
	3	84	58	70	69	64	83	87	49
	4	148	78	86	76	80	95	86	72
	5.5	314	180	88	119	106	121	123	102
	6	457	338	173	166	150	170	179	169
	7	526	461	198	228	195	243	244	251
	8	608	600	286	345	278	327	332	348
	9	719	821	354	442	349	401	475	445
					CHO-NECTIN-4
	Time (h)	MeV-Haals		MeV-Haals-CD38		CDVH5804 (Y539A)		CDVH5804 (Y539A)-CD38
	0	14	26	23	23	16	20	14	22
	2	49	68	38	38	46	72	43	50
	3	63	119	67	56	73	91	71	82
	4	107	336	83	69	85	153	104	101
	5.5	182	583	128	111	113	211	199	165
	6	352	1061	209	155	191	359	359	305
	7	526	461	198	228	195	243	244	251
	8	815	1805	387	368	354	716	689	609
	9	1057	2110	519	476	493	870	787	805
					CHO-CD46
	Time (h)	MeV-Haals		MeV-Haals-CD38		CDVH5804 (Y539A)		CDVH5804 (Y539A)-CD38
	0	12	23	25	22	23	22	27	22
	2	67	60	50	64	50	53	73	44
	3	85	150	94	65	69	74	85	71
	4	149	232	129	109	107	105	122	132
	5.5	240	420	181	160	172	173	189	278
	6	387	781	326	248	331	385	322	625
	7	556	1076	432	339	457	481	487	831
	8	785	1387	570	485	689	773	625	1228
	9	898	1779	819	600	929	987	792	1432
					CHO-HIS
	Time (h)	MeV-Haals		MeV-Haals-CD38		CDVH5804 (Y539A)		CDVH5804 (Y539A)-CD38
	0	20	16	14	32	23	13	7	10
	2	587	1189	905	573	334	522	871	686
	3	1878	3557	2653	1949	956	1667	1251	1330
	4	4474	7330	5901	4120	1835	3523	2695	2459
	5.5	6774	10906	9220	6646	3098	5858	3186	3474
	6	11959	17192	14009	10535	5138	9470	6890	5449
	7	15001	21627	16761	13207	6189	11564	7262	6783
	8	19017	26203	21222	16667	7956	14908	11013	8554
	9	22150	30616	24783	19349	9185	16602	17414	10158
					CHO-CD38
	Time (h)	MeV-Haals		MeV-Haals-CD38		CDVH5804 (-N4)		CDVH5804 (-N4)-CD38
	0	20	20	21	12	18	22	35	21
	2	69	77	3692	2442	65	67	2089	2537
	3	117	79	11661	8656	96	105	6869	7282
	4	322	148	25421	19878	215	148	16705	16551
	5.5	578	202	38875	32415	485	222	27655	27529
	6	1180	341	61358	51067	1177	530	46211	46808
	7	1878	638	72548	60179	2032	1091	56744	58563
	8	2949	1071	88961	77023	3474	2074	70419	74116
	9	3972	1772	99138	88173	4852	3027	80962	84762

## Sheet: Figure 3
Figure 3A					Figure 3B
	Time (s)	Flow cell 2	Flow cell 1													scFv09-CD46																							scFv K2-CD46
	0.1	13.5	5.6			0.1 μM		0.1 μM fit		0.075 μM		0.075 μM fit		0.05 μM		0.05 μM fit		0.025 μM		0.025 μM fit		0.01 μM		0.01 μM fit		0.005 μM		0.005 μM fit			0.1 μM		0.1 μM fit		0.075 μM		0.075 μM fit		0.05 μM		0.05 μM fit		0.0375 μM		0.075 μM fit			5 μM
	0.2	13.6	5.7			Time (s)	RU	Time (s)	RU	Time (s)	RU	Time (s)	RU	Time (s)	RU	Time (s)	RU	Time (s)	RU	Time (s)	RU	Time (s)	RU	Time (s)	RU	Time (s)	RU	Time (s)	RU		Time (s)	RU	Time (s)	RU	Time (s)	RU	Time (s)	RU	Time (s)	RU	Time (s)	RU	Time (s)	RU	Time (s)	RU		Time (s)	RU
	0.3	13.5	5.8			-59.92	-7.9377	-59.92	0	-59.92	-5.02747	-59.92	0	-60.02	-3.23157	-60.02	0	-60.02	-2.07947	-60.02	0	-59.92	-1.22632	-59.92	0	-59.92	-0.428833	-59.92	0		-60.02	-0.594853	-60.02	0	-60.02	-1.00647	-60.02	0	-60.02	-0.584595	-60.02	0	-60.02	1.88678	-60.02	0		-59.92	-1.86768
	0.4	13.3	5.7			-59.82	-8.01796	-59.82	0	-59.82	-5.46644	-59.82	0	-59.92	-3.2074	-59.92	0	-59.92	-2.03406	-59.92	0	-59.82	-1.61598	-59.82	0	-59.82	-0.810681	-59.82	0		-59.92	-0.81665	-59.92	0	-59.92	-1.11975	-59.92	0	-59.92	-0.85022	-59.92	0	-59.92	1.40997	-59.92	0		-59.82	-2.18188
	0.5	13.6	5.6			-59.72	-8.05262	-59.72	0	-59.72	-5.10559	-59.72	0	-59.8199	-3.19092	-59.8199	0	-59.8199	-2.27551	-59.8199	0	-59.72	-1.24353	-59.72	0	-59.72	-0.607066	-59.72	0		-59.8199	-0.922051	-59.8199	0	-59.82	-1.0603	-59.82	0	-59.82	-1.09302	-59.82	0	-59.82	1.41827	-59.82	0		-59.72	-2.37646
	0.6	13.5	5.8			-59.62	-8.38293	-59.62	0	-59.62	-5.48767	-59.62	0	-59.72	-3.24329	-59.72	0	-59.72	-1.9248	-59.72	0	-59.62	-1.65442	-59.62	0	-59.62	-0.723267	-59.62	0		-59.72	-0.830566	-59.72	0	-59.72	-0.806396	-59.72	0	-59.72	-0.881293	-59.72	0	-59.72	1.39512	-59.72	0		-59.62	-1.79834
	0.7	13.7	5.7			-59.52	-7.97292	-59.52	0	-59.52	-5.08157	-59.52	0	-59.62	-3.50342	-59.62	0	-59.62	-2.54419	-59.62	0	-59.52	-1.43435	-59.52	0	-59.52	-0.568749	-59.52	0		-59.62	-0.822876	-59.62	0	-59.62	-1.0752	-59.62	0	-59.62	-0.959595	-59.62	0	-59.62	1.33612	-59.62	0		-59.52	-1.59755
	0.8	13.4	5.6			-59.42	-8.29214	-59.42	0	-59.42	-4.94849	-59.42	0	-59.52	-3.27148	-59.52	0	-59.52	-2.04736	-59.52	0	-59.42	-1.26147	-59.42	0	-59.42	-0.639648	-59.42	0		-59.52	-1.13898	-59.52	0	-59.52	-1.17676	-59.52	0	-59.52	-1.23767	-59.52	0	-59.52	1.14575	-59.52	0		-59.42	-2.04663
	0.9	13.5	5.8			-59.32	-8.38529	-59.32	0	-59.32	-5.10331	-59.32	0	-59.42	-3.56201	-59.42	0	-59.42	-2.26526	-59.42	0	-59.32	-1.2139	-59.32	0	-59.32	-0.759314	-59.32	0		-59.42	-0.535278	-59.42	0	-59.42	-0.654785	-59.42	0	-59.42	-0.276733	-59.42	0	-59.42	1.6709	-59.42	0		-59.32	-2.052
	1	13.5	5.7			-59.22	-8.29158	-59.22	0	-59.22	-5.28772	-59.22	0	-59.3199	-3.37378	-59.3199	0	-59.3199	-2.36768	-59.3199	0	-59.22	-1.5365	-59.22	0	-59.22	-0.619462	-59.22	0		-59.3199	-0.804233	-59.3199	0	-59.32	-0.834717	-59.32	0	-59.32	-0.616699	-59.32	0	-59.32	1.44958	-59.32	0		-59.22	-1.75926
	1.1	13.4	5.7			-59.12	-8.00098	-59.12	0	-59.12	-4.91345	-59.12	0	-59.22	-3.53638	-59.22	0	-59.22	-2.27405	-59.22	0	-59.12	-1.39832	-59.12	0	-59.12	-0.803833	-59.12	0		-59.22	-0.811279	-59.22	0	-59.22	-0.88855	-59.22	0	-59.22	-0.811978	-59.22	0	-59.22	1.62468	-59.22	0		-59.12	-1.9436
	1.2	13.5	6			-59.02	-8.02358	-59.02	0	-59.02	-5.45644	-59.02	0	-59.12	-3.21912	-59.12	0	-59.12	-2.28967	-59.12	0	-59.02	-1.68496	-59.02	0	-59.02	-0.729512	-59.02	0		-59.12	-0.751831	-59.12	0	-59.12	-1.05725	-59.12	0	-59.12	-0.739258	-59.12	0	-59.12	1.42719	-59.12	0		-59.02	-1.59379
	1.3	13.3	5.9			-58.92	-8.0625	-58.92	0	-58.92	-5.43921	-58.92	0	-59.02	-3.52063	-59.02	0	-59.02	-2.3927	-59.02	0	-58.92	-1.66382	-58.92	0	-58.92	-0.824097	-58.92	0		-59.02	-0.683765	-59.02	0	-59.02	-0.965088	-59.02	0	-59.02	-0.702637	-59.02	0	-59.02	1.33411	-59.02	0		-58.92	-1.66064
	1.4	13.4	5.9			-58.82	-7.54731	-58.82	0	-58.82	-4.99971	-58.82	0	-58.92	-3.35657	-58.92	0	-58.92	-2.52246	-58.92	0	-58.82	-1.26728	-58.82	0	-58.82	-0.21345	-58.82	0		-58.92	-0.616577	-58.92	0	-58.92	-0.90332	-58.92	0	-58.92	-0.631348	-58.92	0	-58.92	1.50635	-58.92	0		-58.82	-1.89893
	1.5	13.6	5.8			-58.72	-7.63125	-58.72	0	-58.72	-4.86023	-58.72	0	-58.8199	-2.74805	-58.8199	0	-58.8199	-1.89429	-58.8199	0	-58.72	-1.35291	-58.72	0	-58.72	-0.622343	-58.72	0		-58.8199	-0.890722	-58.8199	0	-58.82	-1.37378	-58.82	0	-58.82	-0.915161	-58.82	0	-58.82	1.31226	-58.82	0		-58.72	-1.82159
	1.6	13.6	5.8			-58.62	-8.0321	-58.62	0	-58.62	-4.9032	-58.62	0	-58.72	-3.06592	-58.72	0	-58.72	-1.87158	-58.72	0	-58.62	-1.33643	-58.62	0	-58.62	-0.675659	-58.62	0		-58.72	-0.447021	-58.72	0	-58.72	-0.669678	-58.72	0	-58.72	-0.938623	-58.72	0	-58.72	1.22445	-58.72	0		-58.62	-2.14502
	1.7	13.5	5.6			-58.52	-7.67767	-58.52	0	-58.52	-4.99017	-58.52	0	-58.62	-3.36279	-58.62	0	-58.62	-2.09973	-58.62	0	-58.52	-1.14923	-58.52	0	-58.52	-0.53766	-58.52	0		-58.62	-0.401001	-58.62	0	-58.62	-1.01196	-58.62	0	-58.62	-0.526001	-58.62	0	-58.62	1.43658	-58.62	0		-58.52	-1.78125
	1.8	13.4	5.8			-58.42	-7.7304	-58.42	0	-58.42	-5.27905	-58.42	0	-58.52	-3.07617	-58.52	0	-58.52	-1.80835	-58.52	0	-58.42	-1.34351	-58.42	0	-58.42	-0.892822	-58.42	0		-58.52	-0.936754	-58.52	0	-58.52	-0.910278	-58.52	0	-58.52	-1.10168	-58.52	0	-58.52	1.63611	-58.52	0		-58.42	-1.8208
	1.9	13.4	5.8			-58.32	-7.59318	-58.32	0	-58.32	-4.7183	-58.32	0	-58.42	-3.44409	-58.42	0	-58.42	-2.08496	-58.42	0	-58.32	-0.988196	-58.32	0	-58.32	-0.592933	-58.32	0		-58.42	-0.954102	-58.42	0	-58.42	-0.890015	-58.42	0	-58.42	-0.731323	-58.42	0	-58.42	1.43689	-58.42	0		-58.32	-1.81006
	2	13.6	6			-58.22	-7.94918	-58.22	0	-58.22	-5.37122	-58.22	0	-58.3199	-2.96667	-58.3199	0	-58.3199	-1.85278	-58.3199	0	-58.22	-1.40283	-58.22	0	-58.22	-1.00362	-58.22	0		-58.3199	-1.07402	-58.3199	0	-58.32	-1.19934	-58.32	0	-58.32	-0.964233	-58.32	0	-58.32	1.11176	-58.32	0		-58.22	-2.01854
	2.1	13.4	5.8			-58.12	-8.14465	-58.12	0	-58.12	-5.16418	-58.12	0	-58.22	-3.52295	-58.22	0	-58.22	-2.32312	-58.22	0	-58.12	-1.13574	-58.12	0	-58.12	-0.660034	-58.12	0		-58.22	-0.67041	-58.22	0	-58.22	-0.796265	-58.22	0	-58.22	-0.664504	-58.22	0	-58.22	1.23693	-58.22	0		-58.12	-2.37329
	2.2	13.6	6			-58.02	-7.87188	-58.02	0	-58.02	-5.09539	-58.02	0	-58.12	-3.33472	-58.12	0	-58.12	-2.05981	-58.12	0	-58.02	-1.45904	-58.02	0	-58.02	-1.09661	-58.02	0		-58.12	-0.66272	-58.12	0	-58.12	-0.932251	-58.12	0	-58.12	-0.56897	-58.12	0	-58.12	1.21185	-58.12	0		-58.02	-1.90621
	2.3	13.8	6			-57.92	-8.13137	-57.92	0	-57.92	-5.10327	-57.92	0	-58.02	-3.14636	-58.02	0	-58.02	-2.35046	-58.02	0	-57.92	-1.47717	-57.92	0	-57.92	-0.958496	-57.92	0		-58.02	-0.757436	-58.02	0	-58.02	-0.562744	-58.02	0	-58.02	-0.485474	-58.02	0	-58.02	1.45447	-58.02	0		-57.92	-2.20288
	2.4	13.6	6			-57.82	-8.01422	-57.82	0	-57.82	-5.57831	-57.82	0	-57.92	-3.51367	-57.92	0	-57.92	-2.18103	-57.92	0	-57.82	-1.56476	-57.82	0	-57.82	-0.564027	-57.82	0		-57.92	-0.869019	-57.92	0	-57.92	-1.05029	-57.92	0	-57.92	-1.14087	-57.92	0	-57.92	1.56018	-57.92	0		-57.82	-2.02246
	2.5	13.6	6			-57.72	-7.70828	-57.72	0	-57.72	-4.55957	-57.72	0	-57.8199	-3.74329	-57.8199	0	-57.8199	-2.44348	-57.8199	0	-57.72	-1.08801	-57.72	0	-57.72	-0.661157	-57.72	0		-57.8199	-0.807349	-57.8199	0	-57.82	-0.907227	-57.82	0	-57.82	-0.113403	-57.82	0	-57.82	1.30286	-57.82	0		-57.72	-2.23159
	2.6	13.5	5.7			-57.62	-8.07825	-57.62	0	-57.62	-4.71497	-57.62	0	-57.72	-2.54407	-57.72	0	-57.72	-1.79114	-57.72	0	-57.62	-1.44751	-57.62	0	-57.62	-0.899902	-57.62	0		-57.72	-0.668091	-57.72	0	-57.72	-0.588379	-57.72	0	-57.72	-1.1625	-57.72	0	-57.72	1.32995	-57.72	0		-57.62	-2.1084
	2.7	13.6	5.9			-57.52	-7.67042	-57.52	0	-57.52	-4.8971	-57.52	0	-57.62	-2.93323	-57.62	0	-57.62	-1.96387	-57.62	0	-57.52	-1.00526	-57.52	0	-57.52	-0.442148	-57.52	0		-57.62	-0.687622	-57.62	0	-57.62	-0.910278	-57.62	0	-57.62	-0.738403	-57.62	0	-57.62	1.46417	-57.62	0		-57.52	-2.13108
	2.8	13.7	6			-57.42	-7.57346	-57.42	0	-57.42	-4.89771	-57.42	0	-57.52	-2.96057	-57.52	0	-57.52	-1.9873	-57.52	0	-57.42	-0.977051	-57.42	0	-57.42	-0.655273	-57.42	0		-57.52	-0.505859	-57.52	0	-57.52	-0.55957	-57.52	0	-57.52	-0.699341	-57.52	0	-57.52	1.44592	-57.52	0		-57.42	-1.87622
	2.9	13.5	6			-57.32	-7.5782	-57.32	0	-57.32	-4.89082	-57.32	0	-57.42	-2.95728	-57.42	0	-57.42	-2.07629	-57.42	0	-57.32	-1.66853	-57.32	0	-57.32	-0.85383	-57.32	0		-57.42	-1.12207	-57.42	0	-57.42	-1.1698	-57.42	0	-57.42	-0.90564	-57.42	0	-57.42	1.25	-57.42	0		-57.32	-1.95288
	3	13.3	6			-57.22	-8.17033	-57.22	0	-57.22	-5.00647	-57.22	0	-57.3199	-3.07849	-57.3199	0	-57.3199	-1.90051	-57.3199	0	-57.22	-1.3678	-57.22	0	-57.22	-0.970867	-57.22	0		-57.3199	-0.742257	-57.3199	0	-57.32	-1.26343	-57.32	0	-57.32	-1.03918	-57.32	0	-57.32	1.28101	-57.32	0		-57.22	-1.78
	3.1	13.5	6			-57.12	-7.17981	-57.12	0	-57.12	-4.41431	-57.12	0	-57.22	-3.16443	-57.22	0	-57.22	-2.48962	-57.22	0	-57.12	-0.884155	-57.12	0	-57.12	-0.00854492	-57.12	0		-57.22	-0.904785	-57.22	0	-57.22	-1.36804	-57.22	0	-57.22	-0.854056	-57.22	0	-57.22	1.48616	-57.22	0		-57.12	-1.7832
	3.2	13.6	6.1			-57.02	-7.45918	-57.02	0	-57.02	-4.76228	-57.02	0	-57.12	-2.65112	-57.12	0	-57.12	-1.58105	-57.12	0	-57.02	-0.929146	-57.02	0	-57.02	-0.494087	-57.02	0		-57.12	-1.24158	-57.12	0	-57.12	-0.850952	-57.12	0	-57.12	-0.667358	-57.12	0	-57.12	1.46802	-57.12	0		-57.02	-2.32995
	3.3	13.3	6			-56.92	-8.2851	-56.92	0	-56.92	-5.23145	-56.92	0	-57.02	-3.11511	-57.02	0	-57.02	-1.99036	-57.02	0	-56.92	-1.3053	-56.92	0	-56.92	-1.15454	-56.92	0		-57.02	-1.31497	-57.02	0	-57.02	-1.63074	-57.02	0	-57.02	-1.19238	-57.02	0	-57.02	1.26227	-57.02	0		-56.92	-1.96924
	3.4	13.4	5.9			-56.82	-7.85969	-56.82	0	-56.82	-4.81049	-56.82	0	-56.92	-3.61133	-56.92	0	-56.92	-2.31775	-56.92	0	-56.82	-1.20856	-56.82	0	-56.82	-0.771065	-56.82	0		-56.92	-0.849487	-56.92	0	-56.92	-1.10425	-56.92	0	-56.92	-1.20959	-56.92	0	-56.92	1.06891	-56.92	0		-56.82	-1.71606
	3.5	13.4	6.1			-56.72	-7.44071	-56.72	0	-56.72	-4.6134	-56.72	0	-56.8199	-3.03467	-56.8199	0	-56.8199	-2.09583	-56.8199	0	-56.72	-1.55603	-56.72	0	-56.72	-0.747591	-56.72	0		-56.8199	-1.26189	-56.8199	0	-56.82	-1.4917	-56.82	0	-56.82	-1.14795	-56.82	0	-56.82	1.10205	-56.82	0		-56.72	-1.62488
	3.6	13.5	6			-56.62	-7.64001	-56.62	0	-56.62	-4.58923	-56.62	0	-56.72	-3.37842	-56.72	0	-56.72	-2.05908	-56.72	0	-56.62	-1.1709	-56.62	0	-56.62	-0.638184	-56.62	0		-56.72	-0.882324	-56.72	0	-56.72	-0.949463	-56.72	0	-56.72	-1.03315	-56.72	0	-56.72	1.22672	-56.72	0		-56.62	-1.92627
	3.7	13.5	6			-56.52	-7.74231	-56.52	0	-56.52	-4.42054	-56.52	0	-56.62	-2.86365	-56.62	0	-56.62	-1.97864	-56.62	0	-56.52	-0.971684	-56.52	0	-56.52	-0.560918	-56.52	0		-56.62	-0.596436	-56.62	0	-56.62	-1.04565	-56.62	0	-56.62	-0.570557	-56.62	0	-56.62	1.19159	-56.62	0		-56.52	-2.26716
	3.8	13.6	6.1			-56.42	-7.90398	-56.42	0	-56.42	-4.92908	-56.42	0	-56.52	-3.50745	-56.52	0	-56.52	-1.79431	-56.52	0	-56.42	-1.25134	-56.42	0	-56.42	-0.957764	-56.42	0		-56.52	-0.911043	-56.52	0	-56.52	-0.9729	-56.52	0	-56.52	-0.656494	-56.52	0	-56.52	1.20984	-56.52	0		-56.42	-1.8645
	3.9	13.4	5.8			-56.32	-7.35876	-56.32	0	-56.32	-4.78381	-56.32	0	-56.42	-3.17383	-56.42	0	-56.42	-1.83264	-56.42	0	-56.32	-1.27563	-56.32	0	-56.32	-0.545284	-56.32	0		-56.42	-0.807983	-56.42	0	-56.42	-0.691528	-56.42	0	-56.42	-0.737671	-56.42	0	-56.42	1.45026	-56.42	0		-56.32	-1.6333
	4	13.6	6			-56.22	-7.34473	-56.22	0	-56.22	-4.58459	-56.22	0	-56.3199	-2.9198	-56.3199	0	-56.3199	-2.03015	-56.3199	0	-56.22	-1.12634	-56.22	0	-56.22	-0.692142	-56.22	0		-56.3199	-0.850863	-56.3199	0	-56.32	-1.23132	-56.32	0	-56.32	-1.03992	-56.32	0	-56.32	1.40094	-56.32	0		-56.22	-1.50072
	4.1	13.5	6.8			-56.12	-7.62744	-56.12	0	-56.12	-4.65723	-56.12	0	-56.22	-2.99255	-56.22	0	-56.22	-1.8717	-56.22	0	-56.12	-1.03027	-56.12	0	-56.12	-0.760864	-56.12	0		-56.22	-0.877563	-56.22	0	-56.22	-1.27209	-56.22	0	-56.22	-1.17746	-56.22	0	-56.22	1.32034	-56.22	0		-56.12	-1.44751
	4.2	13.4	6.2			-56.02	-7.36973	-56.02	0	-56.02	-4.92051	-56.02	0	-56.12	-2.92688	-56.12	0	-56.12	-1.76697	-56.12	0	-56.02	-1.27403	-56.02	0	-56.02	-0.559305	-56.02	0		-56.12	-0.954102	-56.12	0	-56.12	-1.3042	-56.12	0	-56.12	-1.17834	-56.12	0	-56.12	1.03522	-56.12	0		-56.02	-1.92327
	4.3	13.4	6.2			-55.92	-7.84053	-55.92	0	-55.92	-5.0282	-55.92	0	-56.02	-2.90271	-56.02	0	-56.02	-1.86853	-56.02	0	-55.92	-1.37244	-55.92	0	-55.92	-1.00684	-55.92	0		-56.02	-0.884586	-56.02	0	-56.02	-1.18384	-56.02	0	-56.02	-0.997925	-56.02	0	-56.02	1.23212	-56.02	0		-55.92	-1.7959
	4.4	13.6	6.1			-55.82	-7.27287	-55.82	0	-55.82	-4.42912	-55.82	0	-55.92	-3.31519	-55.92	0	-55.92	-1.8833	-55.92	0	-55.82	-1.04057	-55.82	0	-55.82	-0.792154	-55.82	0		-55.92	-0.7229	-55.92	0	-55.92	-1.05176	-55.92	0	-55.92	-0.790039	-55.92	0	-55.92	1.14569	-55.92	0		-55.82	-1.62695
	4.5	13.8	6.2			-55.72	-7.23677	-55.72	0	-55.72	-4.30884	-55.72	0	-55.8199	-2.74634	-55.8199	0	-55.8199	-1.72314	-55.8199	0	-55.72	-1.08887	-55.72	0	-55.72	-0.35603	-55.72	0		-55.8199	-0.728512	-55.8199	0	-55.82	-1.09326	-55.82	0	-55.82	-0.927612	-55.82	0	-55.82	1.29218	-55.82	0		-55.72	-1.5432
	4.6	13.5	6.2			-55.62	-7.91968	-55.62	0	-55.62	-5.24548	-55.62	0	-55.72	-2.54651	-55.72	0	-55.72	-1.53491	-55.72	0	-55.62	-1.66223	-55.62	0	-55.62	-1.16235	-55.62	0		-55.72	-0.926025	-55.72	0	-55.72	-0.808838	-55.72	0	-55.72	-1.06653	-55.72	0	-55.72	1.45526	-55.72	0		-55.62	-1.84668
	4.7	13.5	6			-55.52	-7.73652	-55.52	0	-55.52	-4.72407	-55.52	0	-55.62	-3.62842	-55.62	0	-55.62	-2.23022	-55.62	0	-55.52	-1.27448	-55.52	0	-55.52	-0.589422	-55.52	0		-55.62	-0.73999	-55.62	0	-55.62	-1.12598	-55.62	0	-55.62	-0.557129	-55.62	0	-55.62	1.47369	-55.62	0		-55.52	-2.09538
	4.8	13.5	6.1			-55.42	-7.7399	-55.42	0	-55.42	-4.98999	-55.42	0	-55.52	-3.22388	-55.52	0	-55.52	-2.0592	-55.52	0	-55.42	-1.09814	-55.42	0	-55.42	-1.14282	-55.42	0		-55.52	-0.883087	-55.52	0	-55.52	-0.968994	-55.52	0	-55.52	-0.510376	-55.52	0	-55.52	1.39435	-55.52	0		-55.42	-1.91699
	4.9	13.5	6			-55.32	-7.53643	-55.32	0	-55.32	-4.6817	-55.32	0	-55.42	-3.49097	-55.42	0	-55.42	-2.12	-55.42	0	-55.32	-1.13287	-55.32	0	-55.32	-0.883844	-55.32	0		-55.42	-1.08691	-55.42	0	-55.42	-0.91748	-55.42	0	-55.42	-0.573608	-55.42	0	-55.42	1.29736	-55.42	0		-55.32	-1.95288
	5	13.4	6.2			-55.22	-7.50074	-55.22	0	-55.22	-4.8446	-55.22	0	-55.3199	-2.84729	-55.3199	0	-55.3199	-1.76074	-55.3199	0	-55.22	-1.63489	-55.22	0	-55.22	-1.08095	-55.22	0		-55.3199	-1.16727	-55.3199	0	-55.32	-0.961182	-55.32	0	-55.32	-0.581421	-55.32	0	-55.32	1.2262	-55.32	0		-55.22	-1.64454
	5.1	13.7	5.9			-55.12	-7.96338	-55.12	0	-55.12	-4.73218	-55.12	0	-55.22	-3.53857	-55.22	0	-55.22	-2.39502	-55.22	0	-55.12	-1.49744	-55.12	0	-55.12	-0.949097	-55.12	0		-55.22	-0.603394	-55.22	0	-55.22	-1.05566	-55.22	0	-55.22	-0.645597	-55.22	0	-55.22	1.45815	-55.22	0		-55.12	-2.06006
	5.2	13.4	6.1			-55.02	-7.40723	-55.02	0	-55.02	-4.74634	-55.02	0	-55.12	-3.35034	-55.12	0	-55.12	-2.38098	-55.12	0	-55.02	-1.07801	-55.02	0	-55.02	-0.974248	-55.02	0		-55.12	-0.687622	-55.12	0	-55.12	-0.952515	-55.12	0	-55.12	-0.589966	-55.12	0	-55.12	1.16388	-55.12	0		-55.02	-1.82881
	5.3	13.4	6.1			-54.92	-7.08074	-54.92	0	-54.92	-4.42517	-54.92	0	-55.02	-3.31677	-55.02	0	-55.02	-2.11218	-55.02	0	-54.92	-1.1748	-54.92	0	-54.92	-0.503784	-54.92	0		-55.02	-0.886084	-55.02	0	-55.02	-0.986938	-55.02	0	-55.02	-0.855713	-55.02	0	-55.02	0.921875	-55.02	0		-54.92	-1.52563
	5.4	13.6	5.9			-54.82	-7.15321	-54.82	0	-54.82	-4.53993	-54.82	0	-54.92	-2.74792	-54.92	0	-54.92	-1.64893	-54.92	0	-54.82	-1.26844	-54.82	0	-54.82	-0.523204	-54.82	0		-54.92	-0.736816	-54.92	0	-54.92	-0.729004	-54.92	0	-54.92	-0.460327	-54.92	0	-54.92	1.25677	-54.92	0		-54.82	-1.69824
	5.5	13.4	5.9			-54.72	-7.09468	-54.72	0	-54.72	-4.22351	-54.72	0	-54.8199	-2.93005	-54.8199	0	-54.8199	-2.03955	-54.8199	0	-54.72	-0.833374	-54.72	0	-54.72	-0.45772	-54.72	0		-54.8199	-0.437823	-54.8199	0	-54.82	-0.697998	-54.82	0	-54.82	-0.713501	-54.82	0	-54.82	1.2876	-54.82	0		-54.72	-1.56685
	5.6	13.6	6			-54.62	-7.51807	-54.62	0	-54.62	-4.75793	-54.62	0	-54.72	-2.5769	-54.72	0	-54.72	-1.35596	-54.72	0	-54.62	-1.20215	-54.62	0	-54.62	-0.658447	-54.62	0		-54.72	-0.590088	-54.72	0	-54.72	-0.85498	-54.72	0	-54.72	-0.782147	-54.72	0	-54.72	1.29569	-54.72	0		-54.62	-1.92163
	5.7	13.6	6			-54.52	-7.46196	-54.52	0	-54.52	-4.44487	-54.52	0	-54.62	-3.11523	-54.62	0	-54.62	-2.30054	-54.62	0	-54.52	-1.12956	-54.52	0	-54.52	-0.645308	-54.52	0		-54.62	-0.510376	-54.62	0	-54.62	-0.961914	-54.62	0	-54.62	-0.510376	-54.62	0	-54.62	1.21967	-54.62	0		-54.52	-1.77702
	5.8	13.4	6.2			-54.42	-7.66004	-54.42	0	-54.42	-4.73218	-54.42	0	-54.52	-2.755	-54.52	0	-54.52	-1.745	-54.52	0	-54.42	-1.38647	-54.42	0	-54.42	-1.04749	-54.42	0		-54.52	-0.918632	-54.52	0	-54.52	-1.047	-54.52	0	-54.52	-0.988403	-54.52	0	-54.52	1.04047	-54.52	0		-54.42	-1.43799
	5.9	13.5	6.1			-54.32	-7.55098	-54.32	0	-54.32	-4.57832	-54.32	0	-54.42	-3.37915	-54.42	0	-54.42	-2.11292	-54.42	0	-54.32	-1.29671	-54.32	0	-54.32	-1.02107	-54.32	0		-54.42	-0.532227	-54.42	0	-54.42	-0.807251	-54.42	0	-54.42	-0.670532	-54.42	0	-54.42	1.36493	-54.42	0		-54.32	-1.98022
	6	13.5	6			-54.22	-7.31983	-54.22	0	-54.22	-4.72131	-54.22	0	-54.3199	-3.06909	-54.3199	0	-54.3199	-2.12158	-54.3199	0	-54.22	-1.24512	-54.22	0	-54.22	-0.825077	-54.22	0		-54.3199	-0.829783	-54.3199	0	-54.32	-0.921143	-54.32	0	-54.32	-0.859497	-54.32	0	-54.32	0.885803	-54.32	0		-54.22	-1.83032
	6.1	13.5	6.1			-54.12	-7.02661	-54.12	0	-54.12	-4.5033	-54.12	0	-54.22	-2.81677	-54.22	0	-54.22	-1.82007	-54.22	0	-54.12	-1.25049	-54.12	0	-54.12	-0.301392	-54.12	0		-54.22	-0.696289	-54.22	0	-54.22	-0.827515	-54.22	0	-54.22	-0.885427	-54.22	0	-54.22	1.29781	-54.22	0		-54.12	-1.90381
	6.2	13.5	5.2			-54.02	-7.43914	-54.02	0	-54.02	-4.43756	-54.02	0	-54.12	-2.61365	-54.12	0	-54.12	-2.05591	-54.12	0	-54.02	-1.00909	-54.02	0	-54.02	-0.391169	-54.02	0		-54.12	-0.373657	-54.12	0	-54.12	-0.82373	-54.12	0	-54.12	-0.84314	-54.12	0	-54.12	1.47736	-54.12	0		-54.02	-1.88422
	6.3	13.5	6			-53.92	-7.11964	-53.92	0	-53.92	-4.48755	-53.92	0	-54.02	-2.84802	-54.02	0	-54.02	-2.05591	-54.02	0	-53.92	-1.03796	-53.92	0	-53.92	-0.55603	-53.92	0		-54.02	-0.6626	-54.02	0	-54.02	-1.0603	-54.02	0	-54.02	-0.735229	-54.02	0	-54.02	1.25995	-54.02	0		-53.92	-1.88892
	6.4	13.5	6			-53.82	-7.62966	-53.82	0	-53.82	-4.70071	-53.82	0	-53.92	-2.56042	-53.92	0	-53.92	-1.85437	-53.92	0	-53.82	-1.78628	-53.82	0	-53.82	-1.29262	-53.82	0		-53.92	-0.510376	-53.92	0	-53.92	-1.15881	-53.92	0	-53.92	-0.751831	-53.92	0	-53.92	1.1474	-53.92	0		-53.82	-1.75122
	6.5	13.6	6.3			-53.72	-7.01366	-53.72	0	-53.72	-4.39087	-53.72	0	-53.8199	-3.25354	-53.8199	0	-53.8199	-2.41382	-53.8199	0	-53.72	-1.15369	-53.72	0	-53.72	-0.667347	-53.72	0		-53.8199	-0.908783	-53.8199	0	-53.82	-1.13843	-53.82	0	-53.82	-1.0885	-53.82	0	-53.82	1.15253	-53.82	0		-53.72	-1.45625
	6.6	13.3	6.4			-53.62	-7.54309	-53.62	0	-53.62	-4.73682	-53.62	0	-53.72	-3.33948	-53.72	0	-53.72	-1.74902	-53.72	0	-53.62	-1.07397	-53.62	0	-53.62	-1.05847	-53.62	0		-53.72	-0.81665	-53.72	0	-53.72	-1.0885	-53.72	0	-53.72	-0.855621	-53.72	0	-53.72	1.39333	-53.72	0		-53.62	-1.30737
	6.7	13.5	6.5			-53.52	-7.08233	-53.52	0	-53.52	-4.48626	-53.52	0	-53.62	-3.23779	-53.62	0	-53.62	-1.97156	-53.62	0	-53.52	-1.24993	-53.52	0	-53.52	-0.693781	-53.52	0		-53.62	-0.804932	-53.62	0	-53.62	-1.11975	-53.62	0	-53.62	-0.839233	-53.62	0	-53.62	1.01691	-53.62	0		-53.52	-1.58014
	6.8	13.5	6.5			-53.42	-6.84873	-53.42	0	-53.42	-4.26819	-53.42	0	-53.52	-2.8269	-53.52	0	-53.52	-1.89429	-53.52	0	-53.42	-1.07251	-53.42	0	-53.42	-0.473389	-53.42	0		-53.52	-0.627339	-53.52	0	-53.52	-1.22742	-53.52	0	-53.52	-0.779785	-53.52	0	-53.52	1.05908	-53.52	0		-53.42	-1.33252
	6.9	13.4	6.3			-53.32	-7.09769	-53.32	0	-53.32	-4.29691	-53.32	0	-53.42	-3.0957	-53.42	0	-53.42	-1.68567	-53.42	0	-53.32	-0.990389	-53.32	0	-53.32	-0.506868	-53.32	0		-53.42	-0.646362	-53.42	0	-53.42	-0.712036	-53.42	0	-53.42	-0.808838	-53.42	0	-53.42	1.15051	-53.42	0		-53.32	-1.8147
	7	13.2	6.4			-53.22	-7.30707	-53.22	0	-53.22	-4.58765	-53.22	0	-53.3199	-2.97144	-53.3199	0	-53.3199	-1.38806	-53.3199	0	-53.22	-1.20288	-53.22	0	-53.22	-0.952941	-53.22	0		-53.3199	-0.523649	-53.3199	0	-53.32	-0.938477	-53.32	0	-53.32	-0.952515	-53.32	0	-53.32	0.870056	-53.32	0		-53.22	-1.8106
	7.1	13.4	6.2			-53.12	-7.02991	-53.12	0	-53.12	-4.60571	-53.12	0	-53.22	-2.90808	-53.22	0	-53.22	-1.89111	-53.22	0	-53.12	-1.36462	-53.12	0	-53.12	-0.739746	-53.12	0		-53.22	-0.944824	-53.22	0	-53.22	-1.07288	-53.22	0	-53.22	-0.876741	-53.22	0	-53.22	1.0077	-53.22	0		-53.12	-1.45361
	7.2	13.3	5.9			-53.02	-6.73226	-53.02	0	-53.02	-4.05501	-53.02	0	-53.12	-2.54028	-53.12	0	-53.12	-2.05139	-53.12	0	-53.02	-0.49129	-53.02	0	-53.02	-0.503985	-53.02	0		-53.12	-0.672729	-53.12	0	-53.12	-1.01489	-53.12	0	-53.12	-0.506348	-53.12	0	-53.12	1.41547	-53.12	0		-53.02	-1.38729
	7.3	13.3	5.7			-52.92	-7.21634	-52.92	0	-52.92	-4.47595	-52.92	0	-53.02	-2.72144	-53.02	0	-53.02	-1.51917	-53.02	0	-52.92	-1.42322	-52.92	0	-52.92	-1.02563	-52.92	0		-53.02	-0.534637	-53.02	0	-53.02	-0.950195	-53.02	0	-53.02	-0.679077	-53.02	0	-53.02	1.45844	-53.02	0		-52.92	-1.927
	7.4	13.4	5.9			-52.82	-7.15103	-52.82	0	-52.82	-4.32132	-52.82	0	-52.92	-2.87305	-52.92	0	-52.92	-2.28809	-52.92	0	-52.82	-1.10769	-52.82	0	-52.82	-0.642972	-52.82	0		-52.92	-0.810425	-52.92	0	-52.92	-0.897949	-52.92	0	-52.92	-0.977661	-52.92	0	-52.92	1.15363	-52.92	0		-52.82	-1.68091
	7.5	13.4	5.9			-52.72	-6.77999	-52.72	0	-52.72	-4.29077	-52.72	0	-52.8199	-2.35889	-52.8199	0	-52.8199	-1.95435	-52.8199	0	-52.72	-0.937378	-52.72	0	-52.72	-0.51717	-52.72	0		-52.8199	-0.538413	-52.8199	0	-52.82	-0.588379	-52.82	0	-52.82	-0.834473	-52.82	0	-52.82	1.12909	-52.82	0		-52.72	-1.64651
	7.6	13.4	6.1			-52.62	-7.2041	-52.62	0	-52.62	-4.43616	-52.62	0	-52.72	-2.59412	-52.72	0	-52.72	-1.56934	-52.72	0	-52.62	-1.19275	-52.62	0	-52.62	-0.386597	-52.62	0		-52.72	-0.568237	-52.72	0	-52.72	-1.00256	-52.72	0	-52.72	-0.792397	-52.72	0	-52.72	1.11615	-52.72	0		-52.62	-1.77148
	7.7	13.4	6.2			-52.52	-6.67984	-52.52	0	-52.52	-4.27835	-52.52	0	-52.62	-2.78247	-52.62	0	-52.62	-1.71619	-52.62	0	-52.52	-1.142	-52.52	0	-52.52	-0.749908	-52.52	0		-52.62	-0.765747	-52.62	0	-52.62	-0.954834	-52.62	0	-52.62	-0.760986	-52.62	0	-52.62	1.03644	-52.62	0		-52.52	-1.36701
	7.8	13.4	5.8			-52.42	-6.87983	-52.42	0	-52.42	-4.44946	-52.42	0	-52.52	-2.73157	-52.52	0	-52.52	-1.66614	-52.52	0	-52.42	-1.41309	-52.42	0	-52.42	-0.588989	-52.42	0		-52.52	-0.864124	-52.52	0	-52.52	-0.855591	-52.52	0	-52.52	-1.04382	-52.52	0	-52.52	1.27161	-52.52	0		-52.42	-1.50854
	7.9	13.3	5.7			-52.32	-6.90413	-52.32	0	-52.32	-4.34627	-52.32	0	-52.42	-2.77307	-52.42	0	-52.42	-2.22009	-52.42	0	-52.32	-1.18038	-52.32	0	-52.32	-0.752278	-52.32	0		-52.42	-0.776123	-52.42	0	-52.42	-0.859619	-52.42	0	-52.42	-0.789307	-52.42	0	-52.42	1.04224	-52.42	0		-52.32	-1.84668
	8	13.6	5.8			-52.22	-7.09308	-52.22	0	-52.22	-4.16333	-52.22	0	-52.3199	-3.06909	-52.3199	0	-52.3199	-1.7771	-52.3199	0	-52.22	-1.05444	-52.22	0	-52.22	-0.403018	-52.22	0		-52.3199	-0.619654	-52.3199	0	-52.32	-0.850952	-52.32	0	-52.32	-0.542358	-52.32	0	-52.32	1.37445	-52.32	0		-52.22	-1.86306
	8.1	13.4	6			-52.12	-6.6001	-52.12	0	-52.12	-3.97351	-52.12	0	-52.22	-2.81824	-52.22	0	-52.22	-1.82776	-52.22	0	-52.12	-0.500488	-52.12	0	-52.12	-0.42334	-52.12	0		-52.22	-0.248535	-52.22	0	-52.22	-0.533691	-52.22	0	-52.22	-0.540869	-52.22	0	-52.22	1.29262	-52.22	0		-52.12	-1.83008
	8.2	13.4	5.9			-52.02	-6.83984	-52.02	0	-52.02	-4.13354	-52.02	0	-52.12	-2.3042	-52.12	0	-52.12	-1.54895	-52.12	0	-52.02	-1.09728	-52.02	0	-52.02	-0.707511	-52.02	0		-52.12	-0.590088	-52.12	0	-52.12	-0.82605	-52.12	0	-52.12	-0.707275	-52.12	0	-52.12	1.12518	-52.12	0		-52.02	-1.70068
	8.3	13.1	6			-51.92	-6.74624	-51.92	0	-51.92	-4.15637	-51.92	0	-52.02	-2.62219	-52.02	0	-52.02	-1.66614	-52.02	0	-51.92	-0.869263	-51.92	0	-51.92	-0.453003	-51.92	0		-52.02	-0.510452	-52.02	0	-52.02	-1.09863	-52.02	0	-52.02	-0.582153	-52.02	0	-52.02	1.27863	-52.02	0		-51.92	-1.427
	8.4	13.4	5.8			-51.82	-7.09604	-51.82	0	-51.82	-4.53512	-51.82	0	-51.92	-2.73938	-51.92	0	-51.92	-1.53955	-51.92	0	-51.82	-1.36374	-51.82	0	-51.82	-0.999722	-51.82	0		-51.92	-0.714233	-51.92	0	-51.92	-0.810303	-51.92	0	-51.92	-0.695435	-51.92	0	-51.92	0.974304	-51.92	0		-51.82	-1.73804
	8.5	13.4	6			-51.72	-6.8175	-51.72	0	-51.72	-4.32202	-51.72	0	-51.8199	-2.89099	-51.8199	0	-51.8199	-1.85828	-51.8199	0	-51.72	-0.954468	-51.72	0	-51.72	-0.747676	-51.72	0		-51.8199	-0.519709	-51.8199	0	-51.82	-0.687012	-51.82	0	-51.82	-0.541626	-51.82	0	-51.82	1.16382	-51.82	0		-51.72	-1.18576
	8.6	13.6	6			-51.62	-7.0603	-51.62	0	-51.62	-4.36426	-51.62	0	-51.72	-2.93005	-51.72	0	-51.72	-1.71228	-51.72	0	-51.62	-0.973999	-51.62	0	-51.62	-0.678833	-51.62	0		-51.72	-0.495605	-51.72	0	-51.72	-0.860352	-51.72	0	-51.72	-0.177679	-51.72	0	-51.72	1.34047	-51.72	0		-51.62	-1.45215
	8.7	13.4	6.3			-51.52	-6.59543	-51.52	0	-51.52	-4.71884	-51.52	0	-51.62	-3.00269	-51.62	0	-51.62	-1.55908	-51.62	0	-51.52	-1.02939	-51.52	0	-51.52	-0.420866	-51.52	0		-51.62	-0.89563	-51.62	0	-51.62	-1.05579	-51.62	0	-51.62	-1.01123	-51.62	0	-51.62	1.03412	-51.62	0		-51.52	-1.54756
	8.8	13.3	6.1			-51.42	-6.86584	-51.42	0	-51.42	-4.24231	-51.42	0	-51.52	-3.08313	-51.52	0	-51.52	-1.70203	-51.52	0	-51.42	-0.827148	-51.42	0	-51.42	-0.939697	-51.42	0		-51.52	-0.251898	-51.52	0	-51.52	-0.587036	-51.52	0	-51.52	-0.711182	-51.52	0	-51.52	1.48785	-51.52	0		-51.42	-1.09741
	8.9	13.6	6.2			-51.32	-7.07574	-51.32	0	-51.32	-4.13446	-51.32	0	-51.42	-2.60107	-51.42	0	-51.42	-1.74194	-51.42	0	-51.32	-0.984069	-51.32	0	-51.32	-0.763854	-51.32	0		-51.42	-0.515137	-51.42	0	-51.42	-0.808105	-51.42	0	-51.42	-0.53772	-51.42	0	-51.42	1.28247	-51.42	0		-51.32	-1.5874
	9	13.7	6.2			-51.22	-6.9657	-51.22	0	-51.22	-4.34705	-51.22	0	-51.3199	-2.71204	-51.3199	0	-51.3199	-1.92932	-51.3199	0	-51.22	-1.11853	-51.22	0	-51.22	-0.912357	-51.22	0		-51.3199	-0.564444	-51.3199	0	-51.32	-0.955811	-51.32	0	-51.32	-0.852661	-51.32	0	-51.32	1.44537	-51.32	0		-51.22	-1.46994
	9.1	13.6	6.1			-51.12	-6.66724	-51.12	0	-51.12	-3.91028	-51.12	0	-51.22	-2.90027	-51.22	0	-51.22	-1.41223	-51.22	0	-51.12	-0.92395	-51.12	0	-51.12	-0.599854	-51.12	0		-51.22	-0.94397	-51.22	0	-51.22	-1.11584	-51.22	0	-51.22	-0.993052	-51.22	0	-51.22	1.12262	-51.22	0		-51.12	-1.31714
	9.2	13.6	6.2			-51.02	-7.01008	-51.02	0	-51.02	-4.38666	-51.02	0	-51.12	-2.83618	-51.12	0	-51.12	-1.54419	-51.12	0	-51.02	-1.16596	-51.02	0	-51.02	-0.965277	-51.02	0		-51.12	-0.969604	-51.12	0	-51.12	-1.16809	-51.12	0	-51.12	-0.89856	-51.12	0	-51.12	0.905334	-51.12	0		-51.02	-1.47626
	9.3	13.5	6.2			-50.92	-6.51892	-50.92	0	-50.92	-3.99695	-50.92	0	-51.02	-2.79724	-51.02	0	-51.02	-2.04419	-51.02	0	-50.92	-1.17859	-50.92	0	-50.92	-0.626343	-50.92	0		-51.02	-0.231662	-51.02	0	-51.02	-0.903442	-51.02	0	-51.02	-0.634644	-51.02	0	-51.02	1.12891	-51.02	0		-50.92	-1.40918
	9.4	13.4	6.1			-50.82	-6.63456	-50.82	0	-50.82	-4.24076	-50.82	0	-50.92	-2.45032	-50.92	0	-50.92	-1.69104	-50.92	0	-50.82	-0.799847	-50.82	0	-50.82	-0.206097	-50.82	0		-50.92	-0.690796	-50.92	0	-50.92	-1.05249	-50.92	0	-50.92	-0.996948	-50.92	0	-50.92	1.26978	-50.92	0		-50.82	-1.65381
	9.5	13.4	6.1			-50.72	-6.51095	-50.72	0	-50.72	-4.34387	-50.72	0	-50.8199	-2.88232	-50.8199	0	-50.8199	-1.58325	-50.8199	0	-50.72	-1.02478	-50.72	0	-50.72	-0.523279	-50.72	0		-50.8199	-0.70183	-50.8199	0	-50.82	-0.75415	-50.82	0	-50.82	-0.89624	-50.82	0	-50.82	1.25201	-50.82	0		-50.72	-1.44832
	9.6	13.4	5.9			-50.62	-6.5415	-50.62	0	-50.62	-3.99475	-50.62	0	-50.72	-2.58545	-50.72	0	-50.72	-1.79578	-50.72	0	-50.62	-0.716187	-50.62	0	-50.62	-0.188232	-50.62	0		-50.72	-1.01196	-50.72	0	-50.72	-1.06824	-50.72	0	-50.72	-0.872877	-50.72	0	-50.72	0.721385	-50.72	0		-50.62	-1.41943
	9.7	13.4	6			-50.52	-6.70243	-50.52	0	-50.52	-4.0446	-50.52	0	-50.62	-2.60657	-50.62	0	-50.62	-1.28564	-50.62	0	-50.52	-0.870037	-50.52	0	-50.52	-0.583416	-50.52	0		-50.62	-0.687744	-50.62	0	-50.62	-1.01904	-50.62	0	-50.62	-0.69873	-50.62	0	-50.62	1.08319	-50.62	0		-50.52	-1.96671
	9.8	13.6	6.3			-50.42	-6.64532	-50.42	0	-50.42	-4.09619	-50.42	0	-50.52	-2.33862	-50.52	0	-50.52	-1.57166	-50.52	0	-50.42	-1.13171	-50.42	0	-50.42	-0.881836	-50.42	0		-50.52	-0.95227	-50.52	0	-50.52	-0.935303	-50.52	0	-50.52	-0.974243	-50.52	0	-50.52	1.05377	-50.52	0		-50.42	-1.58643
	9.9	13.5	6.2			-50.32	-6.42457	-50.32	0	-50.32	-3.73549	-50.32	0	-50.42	-2.63	-50.42	0	-50.42	-1.78479	-50.42	0	-50.32	-0.763196	-50.32	0	-50.32	-0.295423	-50.32	0		-50.42	-0.62915	-50.42	0	-50.42	-0.508057	-50.42	0	-50.42	-0.730713	-50.42	0	-50.42	1.02228	-50.42	0		-50.32	-1.44287
	10	13.5	6.2			-50.22	-6.16809	-50.22	0	-50.22	-3.79553	-50.22	0	-50.3199	-2.43713	-50.3199	0	-50.3199	-1.62244	-50.3199	0	-50.22	-0.786499	-50.22	0	-50.22	-0.724853	-50.22	0		-50.3199	-0.606443	-50.3199	0	-50.32	-0.68689	-50.32	0	-50.32	-0.642334	-50.32	0	-50.32	1.33966	-50.32	0		-50.22	-1.88641
	10.1	13.5	6.3			-50.12	-5.89148	-50.12	0	-50.12	-3.61108	-50.12	0	-50.22	-2.6543	-50.22	0	-50.22	-1.34814	-50.22	0	-50.12	-0.948975	-50.12	0	-50.12	-0.216309	-50.12	0		-50.22	-0.614258	-50.22	0	-50.22	-0.62439	-50.22	0	-50.22	-0.525881	-50.22	0	-50.22	0.637005	-50.22	0		-50.12	-1.64746
	10.2	13.4	6.1			-50.02	-6.63358	-50.02	0	-50.02	-4.09135	-50.02	0	-50.12	-2.16992	-50.12	0	-50.12	-1.47864	-50.12	0	-50.02	-1.01286	-50.02	0	-50.02	-0.584146	-50.02	0		-50.12	-0.799561	-50.12	0	-50.12	-0.776855	-50.12	0	-50.12	-0.474487	-50.12	0	-50.12	1.14978	-50.12	0		-50.02	-1.81864
	10.3	13.4	6.1			-49.92	-6.44464	-49.92	0	-49.92	-3.92432	-49.92	0	-50.02	-2.53247	-50.02	0	-50.02	-1.78491	-50.02	0	-49.92	-1.20447	-49.92	0	-49.92	-0.47876	-49.92	0		-50.02	-0.538398	-50.02	0	-50.02	-0.872803	-50.02	0	-50.02	-0.964233	-50.02	0	-50.02	1.1377	-50.02	0		-49.92	-1.79834
	10.4	13.2	6			-49.82	-6.42435	-49.82	0	-49.82	-4.11503	-49.82	0	-49.92	-2.74878	-49.92	0	-49.92	-1.86377	-49.92	0	-49.82	-1.17716	-49.82	0	-49.82	-0.813148	-49.82	0		-49.92	-0.613525	-49.92	0	-49.92	-1.10571	-49.92	0	-49.92	-0.839966	-49.92	0	-49.92	0.816528	-49.92	0		-49.82	-1.80591
	10.5	13.4	6			-49.72	-6.30011	-49.72	0	-49.72	-4.09229	-49.72	0	-49.8199	-2.79797	-49.8199	0	-49.8199	-2.1239	-49.8199	0	-49.72	-0.963745	-49.72	0	-49.72	-0.821718	-49.72	0		-49.8199	-0.684443	-49.8199	0	-49.82	-0.842285	-49.82	0	-49.82	-0.758667	-49.82	0	-49.82	0.967041	-49.82	0		-49.72	-1.9263
	10.6	13.3	6.1			-49.62	-6.56262	-49.62	0	-49.62	-4.65247	-49.62	0	-49.72	-2.35107	-49.72	0	-49.72	-1.59192	-49.72	0	-49.62	-1.35059	-49.62	0	-49.62	-0.581909	-49.62	0		-49.72	-0.602417	-49.72	0	-49.72	-0.905518	-49.72	0	-49.72	-0.658819	-49.72	0	-49.72	1.01255	-49.72	0		-49.62	-1.69043
	10.7	13.6	6.1			-49.52	-6.52763	-49.52	0	-49.52	-4.15885	-49.52	0	-49.62	-2.89099	-49.62	0	-49.62	-1.7052	-49.62	0	-49.52	-0.845986	-49.52	0	-49.52	-0.759439	-49.52	0		-49.62	-0.640137	-49.62	0	-49.62	-0.929199	-49.62	0	-49.62	-0.579956	-49.62	0	-49.62	0.948792	-49.62	0		-49.52	-1.91053
	10.8	13.6	6.4			-49.42	-6.22365	-49.42	0	-49.42	-3.99707	-49.42	0	-49.52	-3.10266	-49.52	0	-49.52	-1.65283	-49.52	0	-49.42	-0.845825	-49.42	0	-49.42	-0.674927	-49.42	0		-49.52	-0.967247	-49.52	0	-49.52	-0.968994	-49.52	0	-49.52	-0.830688	-49.52	0	-49.52	1.0517	-49.52	0		-49.42	-1.60132
	10.9	13.6	6.1			-49.32	-6.69058	-49.32	0	-49.32	-4.32803	-49.32	0	-49.42	-2.35352	-49.42	0	-49.42	-1.43884	-49.42	0	-49.32	-1.48001	-49.32	0	-49.32	-1.02151	-49.32	0		-49.42	-0.486206	-49.42	0	-49.42	-0.987793	-49.42	0	-49.42	-0.843994	-49.42	0	-49.42	0.930298	-49.42	0		-49.32	-1.86768
	11	13.4	6.1			-49.22	-6.30961	-49.22	0	-49.22	-3.94934	-49.22	0	-49.3199	-2.92615	-49.3199	0	-49.3199	-1.82312	-49.3199	0	-49.22	-0.79187	-49.22	0	-49.22	-0.524212	-49.22	0		-49.3199	-0.639935	-49.3199	0	-49.32	-0.793823	-49.32	0	-49.32	-0.918823	-49.32	0	-49.32	1.27405	-49.32	0		-49.22	-1.6052
	11.1	13.1	5.8			-49.12	-6.44458	-49.12	0	-49.12	-4.26733	-49.12	0	-49.22	-2.44092	-49.22	0	-49.22	-1.83716	-49.22	0	-49.12	-1.2583	-49.12	0	-49.12	-0.561523	-49.12	0		-49.22	-0.918945	-49.22	0	-49.22	-0.959473	-49.22	0	-49.22	-1.0345	-49.22	0	-49.22	1.31118	-49.22	0		-49.12	-1.52393
	11.2	13.2	5.9			-49.02	-6.26277	-49.02	0	-49.02	-3.95967	-49.02	0	-49.12	-2.59644	-49.12	0	-49.12	-1.5614	-49.12	0	-49.02	-1.16634	-49.02	0	-49.02	-0.478228	-49.02	0		-49.12	-0.609497	-49.12	0	-49.12	-0.839233	-49.12	0	-49.12	-0.671265	-49.12	0	-49.12	0.960815	-49.12	0		-49.02	-1.47788
	11.3	13.3	6			-48.92	-6.01894	-48.92	0	-48.92	-4.02051	-48.92	0	-49.02	-2.48706	-49.02	0	-49.02	-1.56384	-49.02	0	-48.92	-0.977173	-48.92	0	-48.92	-0.352295	-48.92	0		-49.02	-0.441552	-49.02	0	-49.02	-0.54541	-49.02	0	-49.02	-0.175171	-49.02	0	-49.02	0.943787	-49.02	0		-48.92	-1.46606
	11.4	13.1	5.8			-48.82	-6.48996	-48.82	0	-48.82	-4.18528	-48.82	0	-48.92	-2.24805	-48.92	0	-48.92	-1.53809	-48.92	0	-48.82	-0.830174	-48.82	0	-48.82	-0.409154	-48.82	0		-48.92	-0.777588	-48.92	0	-48.92	-0.621338	-48.92	0	-48.92	-0.516602	-48.92	0	-48.92	1.16449	-48.92	0		-48.82	-0.99585
	11.5	13.5	5.9			-48.72	-5.90413	-48.72	0	-48.72	-3.37671	-48.72	0	-48.8199	-2.46521	-48.8199	0	-48.8199	-1.57544	-48.8199	0	-48.72	-0.827148	-48.72	0	-48.72	-0.305494	-48.72	0		-48.8199	-0.402555	-48.8199	0	-48.82	-0.788574	-48.82	0	-48.82	-0.532349	-48.82	0	-48.82	0.843079	-48.82	0		-48.72	-1.45331
	11.6	13.3	5.8			-48.62	-5.99768	-48.62	0	-48.62	-3.79224	-48.62	0	-48.72	-2.27454	-48.72	0	-48.72	-1.48254	-48.72	0	-48.62	-0.506714	-48.62	0	-48.62	-0.270874	-48.62	0		-48.72	-0.399414	-48.72	0	-48.72	-0.736816	-48.72	0	-48.72	-0.212679	-48.72	0	-48.72	1.39279	-48.72	0		-48.62	-1.34888
	11.7	13.2	6.1			-48.52	-6.40705	-48.52	0	-48.52	-3.9195	-48.52	0	-48.62	-2.20032	-48.62	0	-48.62	-1.31213	-48.62	0	-48.52	-0.794136	-48.52	0	-48.52	-0.228706	-48.52	0		-48.62	-0.762695	-48.62	0	-48.62	-0.746216	-48.62	0	-48.62	-0.602417	-48.62	0	-48.62	1.50958	-48.62	0		-48.52	-1.86135
	11.8	13.6	6.2			-48.42	-6.48918	-48.42	0	-48.42	-3.74158	-48.42	0	-48.52	-2.09802	-48.52	0	-48.52	-1.55994	-48.52	0	-48.42	-0.843628	-48.42	0	-48.42	-0.343628	-48.42	0		-48.52	-0.483814	-48.52	0	-48.52	-0.362671	-48.52	0	-48.52	-0.421265	-48.52	0	-48.52	1.31812	-48.52	0		-48.42	-1.26221
	11.9	13.6	6.1			-48.32	-6.18843	-48.32	0	-48.32	-3.98531	-48.32	0	-48.42	-2.75269	-48.42	0	-48.42	-1.66467	-48.42	0	-48.32	-0.829547	-48.32	0	-48.32	-0.691363	-48.32	0		-48.42	-0.452515	-48.42	0	-48.42	-0.699341	-48.42	0	-48.42	-0.423584	-48.42	0	-48.42	1.28967	-48.42	0		-48.32	-1.50513
	12	13.4	6			-48.22	-6.29607	-48.22	0	-48.22	-4.32202	-48.22	0	-48.3199	-2.75183	-48.3199	0	-48.3199	-1.40747	-48.3199	0	-48.22	-1.44739	-48.22	0	-48.22	-0.881759	-48.22	0		-48.3199	-0.791374	-48.3199	0	-48.32	-0.675903	-48.32	0	-48.32	-0.667236	-48.32	0	-48.32	0.762024	-48.32	0		-48.22	-0.912339
	12.1	13.5	6.1			-48.12	-6.4071	-48.12	0	-48.12	-3.83057	-48.12	0	-48.22	-2.99951	-48.22	0	-48.22	-1.6239	-48.22	0	-48.12	-0.823975	-48.12	0	-48.12	-0.0787354	-48.12	0		-48.22	-0.722168	-48.22	0	-48.22	-0.593262	-48.22	0	-48.22	-0.394051	-48.22	0	-48.22	1.49665	-48.22	0		-48.12	-1.23267
	12.2	13.5	5.9			-48.02	-5.92821	-48.02	0	-48.02	-4.02355	-48.02	0	-48.12	-2.198	-48.12	0	-48.12	-1.54895	-48.12	0	-48.02	-0.67711	-48.02	0	-48.02	-0.331895	-48.02	0		-48.12	-0.489258	-48.12	0	-48.12	-0.939941	-48.12	0	-48.12	-0.386108	-48.12	0	-48.12	1.48407	-48.12	0		-48.02	-1.06628
	12.3	13.4	6.1			-47.92	-6.00628	-47.92	0	-47.92	-3.77039	-47.92	0	-48.02	-2.29248	-48.02	0	-48.02	-1.25598	-48.02	0	-47.92	-0.596558	-47.92	0	-47.92	-0.242065	-47.92	0		-48.02	-0.736851	-48.02	0	-48.02	-0.988403	-48.02	0	-48.02	-0.568115	-48.02	0	-48.02	1.43958	-48.02	0		-47.92	-0.864014
	12.4	13.3	6			-47.82	-5.95902	-47.82	0	-47.82	-3.50748	-47.82	0	-47.92	-2.49951	-47.92	0	-47.92	-1.29895	-47.92	0	-47.82	0.0303602	-47.82	0	-47.82	-0.0220079	-47.82	0		-47.92	-0.815918	-47.92	0	-47.92	-1.02063	-47.92	0	-47.92	-0.726807	-47.92	0	-47.92	1.29199	-47.92	0		-47.82	-1.3855
	12.5	13.3	6.2			-47.72	-6.28903	-47.72	0	-47.72	-3.9845	-47.72	0	-47.8199	-2.42456	-47.8199	0	-47.8199	-0.677124	-47.8199	0	-47.72	-0.710693	-47.72	0	-47.72	-0.104457	-47.72	0		-47.8199	-0.954923	-47.8199	0	-47.82	-0.339355	-47.82	0	-47.82	-0.358887	-47.82	0	-47.82	1.63446	-47.82	0		-47.72	-1.04982
	12.6	13.2	6.1			-47.62	-6.43372	-47.62	0	-47.62	-3.83142	-47.62	0	-47.72	-1.99719	-47.72	0	-47.72	-1.30603	-47.72	0	-47.62	-0.706787	-47.62	0	-47.62	-0.182617	-47.62	0		-47.72	-0.640137	-47.72	0	-47.72	-0.376831	-47.72	0	-47.72	-0.294833	-47.72	0	-47.72	1.48136	-47.72	0		-47.62	-0.849121
	12.7	13.3	6.1			-47.52	-6.13624	-47.52	0	-47.52	-3.55494	-47.52	0	-47.62	-2.30261	-47.62	0	-47.62	-1.18958	-47.62	0	-47.52	-0.565561	-47.52	0	-47.52	-0.101572	-47.52	0		-47.62	-0.072998	-47.62	0	-47.62	-0.50415	-47.62	0	-47.62	-0.463501	-47.62	0	-47.62	1.4082	-47.62	0		-47.52	-0.774096
	12.8	13.4	6.1			-47.42	-5.73122	-47.42	0	-47.42	-3.72119	-47.42	0	-47.52	-2.28784	-47.52	0	-47.52	-0.95752	-47.52	0	-47.42	-0.838013	-47.42	0	-47.42	-0.331909	-47.42	0		-47.52	-0.2752	-47.52	0	-47.52	-0.382324	-47.52	0	-47.52	-0.408081	-47.52	0	-47.52	1.56818	-47.52	0		-47.42	-1.28955
	12.9	13.3	6.2			-47.32	-5.61603	-47.32	0	-47.32	-3.53009	-47.32	0	-47.42	-2.37927	-47.42	0	-47.42	-1.55994	-47.42	0	-47.32	-0.399966	-47.32	0	-47.32	-0.163394	-47.32	0		-47.42	-0.305786	-47.42	0	-47.42	-0.453369	-47.42	0	-47.42	-0.0955811	-47.42	0	-47.42	1.43555	-47.42	0		-47.32	-1.54663
	13	13.4	6.3			-47.22	-5.32816	-47.22	0	-47.22	-3.87671	-47.22	0	-47.3199	-2.0199	-47.3199	0	-47.3199	-1.12317	-47.3199	0	-47.22	-0.286499	-47.22	0	-47.22	-0.386511	-47.22	0		-47.3199	-0.344961	-47.3199	0	-47.32	-0.490112	-47.32	0	-47.32	-0.140137	-47.32	0	-47.32	1.29724	-47.32	0		-47.22	-1.42871
	13.1	13.6	6.2			-47.12	-5.88452	-47.12	0	-47.12	-3.73071	-47.12	0	-47.22	-2.27856	-47.22	0	-47.22	-0.96228	-47.22	0	-47.12	-0.734985	-47.12	0	-47.12	-0.421021	-47.12	0		-47.22	-0.491577	-47.22	0	-47.22	-0.827515	-47.22	0	-47.22	-0.415659	-47.22	0	-47.22	1.35317	-47.22	0		-47.12	-1.39111
	13.2	13.3	6.2			-47.02	-5.61655	-47.02	0	-47.02	-3.96811	-47.02	0	-47.12	-2.59802	-47.12	0	-47.12	-1.1709	-47.12	0	-47.02	-0.769259	-47.02	0	-47.02	-0.167087	-47.02	0		-47.12	-0.681396	-47.12	0	-47.12	-0.799316	-47.12	0	-47.12	-0.45166	-47.12	0	-47.12	1.22784	-47.12	0		-47.02	-1.34446
	13.3	13.4	6			-46.92	-5.90248	-46.92	0	-46.92	-3.69629	-46.92	0	-47.02	-2.1261	-47.02	0	-47.02	-1.42236	-47.02	0	-46.92	-0.756104	-46.92	0	-46.92	-0.535889	-46.92	0		-47.02	-0.912564	-47.02	0	-47.02	-0.961792	-47.02	0	-47.02	-0.691528	-47.02	0	-47.02	1.02393	-47.02	0		-46.92	-1.4668
	13.4	13.4	6.2			-46.82	-5.49705	-46.82	0	-46.82	-3.4807	-46.82	0	-46.92	-2.47461	-46.92	0	-46.92	-1.44043	-46.92	0	-46.82	-0.600692	-46.82	0	-46.82	-0.136703	-46.82	0		-46.92	-0.974365	-46.92	0	-46.92	-0.905518	-46.92	0	-46.92	-0.681274	-46.92	0	-46.92	1.22821	-46.92	0		-46.82	-1.35596
	13.5	13.2	6			-46.72	-5.70015	-46.72	0	-46.72	-3.67676	-46.72	0	-46.8199	-2.13782	-46.8199	0	-46.8199	-1.08093	-46.8199	0	-46.72	-0.405273	-46.72	0	-46.72	-0.356153	-46.72	0		-46.8199	-0.536811	-46.8199	0	-46.82	-0.853271	-46.82	0	-46.82	-0.754883	-46.82	0	-46.82	1.36432	-46.82	0		-46.72	-1.34576
	13.6	13.3	5.9			-46.62	-5.86023	-46.62	0	-46.62	-3.86658	-46.62	0	-46.72	-2.36914	-46.72	0	-46.72	-1.04749	-46.72	0	-46.62	-0.579468	-46.62	0	-46.62	-0.627197	-46.62	0		-46.72	-0.801636	-46.72	0	-46.72	-0.760986	-46.72	0	-46.72	-0.573541	-46.72	0	-46.72	1.0755	-46.72	0		-46.62	-1.1106
	13.7	13.4	6			-46.52	-5.62753	-46.52	0	-46.52	-3.49008	-46.52	0	-46.62	-2.05579	-46.62	0	-46.62	-1.25281	-46.62	0	-46.52	-0.579556	-46.52	0	-46.52	-0.405484	-46.52	0		-46.62	-0.695557	-46.62	0	-46.62	-0.487061	-46.62	0	-46.62	-0.633911	-46.62	0	-46.62	1.45154	-46.62	0		-46.52	-1.28345
	13.8	13.3	6			-46.42	-6.04531	-46.42	0	-46.42	-3.81665	-46.42	0	-46.52	-2.13782	-46.52	0	-46.52	-1.09277	-46.52	0	-46.42	-1.01465	-46.42	0	-46.42	-0.808472	-46.42	0		-46.52	-0.683691	-46.52	0	-46.52	-0.629761	-46.52	0	-46.52	-0.473511	-46.52	0	-46.52	0.950623	-46.52	0		-46.42	-1.86621
	13.9	13.4	6.1			-46.32	-5.80419	-46.32	0	-46.32	-3.67528	-46.32	0	-46.42	-2.57458	-46.42	0	-46.42	-1.84119	-46.42	0	-46.32	-0.818716	-46.32	0	-46.32	-0.440664	-46.32	0		-46.42	-0.851807	-46.42	0	-46.42	-0.689209	-46.42	0	-46.42	-0.640747	-46.42	0	-46.42	0.923279	-46.42	0		-46.32	-1.45361
	14	13.3	6			-46.22	-5.40501	-46.22	0	-46.22	-3.40796	-46.22	0	-46.3199	-2.18164	-46.3199	0	-46.3199	-1.46228	-46.3199	0	-46.22	-0.152954	-46.22	0	-46.22	-0.318098	-46.22	0		-46.3199	-0.386217	-46.3199	0	-46.32	-0.364258	-46.32	0	-46.32	-0.333008	-46.32	0	-46.32	1.08014	-46.32	0		-46.22	-1.74185
	14.1	13.4	6.1			-46.12	-5.26025	-46.12	0	-46.12	-3.23535	-46.12	0	-46.22	-1.80115	-46.22	0	-46.22	-0.78418	-46.22	0	-46.12	-0.554443	-46.12	0	-46.12	-0.0476074	-46.12	0		-46.22	-0.372192	-46.22	0	-46.22	-0.733887	-46.22	0	-46.22	-0.758802	-46.22	0	-46.22	0.714371	-46.22	0		-46.12	-1.69116
	14.2	13.4	6.1			-46.02	-5.66474	-46.02	0	-46.02	-3.46015	-46.02	0	-46.12	-1.99097	-46.12	0	-46.12	-0.94043	-46.12	0	-46.02	-1.00665	-46.02	0	-46.02	-0.805117	-46.02	0		-46.12	-0.788574	-46.12	0	-46.12	-0.869019	-46.12	0	-46.12	-0.873657	-46.12	0	-46.12	0.898865	-46.12	0		-46.02	-0.944505
	14.3	13.4	5.8			-45.92	-5.58056	-45.92	0	-45.92	-3.58142	-45.92	0	-46.02	-2.37451	-46.02	0	-46.02	-1.41846	-46.02	0	-45.92	-0.888062	-45.92	0	-45.92	-0.539795	-45.92	0		-46.02	-0.521234	-46.02	0	-46.02	-0.83606	-46.02	0	-46.02	-0.410278	-46.02	0	-46.02	0.879456	-46.02	0		-45.92	-1.68408
	14.4	13.4	6.1			-45.82	-5.81489	-45.82	0	-45.82	-3.65485	-45.82	0	-45.92	-2.1582	-45.92	0	-45.92	-1.43726	-45.92	0	-45.82	-1.18879	-45.82	0	-45.82	-0.831124	-45.82	0		-45.92	-0.85791	-45.92	0	-45.92	-0.930542	-45.92	0	-45.92	-0.685181	-45.92	0	-45.92	0.727417	-45.92	0		-45.82	-1.72803
	14.5	13.4	6			-45.72	-6.10166	-45.72	0	-45.72	-3.92432	-45.72	0	-45.8199	-2.25977	-45.8199	0	-45.8199	-1.69666	-45.8199	0	-45.72	-0.670776	-45.72	0	-45.72	-1.09116	-45.72	0		-45.8199	-0.814205	-45.8199	0	-45.82	-1.21973	-45.82	0	-45.82	-1.05017	-45.82	0	-45.82	0.7724	-45.82	0		-45.72	-1.40709
	14.6	13.4	6.2			-45.62	-5.51648	-45.62	0	-45.62	-3.78601	-45.62	0	-45.72	-2.46045	-45.72	0	-45.72	-1.68481	-45.72	0	-45.62	-0.70752	-45.62	0	-45.62	-0.631836	-45.62	0		-45.72	-0.99231	-45.72	0	-45.72	-0.766602	-45.72	0	-45.72	-0.748661	-45.72	0	-45.72	0.80157	-45.72	0		-45.62	-1.3208
	14.7	13.3	5.9			-45.52	-5.87274	-45.52	0	-45.52	-3.92193	-45.52	0	-45.62	-2.37769	-45.62	0	-45.62	-1.53638	-45.62	0	-45.52	-0.612237	-45.52	0	-45.52	-0.74981	-45.52	0		-45.62	-0.665771	-45.62	0	-45.62	-0.985352	-45.62	0	-45.62	-0.698608	-45.62	0	-45.62	1.03442	-45.62	0		-45.52	-1.50231
	14.8	13	5.7			-45.42	-5.72517	-45.42	0	-45.42	-3.85474	-45.42	0	-45.52	-2.63159	-45.52	0	-45.52	-1.84668	-45.52	0	-45.42	-0.74585	-45.42	0	-45.42	-0.74353	-45.42	0		-45.52	-0.579305	-45.52	0	-45.52	-0.695557	-45.52	0	-45.52	-0.647095	-45.52	0	-45.52	1.10358	-45.52	0		-45.42	-1.34497
	14.9	13	6			-45.32	-5.51026	-45.32	0	-45.32	-3.99	-45.32	0	-45.42	-2.26746	-45.42	0	-45.42	-1.24341	-45.42	0	-45.32	-0.872445	-45.32	0	-45.32	-0.663217	-45.32	0		-45.42	-0.538574	-45.42	0	-45.42	-0.959595	-45.42	0	-45.42	-0.63147	-45.42	0	-45.42	1.20245	-45.42	0		-45.32	-1.11792
	15	13.2	5.8			-45.22	-5.8469	-45.22	0	-45.22	-3.98999	-45.22	0	-45.3199	-2.29102	-45.3199	0	-45.3199	-1.599	-45.3199	0	-45.22	-1.03027	-45.22	0	-45.22	-0.670025	-45.22	0		-45.3199	-0.473438	-45.3199	0	-45.32	-0.722778	-45.32	0	-45.32	-0.563354	-45.32	0	-45.32	1.01892	-45.32	0		-45.22	-1.47542
	15.1	13	6			-45.12	-5.75244	-45.12	0	-45.12	-3.69312	-45.12	0	-45.22	-2.77698	-45.22	0	-45.22	-1.38879	-45.22	0	-45.12	-0.513794	-45.12	0	-45.12	-0.28894	-45.12	0		-45.22	-0.612671	-45.22	0	-45.22	-0.709595	-45.22	0	-45.22	-0.315136	-45.22	0	-45.22	0.747888	-45.22	0		-45.12	-1.21216
	15.2	13.1	5.7			-45.02	-5.6127	-45.02	0	-45.02	-3.41971	-45.02	0	-45.12	-1.98083	-45.12	0	-45.12	-1.00366	-45.12	0	-45.02	-0.669339	-45.02	0	-45.02	-0.0296907	-45.02	0		-45.12	-0.507935	-45.12	0	-45.12	-0.421143	-45.12	0	-45.12	-0.548462	-45.12	0	-45.12	1.08966	-45.12	0		-45.02	-1.25593
	15.3	13.1	5.7			-44.92	-5.17587	-44.92	0	-44.92	-3.3197	-44.92	0	-45.02	-1.96912	-45.02	0	-45.02	-1.19275	-45.02	0	-44.92	-0.501343	-44.92	0	-44.92	-0.264648	-44.92	0		-45.02	-0.294765	-45.02	0	-45.02	-0.628174	-45.02	0	-45.02	-0.657837	-45.02	0	-45.02	1.09772	-45.02	0		-44.92	-1.23877
	15.4	13.1	6			-44.82	-5.72652	-44.82	0	-44.82	-3.9593	-44.82	0	-44.92	-2.02771	-44.92	0	-44.92	-0.93335	-44.92	0	-44.82	-0.769119	-44.82	0	-44.82	-0.602005	-44.82	0		-44.92	-0.811157	-44.92	0	-44.92	-0.894043	-44.92	0	-44.92	-0.851807	-44.92	0	-44.92	1.01184	-44.92	0		-44.82	-1.21069
	15.5	12.9	5.9			-44.72	-5.52145	-44.72	0	-44.72	-3.47363	-44.72	0	-44.8199	-2.46753	-44.8199	0	-44.8199	-1.4364	-44.8199	0	-44.72	-0.591187	-44.72	0	-44.72	-0.417319	-44.72	0		-44.8199	-0.750969	-44.8199	0	-44.82	-0.67981	-44.82	0	-44.82	-0.511108	-44.82	0	-44.82	0.892456	-44.82	0		-44.72	-1.69104
	15.6	12.9	5.7			-44.62	-5.44458	-44.62	0	-44.62	-3.61414	-44.62	0	-44.72	-2.1582	-44.72	0	-44.72	-1.14355	-44.72	0	-44.62	-0.594238	-44.62	0	-44.62	-0.483398	-44.62	0		-44.72	-0.567383	-44.72	0	-44.72	-0.802612	-44.72	0	-44.72	-0.502571	-44.72	0	-44.72	1.17508	-44.72	0		-44.62	-1.28711
	15.7	12.9	5.7			-44.52	-5.22751	-44.52	0	-44.52	-3.57285	-44.52	0	-44.62	-2.12061	-44.62	0	-44.62	-1.32629	-44.62	0	-44.52	-0.572482	-44.52	0	-44.52	-0.620212	-44.52	0		-44.62	-0.509521	-44.62	0	-44.62	-1.05725	-44.62	0	-44.62	-0.658813	-44.62	0	-44.62	1.0545	-44.62	0		-44.52	-1.17486
	15.8	12.8	6			-44.42	-4.99636	-44.42	0	-44.42	-3.43604	-44.42	0	-44.52	-2.16833	-44.52	0	-44.52	-1.54041	-44.52	0	-44.42	-0.477905	-44.42	0	-44.42	0.0126953	-44.42	0		-44.52	-0.468188	-44.52	0	-44.52	-0.66272	-44.52	0	-44.52	-0.449341	-44.52	0	-44.52	0.930298	-44.52	0		-44.42	-1.24902
	15.9	12.7	5.6			-44.32	-5.21414	-44.32	0	-44.32	-3.33988	-44.32	0	-44.42	-2.00269	-44.42	0	-44.42	-1.25439	-44.42	0	-44.32	-0.677034	-44.32	0	-44.32	-0.398958	-44.32	0		-44.42	-0.557861	-44.42	0	-44.42	-0.715698	-44.42	0	-44.42	-0.275879	-44.42	0	-44.42	0.926636	-44.42	0		-44.32	-1.1748
	16	12.6	5.9			-44.22	-5.70444	-44.22	0	-44.22	-3.89697	-44.22	0	-44.3199	-2.17773	-44.3199	0	-44.3199	-1.29431	-44.3199	0	-44.22	-1.13721	-44.22	0	-44.22	-1.06748	-44.22	0		-44.3199	-0.620521	-44.3199	0	-44.32	-0.554932	-44.32	0	-44.32	-0.411255	-44.32	0	-44.32	0.845764	-44.32	0		-44.22	-1.39346
	16.1	12.8	5.8			-44.12	-5.55957	-44.12	0	-44.12	-3.79309	-44.12	0	-44.22	-2.76123	-44.22	0	-44.22	-1.67627	-44.22	0	-44.12	-0.898193	-44.12	0	-44.12	-0.792114	-44.12	0		-44.22	-0.185303	-44.22	0	-44.22	-0.30957	-44.22	0	-44.22	-0.480676	-44.22	0	-44.22	1.35464	-44.22	0		-44.12	-1.20825
	16.2	12.7	5.6			-44.02	-5.68837	-44.02	0	-44.02	-3.98207	-44.02	0	-44.12	-2.2074	-44.12	0	-44.12	-1.49426	-44.12	0	-44.02	-1.35671	-44.02	0	-44.02	-0.721699	-44.02	0		-44.12	-0.88147	-44.12	0	-44.12	-0.97522	-44.12	0	-44.12	-0.699463	-44.12	0	-44.12	0.991821	-44.12	0		-44.02	-1.78252
	16.3	12.8	5.8			-43.92	-5.07475	-43.92	0	-43.92	-3.33923	-43.92	0	-44.02	-2.94019	-44.02	0	-44.02	-1.88416	-44.02	0	-43.92	-0.536499	-43.92	0	-43.92	-0.324097	-43.92	0		-44.02	-1.12639	-44.02	0	-44.02	-0.785278	-44.02	0	-44.02	-0.568848	-44.02	0	-44.02	0.807556	-44.02	0		-43.92	-1.2749
	16.4	12.6	5.6			-43.82	-5.49211	-43.82	0	-43.82	-3.86638	-43.82	0	-43.92	-1.74805	-43.92	0	-43.92	-1.27795	-43.92	0	-43.82	-0.770674	-43.82	0	-43.82	-0.9279	-43.82	0		-43.92	-0.204224	-43.92	0	-43.92	-0.499512	-43.92	0	-43.92	-0.233032	-43.92	0	-43.92	0.7453	-43.92	0		-43.82	-1.03198
	16.5	12.8	5.7			-43.72	-5.2276	-43.72	0	-43.72	-3.1416	-43.72	0	-43.8199	-2.27698	-43.8199	0	-43.8199	-1.41541	-43.8199	0	-43.72	-0.386475	-43.72	0	-43.72	-0.318059	-43.72	0		-43.8199	-0.455412	-43.8199	0	-43.82	-0.486084	-43.82	0	-43.82	-0.604004	-43.82	0	-43.82	0.877258	-43.82	0		-43.72	-1.27698
	16.6	12.6	5.9			-43.62	-5.06494	-43.62	0	-43.62	-3.41736	-43.62	0	-43.72	-1.9043	-43.72	0	-43.72	-1.02783	-43.72	0	-43.62	-0.782593	-43.62	0	-43.62	-0.453003	-43.62	0		-43.72	-0.185425	-43.72	0	-43.72	-0.465088	-43.72	0	-43.72	-0.356722	-43.72	0	-43.72	0.930348	-43.72	0		-43.62	-1.34204
	16.7	12.9	5.7			-43.52	-5.39605	-43.52	0	-43.52	-3.49371	-43.52	0	-43.62	-1.72852	-43.62	0	-43.62	-1.39343	-43.62	0	-43.52	-1.01055	-43.52	0	-43.52	-0.738825	-43.52	0		-43.62	-0.619629	-43.62	0	-43.62	-0.489136	-43.62	0	-43.62	-0.650879	-43.62	0	-43.62	0.935364	-43.62	0		-43.52	-1.26444
	16.8	12.7	5.8			-43.42	-5.66489	-43.42	0	-43.42	-3.729	-43.42	0	-43.52	-2.12378	-43.52	0	-43.52	-1.55371	-43.52	0	-43.42	-0.853638	-43.42	0	-43.42	-0.942871	-43.42	0		-43.52	-0.532963	-43.52	0	-43.52	-0.623657	-43.52	0	-43.52	-0.56897	-43.52	0	-43.52	0.961975	-43.52	0		-43.42	-1.59644
	16.9	12.7	5.7			-43.32	-5.36905	-43.32	0	-43.32	-3.40653	-43.32	0	-43.42	-2.30029	-43.42	0	-43.42	-1.56531	-43.42	0	-43.32	-0.556187	-43.32	0	-43.32	-0.553135	-43.32	0		-43.42	-0.640137	-43.42	0	-43.42	-0.904175	-43.42	0	-43.42	-0.722168	-43.42	0	-43.42	1.02985	-43.42	0		-43.32	-0.978027
	17	12.7	5.6			-43.22	-5.09071	-43.22	0	-43.22	-3.66663	-43.22	0	-43.3199	-2.08154	-43.3199	0	-43.3199	-1.31689	-43.3199	0	-43.22	-0.869385	-43.22	0	-43.22	-0.670911	-43.22	0		-43.3199	-0.71874	-43.3199	0	-43.32	-0.702515	-43.32	0	-43.32	-0.918091	-43.32	0	-43.32	0.897522	-43.32	0		-43.22	-1.32853
	17.1	12.6	5.9			-43.12	-5.32434	-43.12	0	-43.12	-3.58459	-43.12	0	-43.22	-2.3949	-43.22	0	-43.22	-1.27551	-43.22	0	-43.12	-0.654541	-43.12	0	-43.12	-0.810059	-43.12	0		-43.22	-0.196167	-43.22	0	-43.22	-0.704834	-43.22	0	-43.22	-0.176036	-43.22	0	-43.22	1.13993	-43.22	0		-43.12	-1.06152
	17.2	12.7	5.7			-43.02	-5.40947	-43.02	0	-43.02	-3.21733	-43.02	0	-43.12	-2.57385	-43.12	0	-43.12	-1.25598	-43.12	0	-43.02	-0.928634	-43.02	0	-43.02	-0.520919	-43.02	0		-43.12	-0.24707	-43.12	0	-43.12	-0.695557	-43.12	0	-43.12	-0.52356	-43.12	0	-43.12	1.09631	-43.12	0		-43.02	-1.0936
	17.3	12.8	5.9			-42.92	-4.86592	-42.92	0	-42.92	-2.86035	-42.92	0	-43.02	-2.15027	-43.02	0	-43.02	-1.03479	-43.02	0	-42.92	-0.454468	-42.92	0	-42.92	-0.0858154	-42.92	0		-43.02	-0.509524	-43.02	0	-43.02	-0.598633	-43.02	0	-43.02	-0.551636	-43.02	0	-43.02	0.996155	-43.02	0		-42.92	-1.02783
	17.4	12.6	5.8			-42.82	-4.9142	-42.82	0	-42.82	-2.96974	-42.82	0	-42.92	-2.00586	-42.92	0	-42.92	-1.14819	-42.92	0	-42.82	-0.528698	-42.82	0	-42.82	0.0235476	-42.82	0		-42.92	-0.301636	-42.92	0	-42.92	-0.723511	-42.92	0	-42.92	-0.27356	-42.92	0	-42.92	1.02643	-42.92	0		-42.82	-1.31323
	17.5	12.8	5.7			-42.72	-5.11327	-42.72	0	-42.72	-3.1377	-42.72	0	-42.8199	-1.66992	-42.8199	0	-42.8199	-1.20447	-42.8199	0	-42.72	-0.75769	-42.72	0	-42.72	-0.539662	-42.72	0		-42.8199	-0.23793	-42.8199	0	-42.82	-0.569824	-42.82	0	-42.82	-0.227661	-42.82	0	-42.82	0.916016	-42.82	0		-42.72	-1.07144
	17.6	12.8	5.6			-42.62	-4.81653	-42.62	0	-42.62	-3.11731	-42.62	0	-42.72	-2.16211	-42.72	0	-42.72	-1.24036	-42.72	0	-42.62	-0.393433	-42.62	0	-42.62	-0.433472	-42.62	0		-42.72	-0.765015	-42.72	0	-42.72	-1.00244	-42.72	0	-42.72	-0.465561	-42.72	0	-42.72	0.804897	-42.72	0		-42.62	-1.12329
	17.7	12.6	5.6			-42.52	-4.96806	-42.52	0	-42.52	-3.29777	-42.52	0	-42.62	-1.66675	-42.62	0	-42.62	-1.56921	-42.62	0	-42.52	-0.615398	-42.52	0	-42.52	-0.404583	-42.52	0		-42.62	-0.480713	-42.62	0	-42.62	-0.726074	-42.62	0	-42.62	-0.347046	-42.62	0	-42.62	1.05414	-42.62	0		-42.52	-1.36587
	17.8	12.8	5.8			-42.42	-5.05575	-42.42	0	-42.42	-3.12756	-42.42	0	-42.52	-2.1676	-42.52	0	-42.52	-1.05676	-42.52	0	-42.42	-0.230347	-42.42	0	-42.42	-0.313232	-42.42	0		-42.52	-0.608888	-42.52	0	-42.52	-0.715088	-42.52	0	-42.52	-0.3479	-42.52	0	-42.52	0.903687	-42.52	0		-42.42	-1.20679
	17.9	12.5	5.6			-42.32	-5.37024	-42.32	0	-42.32	-3.3601	-42.32	0	-42.42	-1.93945	-42.42	0	-42.42	-1.07556	-42.42	0	-42.32	-0.56213	-42.32	0	-42.32	-0.45837	-42.32	0		-42.42	-0.61731	-42.42	0	-42.42	-1.00244	-42.42	0	-42.42	-0.590698	-42.42	0	-42.42	0.877197	-42.42	0		-42.32	-1.02808
	18	12.9	5.6			-42.22	-4.93227	-42.22	0	-42.22	-2.90491	-42.22	0	-42.3199	-2.32922	-42.3199	0	-42.3199	-1.23486	-42.3199	0	-42.22	-0.459961	-42.22	0	-42.22	-0.099997	-42.22	0		-42.3199	-0.752608	-42.3199	0	-42.32	-0.722168	-42.32	0	-42.32	-0.450317	-42.32	0	-42.32	1.05389	-42.32	0		-42.22	-1.3458
	18.1	12.6	5.5			-42.12	-5.07898	-42.12	0	-42.12	-2.98523	-42.12	0	-42.22	-1.82385	-42.22	0	-42.22	-0.94043	-42.22	0	-42.12	-0.702148	-42.12	0	-42.12	-0.158447	-42.12	0		-42.22	-0.557983	-42.22	0	-42.22	-0.839966	-42.22	0	-42.22	-0.524369	-42.22	0	-42.22	0.877004	-42.22	0		-42.12	-0.967773
	18.2	12.8	5.5			-42.02	-4.98926	-42.02	0	-42.02	-3.33619	-42.02	0	-42.12	-1.8042	-42.12	0	-42.12	-1.37476	-42.12	0	-42.02	-0.431889	-42.02	0	-42.02	-0.341313	-42.02	0		-42.12	-0.311279	-42.12	0	-42.12	-0.651123	-42.12	0	-42.12	-0.25647	-42.12	0	-42.12	0.872681	-42.12	0		-42.02	-0.978143
	18.3	12.6	5.9			-41.92	-4.76656	-41.92	0	-41.92	-3.16492	-41.92	0	-42.02	-2.18713	-42.02	0	-42.02	-1.52161	-42.02	0	-41.92	-0.55603	-41.92	0	-41.92	-0.138184	-41.92	0		-42.02	-0.366383	-42.02	0	-42.02	-0.418091	-42.02	0	-42.02	-0.162598	-42.02	0	-42.02	0.857117	-42.02	0		-41.92	-1.15381
	18.4	12.6	5.4			-41.82	-5.13515	-41.82	0	-41.82	-3.1094	-41.82	0	-41.92	-1.9574	-41.92	0	-41.92	-1.08325	-41.92	0	-41.82	-0.675435	-41.82	0	-41.82	-0.542745	-41.82	0		-41.92	-0.0284424	-41.92	0	-41.92	-0.264404	-41.92	0	-41.92	0.00524902	-41.92	0	-41.92	1.13947	-41.92	0		-41.82	-1.09351
	18.5	12.7	5.8			-41.72	-5.34534	-41.72	0	-41.72	-3.32043	-41.72	0	-41.8199	-1.91357	-41.8199	0	-41.8199	-1.25122	-41.8199	0	-41.72	-0.870117	-41.72	0	-41.72	-0.699715	-41.72	0		-41.8199	-0.336884	-41.8199	0	-41.82	-0.645508	-41.82	0	-41.82	-0.143921	-41.82	0	-41.82	0.833252	-41.82	0		-41.72	-1.43321
	18.6	12.7	5.8			-41.62	-5.21106	-41.62	0	-41.62	-3.46191	-41.62	0	-41.72	-2.37292	-41.72	0	-41.72	-1.49658	-41.72	0	-41.62	-0.809937	-41.62	0	-41.62	-0.394409	-41.62	0		-41.72	-0.568115	-41.72	0	-41.72	-0.557983	-41.72	0	-41.72	-0.145416	-41.72	0	-41.72	1.00161	-41.72	0		-41.62	-1.50366
	18.7	12.7	5.8			-41.52	-4.77776	-41.52	0	-41.52	-2.8731	-41.52	0	-41.62	-2.38391	-41.62	0	-41.62	-1.38416	-41.62	0	-41.52	-0.586723	-41.52	0	-41.52	-0.230644	-41.52	0		-41.62	-0.531494	-41.62	0	-41.62	-0.712036	-41.62	0	-41.62	-0.277588	-41.62	0	-41.62	0.51178	-41.62	0		-41.52	-1.4359
	18.8	12.7	5.7			-41.42	-5.11635	-41.42	0	-41.42	-3.6228	-41.42	0	-41.52	-1.74646	-41.52	0	-41.52	-0.937256	-41.52	0	-41.42	-0.705322	-41.42	0	-41.42	-0.429565	-41.42	0		-41.52	-0.489504	-41.52	0	-41.52	-0.568115	-41.52	0	-41.52	-0.168091	-41.52	0	-41.52	0.923645	-41.52	0		-41.42	-1.3147
	18.9	12.7	5.8			-41.32	-4.62535	-41.32	0	-41.32	-2.95189	-41.32	0	-41.42	-1.99573	-41.42	0	-41.42	-1.16077	-41.42	0	-41.32	-0.372668	-41.32	0	-41.32	-0.314929	-41.32	0		-41.42	-1.14539	-41.42	0	-41.42	-0.982178	-41.42	0	-41.42	-0.598511	-41.42	0	-41.42	0.601013	-41.42	0		-41.32	-1.07397
	19	12.5	5.5			-41.22	-4.81172	-41.22	0	-41.22	-3.46899	-41.22	0	-41.3199	-1.73547	-41.3199	0	-41.3199	-1.04504	-41.3199	0	-41.22	-0.859253	-41.22	0	-41.22	-0.661454	-41.22	0		-41.3199	-0.460548	-41.3199	0	-41.32	-0.40332	-41.32	0	-41.32	-0.414307	-41.32	0	-41.32	0.977966	-41.32	0		-41.22	-1.43466
	19.1	12.6	5.6			-41.12	-4.88367	-41.12	0	-41.12	-3.06494	-41.12	0	-41.22	-2.30823	-41.22	0	-41.22	-1.55762	-41.22	0	-41.12	-0.636475	-41.12	0	-41.12	-0.413086	-41.12	0		-41.22	-0.758057	-41.22	0	-41.22	-0.5979	-41.22	0	-41.22	-0.217308	-41.22	0	-41.22	0.846192	-41.22	0		-41.12	-1.03271
	19.2	12.6	5.7			-41.02	-5.09536	-41.02	0	-41.02	-3.21962	-41.02	0	-41.12	-1.8324	-41.12	0	-41.12	-1.05835	-41.12	0	-41.02	-0.953632	-41.02	0	-41.02	-0.3904	-41.02	0		-41.12	-0.665771	-41.12	0	-41.12	-0.837646	-41.12	0	-41.12	-0.297729	-41.12	0	-41.12	0.670776	-41.12	0		-41.02	-0.828627
	19.3	12.7	5.4			-40.92	-5.29237	-40.92	0	-40.92	-3.22278	-40.92	0	-41.02	-1.86523	-41.02	0	-41.02	-1.30444	-41.02	0	-40.92	-0.477173	-40.92	0	-40.92	-0.323364	-40.92	0		-41.02	-0.461905	-41.02	0	-41.02	-0.841675	-41.02	0	-41.02	-0.51123	-41.02	0	-41.02	0.640381	-41.02	0		-40.92	-0.924805
	19.4	12.7	5.7			-40.82	-5.07345	-40.82	0	-40.82	-3.26486	-40.82	0	-40.92	-1.88	-40.92	0	-40.92	-1.37939	-40.92	0	-40.82	-0.736416	-40.82	0	-40.82	-0.806851	-40.82	0		-40.92	-0.647705	-40.92	0	-40.92	-0.563354	-40.92	0	-40.92	-0.736816	-40.92	0	-40.92	1.07587	-40.92	0		-40.82	-1.11084
	19.5	12.7	5.7			-40.72	-4.75569	-40.72	0	-40.72	-2.90479	-40.72	0	-40.8199	-2.1261	-40.8199	0	-40.8199	-1.53723	-40.8199	0	-40.72	-0.445801	-40.72	0	-40.72	-0.132884	-40.72	0		-40.8199	-0.545521	-40.8199	0	-40.82	-0.765747	-40.82	0	-40.82	-0.379761	-40.82	0	-40.82	0.919617	-40.82	0		-40.72	-1.01617
	19.6	12.7	5.7			-40.62	-5.02979	-40.62	0	-40.62	-2.99707	-40.62	0	-40.72	-2.11902	-40.72	0	-40.72	-1.14343	-40.72	0	-40.62	-0.764648	-40.62	0	-40.62	-0.461548	-40.62	0		-40.72	-1.07129	-40.72	0	-40.72	-0.810425	-40.72	0	-40.72	-0.923595	-40.72	0	-40.72	0.853753	-40.72	0		-40.62	-0.851318
	19.7	12.7	5.7			-40.52	-4.72515	-40.52	0	-40.52	-3.03765	-40.52	0	-40.62	-2.14563	-40.62	0	-40.62	-1.50208	-40.62	0	-40.52	-0.338922	-40.52	0	-40.52	-0.482721	-40.52	0		-40.62	-0.676758	-40.62	0	-40.62	-0.674316	-40.62	0	-40.62	-0.464233	-40.62	0	-40.62	0.842712	-40.62	0		-40.52	-1.11687
	19.8	12.8	5.6			-40.42	-4.6837	-40.42	0	-40.42	-2.80945	-40.42	0	-40.52	-1.66052	-40.52	0	-40.52	-1.33093	-40.52	0	-40.42	-0.818481	-40.42	0	-40.42	-0.610718	-40.42	0		-40.52	-0.546312	-40.52	0	-40.52	-0.84082	-40.52	0	-40.52	-0.311035	-40.52	0	-40.52	0.993469	-40.52	0		-40.42	-1.10522
	19.9	12.7	5.3			-40.32	-4.83761	-40.32	0	-40.32	-2.93771	-40.32	0	-40.42	-1.86121	-40.42	0	-40.42	-1.13879	-40.42	0	-40.32	-0.524748	-40.32	0	-40.32	-0.483488	-40.32	0		-40.42	-0.554077	-40.42	0	-40.42	-0.746338	-40.42	0	-40.42	-0.40564	-40.42	0	-40.42	0.58136	-40.42	0		-40.32	-1.15991
	20	12.6	5.7			-40.22	-4.99383	-40.22	0	-40.22	-3.16492	-40.22	0	-40.3199	-1.91833	-40.3199	0	-40.3199	-1.13342	-40.3199	0	-40.22	-0.810669	-40.22	0	-40.22	-0.65216	-40.22	0		-40.3199	-0.472709	-40.3199	0	-40.32	-0.498535	-40.32	0	-40.32	-0.17041	-40.32	0	-40.32	0.952515	-40.32	0		-40.22	-1.1217
	20.1	12.8	5.5			-40.12	-4.6665	-40.12	0	-40.12	-3.07983	-40.12	0	-40.22	-1.87219	-40.22	0	-40.22	-1.27002	-40.22	0	-40.12	-0.818481	-40.12	0	-40.12	-0.408447	-40.12	0		-40.22	-0.165771	-40.22	0	-40.22	-0.401733	-40.22	0	-40.22	0.0404577	-40.22	0	-40.22	1.05938	-40.22	0		-40.12	-1.11206
	20.2	12.8	5.6			-40.02	-4.76503	-40.02	0	-40.02	-3.0049	-40.02	0	-40.12	-1.60742	-40.12	0	-40.12	-1.29272	-40.12	0	-40.02	-0.761616	-40.02	0	-40.02	-0.472554	-40.02	0		-40.12	-0.786865	-40.12	0	-40.12	-0.890747	-40.12	0	-40.12	-0.500854	-40.12	0	-40.12	0.449036	-40.12	0		-40.02	-1.08116
	20.3	12.7	5.6			-39.92	-4.5353	-39.92	0	-39.92	-3.08838	-39.92	0	-40.02	-1.63086	-40.02	0	-40.02	-1.51379	-40.02	0	-39.92	-0.616211	-39.92	0	-39.92	-0.44751	-39.92	0		-40.02	-0.729204	-40.02	0	-40.02	-0.812012	-40.02	0	-40.02	-0.514282	-40.02	0	-40.02	0.71759	-40.02	0		-39.92	-1.03101
	20.4	12.9	5.7			-39.82	-4.90238	-39.82	0	-39.82	-3.07585	-39.82	0	-39.92	-1.97144	-39.92	0	-39.92	-1.40356	-39.92	0	-39.82	-0.78483	-39.82	0	-39.82	-0.54667	-39.82	0		-39.92	-0.503296	-39.92	0	-39.92	-0.527466	-39.92	0	-39.92	-0.293823	-39.92	0	-39.92	0.808838	-39.92	0		-39.82	-1.26294
	20.5	13	5.9			-39.72	-4.28458	-39.72	0	-39.72	-2.66968	-39.72	0	-39.8199	-2.16199	-39.8199	0	-39.8199	-1.3739	-39.8199	0	-39.72	-0.749023	-39.72	0	-39.72	-0.449981	-39.72	0		-39.8199	-0.0644636	-39.8199	0	-39.82	-0.623779	-39.82	0	-39.82	-0.269775	-39.82	0	-39.82	1.17926	-39.82	0		-39.72	-0.731083
	20.6	12.8	5.7			-39.62	-4.68445	-39.62	0	-39.62	-3.05249	-39.62	0	-39.72	-1.52771	-39.72	0	-39.72	-1.1825	-39.72	0	-39.62	-0.65918	-39.62	0	-39.62	-0.218628	-39.62	0		-39.72	-0.675171	-39.72	0	-39.72	-0.71106	-39.72	0	-39.72	-0.279653	-39.72	0	-39.72	0.900177	-39.72	0		-39.62	-1.25513
	20.7	12.7	5.4			-39.52	-4.665	-39.52	0	-39.52	-2.91268	-39.52	0	-39.62	-1.69873	-39.62	0	-39.62	-1.05676	-39.62	0	-39.52	-0.673181	-39.52	0	-39.52	-0.499841	-39.52	0		-39.62	-0.616577	-39.62	0	-39.62	-0.842285	-39.62	0	-39.62	-0.443848	-39.62	0	-39.62	0.547729	-39.62	0		-39.52	-0.852076
	20.8	12.9	5.8			-39.42	-4.92511	-39.42	0	-39.42	-3.1665	-39.42	0	-39.52	-1.92847	-39.52	0	-39.52	-1.34192	-39.52	0	-39.42	-0.911499	-39.42	0	-39.42	-0.613892	-39.42	0		-39.52	-0.683655	-39.52	0	-39.52	-1.06885	-39.52	0	-39.52	-0.707153	-39.52	0	-39.52	0.568237	-39.52	0		-39.42	-0.987305
	20.9	13	5.6			-39.32	-4.88298	-39.32	0	-39.32	-3.09001	-39.32	0	-39.42	-2.09021	-39.42	0	-39.42	-1.55518	-39.42	0	-39.32	-1.01152	-39.32	0	-39.32	-0.571094	-39.32	0		-39.42	-0.819092	-39.42	0	-39.42	-0.578369	-39.42	0	-39.42	-0.509644	-39.42	0	-39.42	0.635742	-39.42	0		-39.32	-0.991211
	21	12.9	5.8			-39.22	-4.80719	-39.22	0	-39.22	-2.95715	-39.22	0	-39.3199	-1.92297	-39.3199	0	-39.3199	-1.5365	-39.3199	0	-39.22	-1.04199	-39.22	0	-39.22	-0.414855	-39.22	0		-39.3199	-0.362822	-39.3199	0	-39.32	-0.676758	-39.32	0	-39.32	-0.369019	-39.32	0	-39.32	1	-39.32	0		-39.22	-1.08859
	21.1	12.7	5.8			-39.12	-4.40405	-39.12	0	-39.12	-2.75244	-39.12	0	-39.22	-2.24487	-39.22	0	-39.22	-1.1709	-39.22	0	-39.12	-0.250488	-39.12	0	-39.12	-0.29126	-39.12	0		-39.22	-0.51123	-39.22	0	-39.22	-0.707275	-39.22	0	-39.22	-0.192476	-39.22	0	-39.22	0.526713	-39.22	0		-39.12	-1.00537
	21.2	12.7	5.6			-39.02	-4.46424	-39.02	0	-39.02	-2.90174	-39.02	0	-39.12	-1.59644	-39.12	0	-39.12	-1.02393	-39.12	0	-39.02	-0.70447	-39.02	0	-39.02	-0.128786	-39.02	0		-39.12	-0.71582	-39.12	0	-39.12	-0.67749	-39.12	0	-39.12	-0.386841	-39.12	0	-39.12	0.764954	-39.12	0		-39.02	-1.17236
	21.3	12.9	5.7			-38.92	-4.22839	-38.92	0	-38.92	-2.41968	-38.92	0	-39.02	-1.65039	-39.02	0	-39.02	-1.0592	-39.02	0	-38.92	-0.321655	-38.92	0	-38.92	-0.258545	-38.92	0		-39.02	-0.662877	-39.02	0	-39.02	-0.570557	-39.02	0	-39.02	-0.429932	-39.02	0	-39.02	0.800049	-39.02	0		-38.92	-1.02002
	21.4	12.9	5.7			-38.82	-4.09164	-38.82	0	-38.82	-2.31356	-38.82	0	-38.92	-1.54419	-38.92	0	-38.92	-0.8396	-38.92	0	-38.82	-0.306971	-38.82	0	-38.82	-0.00704384	-38.82	0		-38.92	-0.673706	-38.92	0	-38.92	-1.06982	-38.92	0	-38.92	-1.08069	-38.92	0	-38.92	0.879333	-38.92	0		-38.82	-0.785645
	21.5	13	5.7			-38.72	-4.41319	-38.72	0	-38.72	-2.922	-38.72	0	-38.8199	-1.56604	-38.8199	0	-38.8199	-0.713013	-38.8199	0	-38.72	-0.545044	-38.72	0	-38.72	-0.171615	-38.72	0		-38.8199	-0.586783	-38.8199	0	-38.82	-0.859497	-38.82	0	-38.82	-0.479004	-38.82	0	-38.82	1.03455	-38.82	0		-38.72	-0.888814
	21.6	12.8	5.5			-38.62	-4.17041	-38.62	0	-38.62	-2.63538	-38.62	0	-38.72	-1.56433	-38.72	0	-38.72	-0.865356	-38.72	0	-38.62	-0.918579	-38.62	0	-38.62	-0.271729	-38.62	0		-38.72	-0.762695	-38.72	0	-38.72	-0.885376	-38.72	0	-38.72	-0.431527	-38.72	0	-38.72	0.835758	-38.72	0		-38.62	-1.09131
	21.7	12.8	5.7			-38.52	-4.19324	-38.52	0	-38.52	-2.70032	-38.52	0	-38.62	-1.73633	-38.62	0	-38.62	-1.03491	-38.62	0	-38.52	-0.786619	-38.52	0	-38.52	0.0491962	-38.52	0		-38.62	-0.265869	-38.62	0	-38.62	-0.554199	-38.62	0	-38.62	-0.587769	-38.62	0	-38.62	0.877808	-38.62	0		-38.52	-1.41765
	21.8	12.8	5.6			-38.42	-4.62249	-38.42	0	-38.42	-2.83289	-38.42	0	-38.52	-1.31201	-38.52	0	-38.52	-0.807495	-38.52	0	-38.42	-0.73645	-38.42	0	-38.42	-0.402954	-38.42	0		-38.52	-0.528949	-38.52	0	-38.52	-0.563477	-38.52	0	-38.52	-0.4729	-38.52	0	-38.52	0.883972	-38.52	0		-38.42	-0.613037
	21.9	12.8	5.5			-38.32	-4.62046	-38.32	0	-38.32	-2.64231	-38.32	0	-38.42	-1.84009	-38.42	0	-38.42	-0.966919	-38.42	0	-38.32	-0.710788	-38.32	0	-38.32	-0.442843	-38.32	0		-38.42	-0.112793	-38.42	0	-38.42	-0.0643311	-38.42	0	-38.42	-0.2323	-38.42	0	-38.42	0.829895	-38.42	0		-38.32	-1.14185
	22	12.7	5.6			-38.22	-4.38223	-38.22	0	-38.22	-2.59705	-38.22	0	-38.3199	-1.69104	-38.3199	0	-38.3199	-1.25293	-38.3199	0	-38.22	-0.693481	-38.22	0	-38.22	-0.324977	-38.22	0		-38.3199	-0.319075	-38.3199	0	-38.32	-0.46814	-38.32	0	-38.32	-0.15564	-38.32	0	-38.32	1.05688	-38.32	0		-38.22	-1.18838
	22.1	12.9	5.6			-38.12	-4.77197	-38.12	0	-38.12	-3.07825	-38.12	0	-38.22	-1.32532	-38.22	0	-38.22	-1.05908	-38.22	0	-38.12	-0.982544	-38.12	0	-38.12	-0.718628	-38.12	0		-38.22	-0.744019	-38.22	0	-38.22	-0.747192	-38.22	0	-38.22	-0.452409	-38.22	0	-38.22	0.486408	-38.22	0		-38.12	-0.969238
	22.2	12.6	5.5			-38.02	-4.48458	-38.02	0	-38.02	-2.87374	-38.02	0	-38.12	-1.89795	-38.12	0	-38.12	-1.02319	-38.12	0	-38.02	-0.450642	-38.02	0	-38.02	-0.539876	-38.02	0		-38.12	-0.219727	-38.12	0	-38.12	-0.143066	-38.12	0	-38.12	0.106079	-38.12	0	-38.12	1.12628	-38.12	0		-38.02	-0.816079
	22.3	12.8	5.3			-37.92	-3.82627	-37.92	0	-37.92	-2.41663	-37.92	0	-38.02	-2.06836	-38.02	0	-38.02	-1.25842	-38.02	0	-37.92	-0.156006	-37.92	0	-37.92	-0.0499268	-37.92	0		-38.02	-0.186101	-38.02	0	-38.02	-0.704102	-38.02	0	-38.02	-0.452515	-38.02	0	-38.02	0.721924	-38.02	0		-37.92	-0.63501
	22.4	12.8	5.5			-37.82	-4.37165	-37.82	0	-37.82	-2.97724	-37.82	0	-37.92	-1.11365	-37.92	0	-37.92	-0.414551	-37.92	0	-37.82	-0.775211	-37.82	0	-37.82	-0.540958	-37.82	0		-37.92	-0.417236	-37.92	0	-37.92	-0.488403	-37.92	0	-37.92	-0.308716	-37.92	0	-37.92	0.947144	-37.92	0		-37.82	-1.11133
	22.5	12.8	5.6			-37.72	-4.37743	-37.72	0	-37.72	-2.83765	-37.72	0	-37.8199	-1.84875	-37.8199	0	-37.8199	-1.10046	-37.8199	0	-37.72	-0.849731	-37.72	0	-37.72	-0.748281	-37.72	0		-37.8199	-0.531407	-37.8199	0	-37.82	-0.839111	-37.82	0	-37.82	-0.332153	-37.82	0	-37.82	0.820862	-37.82	0		-37.72	-1.1131
	22.6	12.8	5.5			-37.62	-4.20789	-37.62	0	-37.62	-2.58691	-37.62	0	-37.72	-1.68164	-37.72	0	-37.72	-1.30676	-37.72	0	-37.62	-0.49353	-37.62	0	-37.62	-0.123291	-37.62	0		-37.72	-0.428223	-37.72	0	-37.72	-0.719727	-37.72	0	-37.72	-0.222011	-37.72	0	-37.72	0.791433	-37.72	0		-37.62	-0.99292
	22.7	12.7	5.6			-37.52	-4.26732	-37.52	0	-37.52	-2.57127	-37.52	0	-37.62	-1.55273	-37.62	0	-37.62	-0.791138	-37.62	0	-37.52	-0.356062	-37.52	0	-37.52	-0.118636	-37.52	0		-37.62	-0.219727	-37.62	0	-37.62	-0.358887	-37.62	0	-37.62	-0.110352	-37.62	0	-37.62	1.16925	-37.62	0		-37.52	-1.1295
	22.8	12.8	5.8			-37.42	-4.32041	-37.42	0	-37.42	-2.7251	-37.42	0	-37.52	-1.5863	-37.52	0	-37.52	-0.952881	-37.52	0	-37.42	-0.380249	-37.42	0	-37.42	-0.249023	-37.42	0		-37.52	-0.630481	-37.52	0	-37.52	-0.938477	-37.52	0	-37.52	-0.529907	-37.52	0	-37.52	0.703247	-37.52	0		-37.42	-1.16602
	22.9	12.8	5.6			-37.32	-4.39468	-37.32	0	-37.32	-2.57839	-37.32	0	-37.42	-1.4917	-37.42	0	-37.42	-0.95752	-37.42	0	-37.32	-0.817774	-37.32	0	-37.32	-0.464014	-37.32	0		-37.42	-0.243042	-37.42	0	-37.42	-0.312622	-37.42	0	-37.42	-0.0406494	-37.42	0	-37.42	1.07587	-37.42	0		-37.32	-1.09912
	23	12.9	5.6			-37.22	-4.51948	-37.22	0	-37.22	-3.0603	-37.22	0	-37.3199	-1.38708	-37.3199	0	-37.3199	-0.899048	-37.3199	0	-37.22	-0.737305	-37.22	0	-37.22	-0.745066	-37.22	0		-37.3199	-0.440149	-37.3199	0	-37.32	-0.455688	-37.32	0	-37.32	-0.182251	-37.32	0	-37.32	0.852966	-37.32	0		-37.22	-0.907475
	23.1	12.8	5.7			-37.12	-4.22131	-37.12	0	-37.12	-2.901	-37.12	0	-37.22	-1.93469	-37.22	0	-37.22	-1.36621	-37.22	0	-37.12	-0.812378	-37.12	0	-37.12	-0.702271	-37.12	0		-37.22	-0.601807	-37.22	0	-37.22	-0.545532	-37.22	0	-37.22	-0.473547	-37.22	0	-37.22	0.700236	-37.22	0		-37.12	-1.0896
	23.2	12.6	5.5			-37.02	-4.36046	-37.02	0	-37.02	-2.65025	-37.02	0	-37.12	-2.12378	-37.12	0	-37.12	-1.31934	-37.12	0	-37.02	-0.700669	-37.02	0	-37.02	-0.139145	-37.02	0		-37.12	-0.609619	-37.12	0	-37.12	-0.387695	-37.12	0	-37.12	-0.27356	-37.12	0	-37.12	0.711792	-37.12	0		-37.02	-0.953559
	23.3	12.8	5.6			-36.92	-4.24466	-36.92	0	-36.92	-2.42676	-36.92	0	-37.02	-1.87146	-37.02	0	-37.02	-1.30994	-37.02	0	-36.92	-0.548218	-36.92	0	-36.92	-0.358521	-36.92	0		-37.02	-0.111081	-37.02	0	-37.02	-0.408813	-37.02	0	-37.02	-0.147095	-37.02	0	-37.02	0.675232	-37.02	0		-36.92	-0.912354
	23.4	12.9	5.6			-36.82	-4.29391	-36.82	0	-36.82	-2.62521	-36.82	0	-36.92	-1.90198	-36.92	0	-36.92	-0.880981	-36.92	0	-36.82	-0.4288	-36.82	0	-36.82	-0.328092	-36.82	0		-36.92	-0.275269	-36.92	0	-36.92	-0.460449	-36.92	0	-36.92	-0.269775	-36.92	0	-36.92	0.544983	-36.92	0		-36.82	-0.965332
	23.5	12.8	5.6			-36.72	-4.04704	-36.72	0	-36.72	-2.57129	-36.72	0	-36.8199	-1.43787	-36.8199	0	-36.8199	-1.22632	-36.8199	0	-36.72	-0.516235	-36.72	0	-36.72	-0.141402	-36.72	0		-36.8199	-0.848382	-36.8199	0	-36.82	-0.824463	-36.82	0	-36.82	-0.50647	-36.82	0	-36.82	0.560181	-36.82	0		-36.72	-0.860847
	23.6	12.6	5.6			-36.62	-4.52661	-36.62	0	-36.62	-2.98914	-36.62	0	-36.72	-1.5957	-36.72	0	-36.72	-0.937256	-36.72	0	-36.62	-0.876343	-36.62	0	-36.62	-0.638916	-36.62	0		-36.72	-0.0501709	-36.72	0	-36.72	-0.612671	-36.72	0	-36.72	0.164423	-36.72	0	-36.72	0.666406	-36.72	0		-36.62	-1.02222
	23.7	12.7	5.6			-36.52	-4.05019	-36.52	0	-36.52	-2.73073	-36.52	0	-36.62	-1.9292	-36.62	0	-36.62	-1.60132	-36.62	0	-36.52	-0.584976	-36.52	0	-36.52	-0.403823	-36.52	0		-36.62	-0.428955	-36.62	0	-36.62	-0.277466	-36.62	0	-36.62	-0.31958	-36.62	0	-36.62	0.54895	-36.62	0		-36.52	-0.657954
	23.8	12.5	5.5			-36.42	-4.03223	-36.42	0	-36.42	-2.59863	-36.42	0	-36.52	-1.6604	-36.52	0	-36.52	-1.33325	-36.52	0	-36.42	-0.42395	-36.42	0	-36.42	-0.449829	-36.42	0		-36.52	-0.432974	-36.52	0	-36.52	-0.497803	-36.52	0	-36.52	-0.339111	-36.52	0	-36.52	0.969604	-36.52	0		-36.42	-1.0022
	23.9	12.7	5.8			-36.32	-4.05398	-36.32	0	-36.32	-2.51418	-36.32	0	-36.42	-1.44958	-36.42	0	-36.42	-1.13025	-36.42	0	-36.32	-0.471581	-36.32	0	-36.32	-0.451439	-36.32	0		-36.42	-0.572144	-36.42	0	-36.42	-0.747192	-36.42	0	-36.42	-0.642456	-36.42	0	-36.42	0.755859	-36.42	0		-36.32	-1.01782
	24	12.7	5.5			-36.22	-3.829	-36.22	0	-36.22	-2.65015	-36.22	0	-36.3199	-1.56042	-36.3199	0	-36.3199	-1.15198	-36.3199	0	-36.22	-0.557495	-36.22	0	-36.22	-0.27175	-36.22	0		-36.3199	-0.492933	-36.3199	0	-36.32	-0.990845	-36.32	0	-36.32	-0.695557	-36.32	0	-36.32	0.451294	-36.32	0		-36.22	-0.698532
	24.1	12.6	5.5			-36.12	-4.02588	-36.12	0	-36.12	-2.57202	-36.12	0	-36.22	-1.33545	-36.22	0	-36.22	-0.870728	-36.22	0	-36.12	-0.424805	-36.12	0	-36.12	-0.145264	-36.12	0		-36.22	0.0334473	-36.22	0	-36.22	-0.663452	-36.22	0	-36.22	-0.149645	-36.22	0	-36.22	0.975966	-36.22	0		-36.12	-1.17773
	24.2	12.7	5.6			-36.02	-4.05311	-36.02	0	-36.02	-2.62501	-36.02	0	-36.12	-1.15662	-36.12	0	-36.12	-0.687988	-36.12	0	-36.02	-0.642588	-36.02	0	-36.02	-0.441904	-36.02	0		-36.12	-0.111206	-36.12	0	-36.12	-0.460449	-36.12	0	-36.12	0.125488	-36.12	0	-36.12	0.586731	-36.12	0		-36.02	-0.82888
	24.3	12.6	5.6			-35.92	-4.20157	-35.92	0	-35.92	-2.37744	-35.92	0	-36.02	-1.73706	-36.02	0	-36.02	-0.794189	-36.02	0	-35.92	-0.859863	-35.92	0	-35.92	-0.559937	-35.92	0		-36.02	-0.162002	-36.02	0	-36.02	-0.457886	-36.02	0	-36.02	-0.266479	-36.02	0	-36.02	0.532104	-36.02	0		-35.92	-0.92334
	24.4	12.6	5.6			-35.82	-3.68016	-35.82	0	-35.82	-2.13805	-35.82	0	-35.92	-1.72607	-35.92	0	-35.92	-1.00354	-35.92	0	-35.82	-0.191515	-35.82	0	-35.82	0.323255	-35.82	0		-35.92	-0.430786	-35.92	0	-35.92	-0.863525	-35.92	0	-35.92	-0.519043	-35.92	0	-35.92	0.610596	-35.92	0		-35.82	-0.968506
	24.5	12.7	5.5			-35.72	-4.23887	-35.72	0	-35.72	-2.59155	-35.72	0	-35.8199	-1.12769	-35.8199	0	-35.8199	-0.609131	-35.8199	0	-35.72	-0.672363	-35.72	0	-35.72	-0.450418	-35.72	0		-35.8199	-0.168778	-35.8199	0	-35.82	-0.536011	-35.82	0	-35.82	-0.159424	-35.82	0	-35.82	0.878723	-35.82	0		-35.72	-0.766194
	24.6	12.8	5.6			-35.62	-3.81958	-35.62	0	-35.62	-2.63611	-35.62	0	-35.72	-1.71985	-35.72	0	-35.72	-1.2771	-35.72	0	-35.62	-0.641113	-35.62	0	-35.62	-0.11084	-35.62	0		-35.72	-0.324463	-35.72	0	-35.72	-0.562012	-35.72	0	-35.72	-0.284713	-35.72	0	-35.72	0.689997	-35.72	0		-35.62	-0.79834
	24.7	12.5	5.6			-35.52	-4.19603	-35.52	0	-35.52	-2.71568	-35.52	0	-35.62	-1.22998	-35.62	0	-35.62	-0.583252	-35.62	0	-35.52	-0.910625	-35.52	0	-35.52	-0.774761	-35.52	0		-35.62	-0.0947266	-35.62	0	-35.62	0.0311279	-35.62	0	-35.62	-0.00170898	-35.62	0	-35.62	1.06512	-35.62	0		-35.52	-0.729458
	24.8	12.7	5.4			-35.42	-4.08449	-35.42	0	-35.42	-2.69934	-35.42	0	-35.52	-1.91907	-35.52	0	-35.52	-0.884888	-35.52	0	-35.42	-0.738037	-35.42	0	-35.42	-0.574829	-35.42	0		-35.52	-0.0509686	-35.52	0	-35.52	-0.155518	-35.52	0	-35.52	-0.184448	-35.52	0	-35.52	0.647034	-35.52	0		-35.42	-0.766357
	24.9	12.6	5.6			-35.32	-3.81027	-35.32	0	-35.32	-2.54477	-35.32	0	-35.42	-1.86755	-35.42	0	-35.42	-1.19812	-35.42	0	-35.32	-0.631074	-35.32	0	-35.32	-0.485078	-35.32	0		-35.42	-0.62915	-35.42	0	-35.42	-0.567383	-35.42	0	-35.42	-0.229126	-35.42	0	-35.42	0.88324	-35.42	0		-35.32	-0.962402
	25	12.4	5.7			-35.22	-3.72513	-35.22	0	-35.22	-2.57898	-35.22	0	-35.3199	-1.76672	-35.3199	0	-35.3199	-1.04028	-35.3199	0	-35.22	-0.802124	-35.22	0	-35.22	-0.570951	-35.22	0		-35.3199	-0.306477	-35.3199	0	-35.32	-0.32373	-35.32	0	-35.32	-0.0275879	-35.32	0	-35.32	0.794983	-35.32	0		-35.22	-0.871727
	25.1	12.5	5.5			-35.12	-3.61963	-35.12	0	-35.12	-2.68835	-35.12	0	-35.22	-1.71045	-35.22	0	-35.22	-0.910645	-35.22	0	-35.12	-0.550537	-35.12	0	-35.12	-0.209961	-35.12	0		-35.22	0.0513916	-35.22	0	-35.22	-0.236816	-35.22	0	-35.22	-0.0915942	-35.22	0	-35.22	1.01873	-35.22	0		-35.12	-0.923096
	25.2	12.6	5.4			-35.02	-3.78225	-35.02	0	-35.02	-2.23538	-35.02	0	-35.12	-1.49097	-35.12	0	-35.12	-0.608276	-35.12	0	-35.02	-0.210842	-35.02	0	-35.02	0.0422096	-35.02	0		-35.12	-0.108032	-35.12	0	-35.12	-0.413574	-35.12	0	-35.12	-0.143921	-35.12	0	-35.12	0.578979	-35.12	0		-35.02	-0.720246
	25.3	12.7	5.6			-34.92	-3.67578	-34.92	0	-34.92	-2.37354	-34.92	0	-35.02	-1.24487	-35.02	0	-35.02	-0.920776	-35.02	0	-34.92	-0.577881	-34.92	0	-34.92	-0.112305	-34.92	0		-35.02	-0.419569	-35.02	0	-35.02	-0.393188	-35.02	0	-35.02	-0.426758	-35.02	0	-35.02	0.752563	-35.02	0		-34.92	-0.552979
	25.4	12.6	5.4			-34.82	-3.72354	-34.82	0	-34.82	-2.55178	-34.82	0	-34.92	-1.25024	-34.92	0	-34.92	-1.0802	-34.92	0	-34.82	-0.382595	-34.82	0	-34.82	-0.435085	-34.82	0		-34.92	-0.396973	-34.92	0	-34.92	-0.360229	-34.92	0	-34.92	-0.221191	-34.92	0	-34.92	0.713928	-34.92	0		-34.82	-0.769287
	25.5	12.8	5.3			-34.72	-3.7689	-34.72	0	-34.72	-2.5354	-34.72	0	-34.8199	-1.56909	-34.8199	0	-34.8199	-0.814575	-34.8199	0	-34.72	-0.503784	-34.72	0	-34.72	-0.39756	-34.72	0		-34.8199	-0.253128	-34.8199	0	-34.82	-0.468872	-34.82	0	-34.82	-0.272705	-34.82	0	-34.82	0.823547	-34.82	0		-34.72	-1.06295
	25.6	12.6	5.4			-34.62	-3.69153	-34.62	0	-34.62	-2.02197	-34.62	0	-34.72	-1.54651	-34.72	0	-34.72	-0.752075	-34.72	0	-34.62	-0.359131	-34.62	0	-34.62	-0.0998535	-34.62	0		-34.72	-0.178345	-34.72	0	-34.72	-0.484619	-34.72	0	-34.72	-0.439255	-34.72	0	-34.72	0.745412	-34.72	0		-34.62	-1.05054
	25.7	12.6	5.4			-34.52	-3.67186	-34.52	0	-34.52	-2.67821	-34.52	0	-34.62	-1.32532	-34.62	0	-34.62	-0.713013	-34.62	0	-34.52	-0.405136	-34.52	0	-34.52	-0.0670013	-34.52	0		-34.62	-0.175171	-34.62	0	-34.62	-0.415039	-34.62	0	-34.62	-0.379761	-34.62	0	-34.62	0.966492	-34.62	0		-34.52	-0.884003
	25.8	12.6	5.4			-34.42	-4.23684	-34.42	0	-34.42	-2.56189	-34.42	0	-34.52	-1.5387	-34.52	0	-34.52	-0.928711	-34.52	0	-34.42	-0.819336	-34.42	0	-34.42	-0.370239	-34.42	0		-34.52	-0.333764	-34.52	0	-34.52	-0.31897	-34.52	0	-34.52	-0.135376	-34.52	0	-34.52	1.16418	-34.52	0		-34.42	-0.561523
	25.9	12.6	5.4			-34.32	-3.78313	-34.32	0	-34.32	-2.19793	-34.32	0	-34.42	-1.6731	-34.42	0	-34.42	-1.38733	-34.42	0	-34.32	-0.505423	-34.32	0	-34.32	-0.321096	-34.32	0		-34.42	-0.217529	-34.42	0	-34.42	-0.293213	-34.42	0	-34.42	-0.193237	-34.42	0	-34.42	0.794983	-34.42	0		-34.32	-0.530273
	26	12.7	5.3			-34.22	-3.66815	-34.22	0	-34.22	-2.34387	-34.22	0	-34.3199	-1.67383	-34.3199	0	-34.3199	-0.726318	-34.3199	0	-34.22	-0.545898	-34.22	0	-34.22	-0.175714	-34.22	0		-34.3199	-0.705849	-34.3199	0	-34.32	-0.565186	-34.32	0	-34.32	-0.0979004	-34.32	0	-34.32	0.662292	-34.32	0		-34.22	-0.961971
	26.1	12.6	5.5			-34.12	-3.6571	-34.12	0	-34.12	-2.31812	-34.12	0	-34.22	-1.38232	-34.22	0	-34.22	-0.806763	-34.22	0	-34.12	-0.470825	-34.12	0	-34.12	-0.174805	-34.12	0		-34.22	-0.38855	-34.22	0	-34.22	-0.562012	-34.22	0	-34.22	-0.624351	-34.22	0	-34.22	0.736044	-34.22	0		-34.12	-0.922607
	26.2	12.5	5.4			-34.02	-3.79702	-34.02	0	-34.02	-2.26735	-34.02	0	-34.12	-1.37061	-34.12	0	-34.12	-0.997314	-34.12	0	-34.02	-0.836446	-34.02	0	-34.02	-0.10378	-34.02	0		-34.12	-0.596924	-34.12	0	-34.12	-0.793091	-34.12	0	-34.12	-0.642212	-34.12	0	-34.12	0.578735	-34.12	0		-34.02	-0.420875
	26.3	12.7	5.4			-33.92	-3.722	-33.92	0	-33.92	-2.22278	-33.92	0	-34.02	-1.52917	-34.02	0	-34.02	-1.1051	-34.02	0	-33.92	-0.707642	-33.92	0	-33.92	-0.39917	-33.92	0		-34.02	-0.52994	-34.02	0	-34.02	-0.546387	-34.02	0	-34.02	-0.50415	-34.02	0	-34.02	0.475586	-34.02	0		-33.92	-0.681885
	26.4	12.7	5.5			-33.82	-3.72431	-33.82	0	-33.82	-2.42365	-33.82	0	-33.92	-1.6676	-33.92	0	-33.92	-1.17786	-33.92	0	-33.82	-0.663881	-33.82	0	-33.82	-0.212343	-33.82	0		-33.92	-0.20874	-33.92	0	-33.92	-0.206421	-33.92	0	-33.92	-0.283813	-33.92	0	-33.92	1.02509	-33.92	0		-33.82	-1.11304
	26.5	12.6	5.5			-33.72	-3.67133	-33.72	0	-33.72	-2.32129	-33.72	0	-33.8199	-1.40027	-33.8199	0	-33.8199	-0.889526	-33.8199	0	-33.72	-0.430298	-33.72	0	-33.72	-0.231267	-33.72	0		-33.8199	-0.461967	-33.8199	0	-33.82	-0.77124	-33.82	0	-33.82	-0.279053	-33.82	0	-33.82	0.526428	-33.82	0		-33.72	-1.12566
	26.6	12.6	5.3			-33.62	-3.79468	-33.62	0	-33.62	-2.53845	-33.62	0	-33.72	-1.51135	-33.72	0	-33.72	-0.709961	-33.72	0	-33.62	-0.573242	-33.62	0	-33.62	-0.171753	-33.62	0		-33.72	-0.431396	-33.72	0	-33.72	-0.734497	-33.72	0	-33.72	-0.548409	-33.72	0	-33.72	0.485529	-33.72	0		-33.62	-1.15674
	26.7	12.7	5.3			-33.52	-3.73062	-33.52	0	-33.52	-2.63919	-33.52	0	-33.62	-1.61279	-33.62	0	-33.62	-1.06067	-33.62	0	-33.52	-0.739655	-33.52	0	-33.52	-0.361603	-33.52	0		-33.62	-0.347168	-33.62	0	-33.62	-0.156494	-33.62	0	-33.62	-0.211182	-33.62	0	-33.62	0.891113	-33.62	0		-33.52	-0.781872
	26.8	12.7	5.4			-33.42	-3.90395	-33.42	0	-33.42	-2.34082	-33.42	0	-33.52	-1.54871	-33.52	0	-33.52	-1.07935	-33.52	0	-33.42	-0.738892	-33.42	0	-33.42	-0.554565	-33.42	0		-33.52	-0.429009	-33.52	0	-33.52	-0.42041	-33.52	0	-33.52	-0.156372	-33.52	0	-33.52	0.536072	-33.52	0		-33.42	-0.809082
	26.9	12.7	5.5			-33.32	-3.45106	-33.32	0	-33.32	-2.45264	-33.32	0	-33.42	-1.48938	-33.42	0	-33.42	-1.17712	-33.42	0	-33.32	-0.665534	-33.32	0	-33.32	-0.274176	-33.32	0		-33.42	-0.2854	-33.42	0	-33.42	-0.538574	-33.42	0	-33.42	-0.349487	-33.42	0	-33.42	0.457214	-33.42	0		-33.32	-0.952881
	27	12.4	5.3			-33.22	-3.75012	-33.22	0	-33.22	-2.41895	-33.22	0	-33.3199	-1.56824	-33.3199	0	-33.3199	-0.982544	-33.3199	0	-33.22	-0.644287	-33.22	0	-33.22	-0.606202	-33.22	0		-33.3199	-0.45096	-33.3199	0	-33.32	-0.55188	-33.32	0	-33.32	-0.465942	-33.32	0	-33.32	0.494202	-33.32	0		-33.22	-0.870251
	27.1	12.7	5.3			-33.12	-3.53772	-33.12	0	-33.12	-2.59082	-33.12	0	-33.22	-1.25354	-33.22	0	-33.22	-0.907593	-33.22	0	-33.12	-0.532593	-33.12	0	-33.12	-0.156128	-33.12	0		-33.22	-0.490845	-33.22	0	-33.22	-0.425171	-33.22	0	-33.22	-0.143278	-33.22	0	-33.22	0.558443	-33.22	0		-33.12	-0.963867
	27.2	12.5	5.6			-33.02	-3.48776	-33.02	0	-33.02	-1.95114	-33.02	0	-33.12	-1.29651	-33.12	0	-33.12	-1.2334	-33.12	0	-33.02	-0.378019	-33.02	0	-33.02	-0.0531898	-33.02	0		-33.12	-0.504883	-33.12	0	-33.12	-0.543945	-33.12	0	-33.12	-0.0938721	-33.12	0	-33.12	0.633789	-33.12	0		-33.02	-0.817028
	27.3	12.7	5.5			-32.92	-3.18542	-32.92	0	-32.92	-1.83069	-32.92	0	-33.02	-1.15894	-33.02	0	-33.02	-0.476196	-33.02	0	-32.92	-0.175537	-32.92	0	-32.92	0.281372	-32.92	0		-33.02	-0.360235	-33.02	0	-33.02	-0.612671	-33.02	0	-33.02	-0.36731	-33.02	0	-33.02	0.831848	-33.02	0		-32.92	-0.979492
	27.4	12.5	5.4			-32.82	-3.37728	-32.82	0	-32.82	-1.99056	-32.82	0	-32.92	-1.07227	-32.92	0	-32.92	-0.284912	-32.92	0	-32.82	-0.782432	-32.82	0	-32.82	-0.147422	-32.82	0		-32.92	-0.307129	-32.92	0	-32.92	-0.39624	-32.92	0	-32.92	-0.211792	-32.92	0	-32.92	0.84198	-32.92	0		-32.82	-1.00757
	27.5	12.5	5.5			-32.72	-3.40788	-32.72	0	-32.72	-1.93298	-32.72	0	-32.8199	-1.28003	-32.8199	0	-32.8199	-0.812256	-32.8199	0	-32.72	-0.504395	-32.72	0	-32.72	-0.479414	-32.72	0		-32.8199	-0.182389	-32.8199	0	-32.82	-0.54248	-32.82	0	-32.82	-0.605713	-32.82	0	-32.82	0.544983	-32.82	0		-32.72	-1.04045
	27.6	12.6	5.4			-32.62	-3.46887	-32.62	0	-32.62	-1.51025	-32.62	0	-32.72	-1.36902	-32.72	0	-32.72	-0.732544	-32.72	0	-32.62	-0.2677	-32.62	0	-32.62	-0.104492	-32.62	0		-32.72	-0.471191	-32.72	0	-32.72	-0.496216	-32.72	0	-32.72	-0.536849	-32.72	0	-32.72	0.677185	-32.72	0		-32.62	-0.955322
	27.7	12.5	5.4			-32.52	-3.4211	-32.52	0	-32.52	-1.9001	-32.52	0	-32.62	-1.20032	-32.62	0	-32.62	-0.58252	-32.62	0	-32.52	-0.472369	-32.52	0	-32.52	-0.120074	-32.52	0		-32.62	-0.207153	-32.62	0	-32.62	-0.421997	-32.62	0	-32.62	0.0726318	-32.62	0	-32.62	0.665344	-32.62	0		-32.52	-0.686485
	27.8	12.6	5.4			-32.42	-3.72657	-32.42	0	-32.42	-2.30713	-32.42	0	-32.52	-1.37842	-32.52	0	-32.52	-0.784058	-32.52	0	-32.42	-0.398193	-32.42	0	-32.42	-0.371704	-32.42	0		-32.52	-0.183877	-32.52	0	-32.52	-0.295654	-32.52	0	-32.52	-0.118286	-32.52	0	-32.52	0.741455	-32.52	0		-32.42	-0.924805
	27.9	12.4	5.3			-32.32	-3.66811	-32.32	0	-32.32	-2.26821	-32.32	0	-32.42	-1.24011	-32.42	0	-32.42	-1.10437	-32.42	0	-32.32	-0.392846	-32.32	0	-32.32	-0.520287	-32.32	0		-32.42	-0.15332	-32.42	0	-32.42	-0.736816	-32.42	0	-32.42	-0.308716	-32.42	0	-32.42	0.947754	-32.42	0		-32.32	-1.26147
	28	12.6	5.5			-32.22	-3.34943	-32.22	0	-32.22	-2.28687	-32.22	0	-32.3199	-1.33704	-32.3199	0	-32.3199	-0.934937	-32.3199	0	-32.22	-0.208374	-32.22	0	-32.22	-0.331241	-32.22	0		-32.3199	-0.361205	-32.3199	0	-32.32	-0.631348	-32.32	0	-32.32	-0.364868	-32.32	0	-32.32	0.919739	-32.32	0		-32.22	-0.807017
	28.1	12.7	5.5			-32.12	-3.44458	-32.12	0	-32.12	-2.09387	-32.12	0	-32.22	-1.48792	-32.22	0	-32.22	-0.624756	-32.22	0	-32.12	-0.648193	-32.12	0	-32.12	-0.395142	-32.12	0		-32.22	-0.654053	-32.22	0	-32.22	-0.893188	-32.22	0	-32.22	-0.58838	-32.22	0	-32.22	0.609379	-32.22	0		-32.12	-0.648193
	28.2	12.5	5.6			-32.02	-3.31976	-32.02	0	-32.02	-2.18304	-32.02	0	-32.12	-1.34717	-32.12	0	-32.12	-0.805908	-32.12	0	-32.02	-0.367856	-32.02	0	-32.02	-0.274228	-32.02	0		-32.12	-0.386841	-32.12	0	-32.12	-0.58606	-32.12	0	-32.12	-0.344604	-32.12	0	-32.12	0.692444	-32.12	0		-32.02	-0.753678
	28.3	12.5	5.6			-31.92	-3.3744	-31.92	0	-31.92	-2.27515	-31.92	0	-32.02	-1.31287	-32.02	0	-32.02	-0.874023	-32.02	0	-31.92	-0.763794	-31.92	0	-31.92	-0.339722	-31.92	0		-32.02	-0.540707	-32.02	0	-32.02	-0.652588	-32.02	0	-32.02	-0.255615	-32.02	0	-32.02	0.464172	-32.02	0		-31.92	-0.835693
	28.4	12.6	5.4			-31.82	-3.49784	-31.82	0	-31.82	-2.06034	-31.82	0	-31.92	-1.16602	-31.92	0	-31.92	-0.657593	-31.92	0	-31.82	-0.13737	-31.82	0	-31.82	-0.0148115	-31.82	0		-31.92	-0.264282	-31.92	0	-31.92	-0.330688	-31.92	0	-31.92	-0.0821533	-31.92	0	-31.92	0.591492	-31.92	0		-31.82	-1.13647
	28.5	12.6	5.6			-31.72	-3.30318	-31.72	0	-31.72	-2.00647	-31.72	0	-31.8199	-1.03638	-31.8199	0	-31.8199	-0.678711	-31.8199	0	-31.72	-0.423218	-31.72	0	-31.72	-0.30684	-31.72	0		-31.8199	-0.525838	-31.8199	0	-31.82	-0.494751	-31.82	0	-31.82	-0.436157	-31.82	0	-31.82	0.516846	-31.82	0		-31.72	-1.37935
	28.6	12.4	5.3			-31.62	-2.8252	-31.62	0	-31.62	-2.0564	-31.62	0	-31.72	-1.43628	-31.72	0	-31.72	-0.913086	-31.72	0	-31.62	-0.0506592	-31.62	0	-31.62	0.409424	-31.62	0		-31.72	-0.138428	-31.72	0	-31.72	-0.144653	-31.72	0	-31.72	-0.0651045	-31.72	0	-31.72	0.693398	-31.72	0		-31.62	-0.904541
	28.7	12.4	5.4			-31.52	-3.16878	-31.52	0	-31.52	-2.05159	-31.52	0	-31.62	-1.00195	-31.62	0	-31.62	-0.649048	-31.62	0	-31.52	-0.12386	-31.52	0	-31.52	-0.228718	-31.52	0		-31.62	0.0114746	-31.62	0	-31.62	-0.183838	-31.62	0	-31.62	0.159912	-31.62	0	-31.62	0.67865	-31.62	0		-31.52	-0.563248
	28.8	12.7	5.3			-31.42	-3.05731	-31.42	0	-31.42	-2.03687	-31.42	0	-31.52	-0.863525	-31.52	0	-31.52	-0.528564	-31.52	0	-31.42	-0.261597	-31.42	0	-31.42	0.0305176	-31.42	0		-31.52	-0.387614	-31.52	0	-31.52	-0.394043	-31.52	0	-31.52	-0.349487	-31.52	0	-31.52	0.561523	-31.52	0		-31.42	-0.802002
	28.9	12.4	5.4			-31.32	-3.40543	-31.32	0	-31.32	-2.13504	-31.32	0	-31.42	-0.849609	-31.42	0	-31.42	-0.577148	-31.42	0	-31.32	-0.708894	-31.32	0	-31.32	-0.23636	-31.32	0		-31.42	-0.0487061	-31.42	0	-31.42	-0.127563	-31.42	0	-31.42	-0.300171	-31.42	0	-31.42	0.555237	-31.42	0		-31.32	-0.580322
	29	12.6	5.5			-31.22	-2.9385	-31.22	0	-31.22	-1.68921	-31.22	0	-31.3199	-1.55029	-31.3199	0	-31.3199	-0.909058	-31.3199	0	-31.22	-0.208374	-31.22	0	-31.22	0.0461144	-31.22	0		-31.3199	-0.251724	-31.3199	0	-31.32	-0.463501	-31.32	0	-31.32	-0.301758	-31.32	0	-31.32	0.605957	-31.32	0		-31.22	-0.840973
	29.1	12.5	5.1			-31.12	-3.3501	-31.12	0	-31.12	-1.8501	-31.12	0	-31.22	-1.29407	-31.22	0	-31.22	-0.759888	-31.22	0	-31.12	-0.54187	-31.12	0	-31.12	-0.448242	-31.12	0		-31.22	-0.246338	-31.22	0	-31.22	-0.164307	-31.22	0	-31.22	0.104385	-31.22	0	-31.22	0.910918	-31.22	0		-31.12	-0.729492
	29.2	12.6	5.3			-31.02	-3.27362	-31.02	0	-31.02	-1.84161	-31.02	0	-31.12	-1.39563	-31.12	0	-31.12	-0.81604	-31.12	0	-31.02	-0.250547	-31.02	0	-31.02	-0.206968	-31.02	0		-31.12	-0.383789	-31.12	0	-31.12	-0.565063	-31.12	0	-31.12	-0.200195	-31.12	0	-31.12	0.621521	-31.12	0		-31.02	-0.955257
	29.3	12.4	5.6			-30.92	-3.48371	-30.92	0	-30.92	-2.35413	-30.92	0	-31.02	-1.29089	-31.02	0	-31.02	-0.744995	-31.02	0	-30.92	-0.550537	-30.92	0	-30.92	-0.381958	-30.92	0		-31.02	-0.187858	-31.02	0	-31.02	-0.581421	-31.02	0	-31.02	-0.375122	-31.02	0	-31.02	0.639526	-31.02	0		-30.92	-0.852783
	29.4	12.4	5.5			-30.82	-3.22819	-30.82	0	-30.82	-2.45793	-30.82	0	-30.92	-1.37927	-30.92	0	-30.92	-0.827881	-30.92	0	-30.82	-0.486494	-30.82	0	-30.82	-0.263959	-30.82	0		-30.92	-0.622925	-30.92	0	-30.92	-0.72998	-30.92	0	-30.92	-0.497192	-30.92	0	-30.92	0.167603	-30.92	0		-30.82	-0.635498
	29.5	12.3	5.2			-30.72	-3.40794	-30.72	0	-30.72	-2.22595	-30.72	0	-30.8199	-1.17065	-30.8199	0	-30.8199	-0.870728	-30.8199	0	-30.72	-0.622437	-30.72	0	-30.72	-0.218608	-30.72	0		-30.8199	-0.363188	-30.8199	0	-30.82	-0.666504	-30.82	0	-30.82	-0.535278	-30.82	0	-30.82	0.311462	-30.82	0		-30.72	-0.383308
	29.6	12.4	5.4			-30.62	-3.53992	-30.62	0	-30.62	-2.2782	-30.62	0	-30.72	-1.10742	-30.72	0	-30.72	-0.786499	-30.72	0	-30.62	-0.647461	-30.62	0	-30.62	-0.377197	-30.62	0		-30.72	-0.0830078	-30.72	0	-30.72	0.00219727	-30.72	0	-30.72	-0.277681	-30.72	0	-30.72	0.537759	-30.72	0		-30.62	-0.807617
	29.7	12.5	5.4			-30.52	-3.16675	-30.52	0	-30.52	-1.76746	-30.52	0	-30.62	-1.27454	-30.62	0	-30.62	-0.947388	-30.62	0	-30.52	-0.376464	-30.52	0	-30.52	-0.275023	-30.52	0		-30.62	-0.449463	-30.62	0	-30.62	-0.347168	-30.62	0	-30.62	-0.438599	-30.62	0	-30.62	0.554321	-30.62	0		-30.52	-1.02451
	29.8	12.3	5.4			-30.42	-3.1657	-30.42	0	-30.42	-2.09619	-30.42	0	-30.52	-0.923828	-30.52	0	-30.52	-0.62085	-30.52	0	-30.42	-0.223999	-30.42	0	-30.42	-0.28186	-30.42	0		-30.52	-0.366739	-30.52	0	-30.52	-0.293213	-30.52	0	-30.52	0.0216064	-30.52	0	-30.52	0.799011	-30.52	0		-30.42	-0.864014
	29.9	12.5	5.4			-30.32	-3.34846	-30.32	0	-30.32	-2.00398	-30.32	0	-30.42	-1.20349	-30.42	0	-30.42	-0.670776	-30.42	0	-30.32	-0.808299	-30.32	0	-30.32	-0.59199	-30.32	0		-30.42	-0.189209	-30.42	0	-30.42	-0.258667	-30.42	0	-30.42	-0.161743	-30.42	0	-30.42	0.775146	-30.42	0		-30.32	-0.985107
	30	12.6	5.4			-30.22	-3.08075	-30.22	0	-30.22	-1.98694	-30.22	0	-30.3199	-1.0675	-30.3199	0	-30.3199	-0.852783	-30.3199	0	-30.22	-0.513062	-30.22	0	-30.22	-0.278989	-30.22	0		-30.3199	-0.756367	-30.3199	0	-30.32	-0.558838	-30.32	0	-30.32	-0.442383	-30.32	0	-30.32	0.5802	-30.32	0		-30.22	-0.705441
	30.1	12.6	5.5			-30.12	-3.03918	-30.12	0	-30.12	-1.92749	-30.12	0	-30.22	-1.35815	-30.22	0	-30.22	-0.732544	-30.22	0	-30.12	-0.306763	-30.12	0	-30.12	-0.263184	-30.12	0		-30.22	-0.400269	-30.22	0	-30.22	-0.463501	-30.22	0	-30.22	-0.269024	-30.22	0	-30.22	0.48286	-30.22	0		-30.12	-0.784912
	30.2	12.5	5.4			-30.02	-2.90953	-30.02	0	-30.02	-2.00877	-30.02	0	-30.12	-1.255	-30.12	0	-30.12	-0.605957	-30.12	0	-30.02	-0.608384	-30.02	0	-30.02	-0.153794	-30.02	0		-30.12	-0.332153	-30.12	0	-30.12	-0.275146	-30.12	0	-30.12	-0.146973	-30.12	0	-30.12	0.51062	-30.12	0		-30.02	-0.859006
	30.3	12.5	5.6			-29.92	-3.01505	-29.92	0	-29.92	-1.85571	-29.92	0	-30.02	-1.27295	-30.02	0	-30.02	-0.436401	-30.02	0	-29.92	-0.606079	-29.92	0	-29.92	-0.0296631	-29.92	0		-30.02	-0.35804	-30.02	0	-30.02	-0.486206	-30.02	0	-30.02	-0.273682	-30.02	0	-30.02	0.570007	-30.02	0		-29.92	-0.608398
	30.4	12.4	5.4			-29.82	-2.90885	-29.82	0	-29.82	-1.65421	-29.82	0	-29.92	-1.1355	-29.92	0	-29.92	-0.836548	-29.92	0	-29.82	-0.324988	-29.82	0	-29.82	0.083581	-29.82	0		-29.92	-0.241577	-29.92	0	-29.92	-0.73291	-29.92	0	-29.92	-0.28064	-29.92	0	-29.92	0.445496	-29.92	0		-29.82	-0.655273
	30.5	12.6	5.7			-29.72	-3.03592	-29.72	0	-29.72	-1.81189	-29.72	0	-29.8199	-0.94873	-29.8199	0	-29.8199	-0.639526	-29.8199	0	-29.72	-0.468506	-29.72	0	-29.72	-0.639562	-29.72	0		-29.8199	-0.200112	-29.8199	0	-29.82	-0.187622	-29.82	0	-29.82	-0.0775146	-29.82	0	-29.82	0.575134	-29.82	0		-29.72	-0.509283
	30.6	12.3	5.4			-29.62	-3.24304	-29.62	0	-29.62	-1.77588	-29.62	0	-29.72	-1.32068	-29.72	0	-29.72	-0.650513	-29.72	0	-29.62	-0.404419	-29.62	0	-29.62	-0.245972	-29.62	0		-29.72	-0.347778	-29.72	0	-29.72	-0.395386	-29.72	0	-29.72	-0.192344	-29.72	0	-29.72	0.378038	-29.72	0		-29.62	-0.591797
	30.7	12.5	5.3			-29.52	-3.14953	-29.52	0	-29.52	-1.76122	-29.52	0	-29.62	-1.58313	-29.62	0	-29.62	-0.695068	-29.62	0	-29.52	-0.253042	-29.52	0	-29.52	-0.280508	-29.52	0		-29.62	-0.203369	-29.62	0	-29.62	-0.38623	-29.62	0	-29.62	-0.227539	-29.62	0	-29.62	0.81842	-29.62	0		-29.52	-0.637217
	30.8	12.6	5.6			-29.42	-2.98202	-29.42	0	-29.42	-2.34937	-29.42	0	-29.52	-1.55896	-29.52	0	-29.52	-0.664551	-29.52	0	-29.42	-0.577881	-29.42	0	-29.42	-0.34668	-29.42	0		-29.52	-0.327686	-29.52	0	-29.52	-0.514282	-29.52	0	-29.52	-0.19165	-29.52	0	-29.52	0.575134	-29.52	0		-29.42	-0.948242
	30.9	12.6	5.5			-29.32	-2.61442	-29.32	0	-29.32	-1.81364	-29.32	0	-29.42	-1.30029	-29.42	0	-29.42	-0.886353	-29.42	0	-29.32	-0.299239	-29.32	0	-29.32	-0.00871134	-29.32	0		-29.42	-0.590088	-29.42	0	-29.42	-0.518311	-29.42	0	-29.42	-0.217407	-29.42	0	-29.42	0.435913	-29.42	0		-29.32	-0.774902
	31	12.5	5.4			-29.22	-2.30326	-29.22	0	-29.22	-1.72278	-29.22	0	-29.3199	-1.14331	-29.3199	0	-29.3199	-0.249756	-29.3199	0	-29.22	-0.56543	-29.22	0	-29.22	-0.23429	-29.22	0		-29.3199	-0.506301	-29.3199	0	-29.32	-0.548584	-29.32	0	-29.32	-0.382202	-29.32	0	-29.32	0.527893	-29.32	0		-29.22	-0.695154
	31.1	12.6	5.5			-29.12	-2.87048	-29.12	0	-29.12	-1.6947	-29.12	0	-29.22	-0.938599	-29.22	0	-29.22	-0.3302	-29.22	0	-29.12	-0.374023	-29.12	0	-29.12	-0.354614	-29.12	0		-29.22	-0.353271	-29.22	0	-29.22	-0.200928	-29.22	0	-29.22	-0.327683	-29.22	0	-29.22	0.685351	-29.22	0		-29.12	-0.842773
	31.2	12.6	5.4			-29.02	-2.94786	-29.02	0	-29.02	-1.66197	-29.02	0	-29.12	-1.16602	-29.12	0	-29.12	-0.759155	-29.12	0	-29.02	-0.242785	-29.02	0	-29.02	-0.463976	-29.02	0		-29.12	-0.164917	-29.12	0	-29.12	-0.39856	-29.12	0	-29.12	-0.321899	-29.12	0	-29.12	0.568481	-29.12	0		-29.02	-0.842817
	31.3	12.5	5.4			-28.92	-2.71975	-28.92	0	-28.92	-1.7533	-28.92	0	-29.02	-1.25964	-29.02	0	-29.02	-0.891846	-29.02	0	-28.92	-0.489624	-28.92	0	-28.92	0.247803	-28.92	0		-29.02	-0.528389	-29.02	0	-29.02	-0.556519	-29.02	0	-29.02	-0.358032	-29.02	0	-29.02	0.542603	-29.02	0		-28.92	-0.764648
	31.4	12.5	5.6			-28.82	-2.8141	-28.82	0	-28.82	-1.70314	-28.82	0	-28.92	-1.04651	-28.92	0	-28.92	-0.514648	-28.92	0	-28.82	-0.325454	-28.82	0	-28.82	-0.487197	-28.82	0		-28.92	-0.471191	-28.92	0	-28.92	-0.460327	-28.92	0	-28.92	-0.236816	-28.92	0	-28.92	0.791931	-28.92	0		-28.82	-0.549805
	31.5	12.6	5.6			-28.72	-3.26113	-28.72	0	-28.72	-1.62524	-28.72	0	-28.8199	-1.22607	-28.8199	0	-28.8199	-0.79895	-28.8199	0	-28.72	-0.407593	-28.72	0	-28.72	-0.413231	-28.72	0		-28.8199	-0.447072	-28.8199	0	-28.82	-0.562744	-28.82	0	-28.82	-0.345581	-28.82	0	-28.82	0.418762	-28.82	0		-28.72	-0.750477
	31.6	12.6	5.5			-28.62	-3.22278	-28.62	0	-28.62	-1.83374	-28.62	0	-28.72	-1.11682	-28.72	0	-28.72	-0.559204	-28.72	0	-28.62	-0.682617	-28.62	0	-28.62	-0.411621	-28.62	0		-28.72	-0.301025	-28.72	0	-28.72	-0.494873	-28.72	0	-28.72	-0.14326	-28.72	0	-28.72	0.804784	-28.72	0		-28.62	-0.633545
	31.7	12.6	5.3			-28.52	-3.05552	-28.52	0	-28.52	-1.87668	-28.52	0	-28.62	-1.2832	-28.62	0	-28.62	-0.672363	-28.62	0	-28.52	-0.784154	-28.52	0	-28.52	-0.244359	-28.52	0		-28.62	0.0599365	-28.62	0	-28.62	0.0498047	-28.62	0	-28.62	-0.12207	-28.62	0	-28.62	0.609436	-28.62	0		-28.52	-0.61483
	31.8	12.3	5.2			-28.42	-2.66365	-28.42	0	-28.42	-1.41577	-28.42	0	-28.52	-1.24561	-28.52	0	-28.52	-1.10828	-28.52	0	-28.42	-0.410767	-28.42	0	-28.42	0.095459	-28.42	0		-28.52	-0.219178	-28.52	0	-28.52	-0.095459	-28.52	0	-28.52	-0.0915527	-28.52	0	-28.52	0.722717	-28.52	0		-28.42	-0.591797
	31.9	12.4	5.5			-28.32	-2.62743	-28.32	0	-28.32	-1.80089	-28.32	0	-28.42	-1.15271	-28.42	0	-28.42	-0.511475	-28.42	0	-28.32	-0.249747	-28.32	0	-28.32	0.0564051	-28.32	0		-28.42	-0.433838	-28.42	0	-28.42	-0.81665	-28.42	0	-28.42	-0.522095	-28.42	0	-28.42	0.297424	-28.42	0		-28.32	-0.635498
	32	12.4	5.7			-28.22	-2.83114	-28.22	0	-28.22	-2.01965	-28.22	0	-28.3199	-1.0199	-28.3199	0	-28.3199	-0.506714	-28.3199	0	-28.22	-0.636475	-28.22	0	-28.22	-0.527058	-28.22	0		-28.3199	-0.343806	-28.3199	0	-28.32	-0.30481	-28.32	0	-28.32	-0.113403	-28.32	0	-28.32	0.69397	-28.32	0		-28.22	-0.932259
	32.1	12.5	5.6			-28.12	-2.52051	-28.12	0	-28.12	-1.62598	-28.12	0	-28.22	-1.63159	-28.22	0	-28.22	-0.749634	-28.22	0	-28.12	-0.495117	-28.12	0	-28.12	-0.390503	-28.12	0		-28.22	-0.0151367	-28.22	0	-28.22	-0.415161	-28.22	0	-28.22	-0.408147	-28.22	0	-28.22	0.666294	-28.22	0		-28.12	-0.541992
	32.2	12.6	5.5			-28.02	-2.94298	-28.02	0	-28.02	-2.0023	-28.02	0	-28.12	-0.976196	-28.12	0	-28.12	-0.438843	-28.12	0	-28.02	-0.571515	-28.02	0	-28.02	-0.554425	-28.02	0		-28.12	-0.235352	-28.12	0	-28.12	-0.301758	-28.12	0	-28.12	-0.0845947	-28.12	0	-28.12	0.476746	-28.12	0		-28.02	-0.860392
	32.3	12.5	5.3			-27.92	-2.84228	-27.92	0	-27.92	-2.34082	-27.92	0	-28.02	-1.08154	-28.02	0	-28.02	-0.822388	-28.02	0	-27.92	-0.448242	-27.92	0	-27.92	-0.306885	-27.92	0		-28.02	-0.342353	-28.02	0	-28.02	-0.488403	-28.02	0	-28.02	-0.233765	-28.02	0	-28.02	0.656921	-28.02	0		-27.92	-0.284912
	32.4	12.4	5.4			-27.82	-2.57138	-27.82	0	-27.82	-1.61753	-27.82	0	-27.92	-1.41211	-27.92	0	-27.92	-0.751343	-27.92	0	-27.82	-0.224216	-27.82	0	-27.82	-0.208591	-27.82	0		-27.92	-0.339355	-27.92	0	-27.92	-0.405762	-27.92	0	-27.92	-0.416626	-27.92	0	-27.92	0.422241	-27.92	0		-27.82	-0.615967
	32.5	12.3	5.5			-27.72	-3.01254	-27.72	0	-27.72	-1.86584	-27.72	0	-27.8199	-0.800293	-27.8199	0	-27.8199	-0.432495	-27.8199	0	-27.72	-0.576416	-27.72	0	-27.72	-0.34115	-27.72	0		-27.8199	-0.583654	-27.8199	0	-27.82	-0.555786	-27.82	0	-27.82	-0.336182	-27.82	0	-27.82	0.231445	-27.82	0		-27.72	-0.362454
	32.6	12.3	5.2			-27.62	-2.56262	-27.62	0	-27.62	-1.72192	-27.62	0	-27.72	-1.29028	-27.72	0	-27.72	-0.873169	-27.72	0	-27.62	-0.369263	-27.62	0	-27.62	-0.364624	-27.62	0		-27.72	-0.156372	-27.72	0	-27.72	-0.455566	-27.72	0	-27.72	-0.169886	-27.72	0	-27.72	0.747295	-27.72	0		-27.62	-0.568604
	32.7	12.4	5.4			-27.52	-2.56806	-27.52	0	-27.52	-1.90095	-27.52	0	-27.62	-0.891724	-27.62	0	-27.62	-0.373901	-27.62	0	-27.52	-0.407539	-27.52	0	-27.52	-0.163154	-27.52	0		-27.62	-0.445557	-27.62	0	-27.62	-0.428345	-27.62	0	-27.62	-0.000976563	-27.62	0	-27.62	0.0922852	-27.62	0		-27.52	-0.331796
	32.8	12.4	5.3			-27.42	-2.92198	-27.42	0	-27.42	-2.07446	-27.42	0	-27.52	-1.09412	-27.52	0	-27.52	-0.884155	-27.52	0	-27.42	-0.772461	-27.42	0	-27.42	-0.403809	-27.42	0		-27.52	0.0223751	-27.52	0	-27.52	-0.322021	-27.52	0	-27.52	0.0256348	-27.52	0	-27.52	0.164246	-27.52	0		-27.42	-0.566162
	32.9	12.5	5.3			-27.32	-3.10239	-27.32	0	-27.32	-2.03525	-27.32	0	-27.42	-1.06763	-27.42	0	-27.42	-0.674805	-27.42	0	-27.32	-0.904388	-27.32	0	-27.32	-0.470917	-27.32	0		-27.42	-0.314209	-27.42	0	-27.42	-0.454102	-27.42	0	-27.42	-0.28064	-27.42	0	-27.42	0.794006	-27.42	0		-27.32	-0.498047
	33	12.3	5.3			-27.22	-3.22511	-27.22	0	-27.22	-1.6908	-27.22	0	-27.3199	-1.2019	-27.3199	0	-27.3199	-0.717651	-27.3199	0	-27.22	-0.655273	-27.22	0	-27.22	-0.235857	-27.22	0		-27.3199	-0.155795	-27.3199	0	-27.32	-0.432373	-27.32	0	-27.32	-0.358032	-27.32	0	-27.32	0.668335	-27.32	0		-27.22	-0.984756
	33.1	12.2	5.3			-27.12	-2.63135	-27.12	0	-27.12	-1.46655	-27.12	0	-27.22	-1.21057	-27.22	0	-27.22	-0.684082	-27.22	0	-27.12	-0.298218	-27.12	0	-27.12	-0.230347	-27.12	0		-27.22	-0.45874	-27.22	0	-27.22	-0.453247	-27.22	0	-27.22	-0.258634	-27.22	0	-27.22	0.31261	-27.22	0		-27.12	-0.62793
	33.2	12.2	5.1			-27.02	-2.14702	-27.02	0	-27.02	-1.36186	-27.02	0	-27.12	-1.19177	-27.12	0	-27.12	-0.181763	-27.12	0	-27.02	-0.195966	-27.02	0	-27.02	-0.0812197	-27.02	0		-27.12	-0.0183105	-27.12	0	-27.12	-0.243286	-27.12	0	-27.12	-0.214355	-27.12	0	-27.12	0.810181	-27.12	0		-27.02	-0.353252
	33.3	12.3	5.3			-26.92	-2.49538	-26.92	0	-26.92	-1.77283	-26.92	0	-27.02	-0.66748	-27.02	0	-27.02	-0.347412	-27.02	0	-26.92	-0.21228	-26.92	0	-26.92	-0.159302	-26.92	0		-27.02	0.0292697	-27.02	0	-27.02	-0.371338	-27.02	0	-27.02	-0.195557	-27.02	0	-27.02	0.523987	-27.02	0		-26.92	-0.630127
	33.4	12.2	5.1			-26.82	-2.76567	-26.82	0	-26.82	-1.63909	-26.82	0	-26.92	-1.26123	-26.92	0	-26.92	-0.506714	-26.92	0	-26.82	-0.68169	-26.82	0	-26.82	-0.235767	-26.82	0		-26.92	-0.399414	-26.92	0	-26.92	-0.650879	-26.92	0	-26.92	-0.536865	-26.92	0	-26.92	0.418152	-26.92	0		-26.82	-0.745117
	33.5	12.3	4.9			-26.72	-2.51971	-26.72	0	-26.72	-1.67908	-26.72	0	-26.8199	-1.12537	-26.8199	0	-26.8199	-0.636475	-26.8199	0	-26.72	-0.235718	-26.72	0	-26.72	-0.136653	-26.72	0		-26.8199	0.00364685	-26.8199	0	-26.82	-0.33313	-26.82	0	-26.82	-0.101074	-26.82	0	-26.82	0.533386	-26.82	0		-26.72	-0.655945
	33.6	12.1	5.1			-26.62	-2.76965	-26.62	0	-26.62	-1.72754	-26.62	0	-26.72	-1.07068	-26.72	0	-26.72	-0.687256	-26.72	0	-26.62	-0.420898	-26.62	0	-26.62	-0.538208	-26.62	0		-26.72	-0.101807	-26.72	0	-26.72	-0.277588	-26.72	0	-26.72	-0.134506	-26.72	0	-26.72	0.616627	-26.72	0		-26.62	-0.374023
	33.7	12.2	5.3			-26.52	-2.11908	-26.52	0	-26.52	-1.67767	-26.52	0	-26.62	-1.23169	-26.62	0	-26.62	-0.71228	-26.62	0	-26.52	-0.115538	-26.52	0	-26.52	-0.264098	-26.52	0		-26.62	-0.422852	-26.62	0	-26.62	-0.311035	-26.62	0	-26.62	-0.113403	-26.62	0	-26.62	0.805603	-26.62	0		-26.52	-0.776236
	33.8	12.3	4.9			-26.42	-2.29	-26.42	0	-26.42	-1.30566	-26.42	0	-26.52	-0.954224	-26.52	0	-26.52	-0.516846	-26.52	0	-26.42	-0.295044	-26.42	0	-26.42	-0.0952148	-26.42	0		-26.52	-0.105711	-26.52	0	-26.52	-0.308838	-26.52	0	-26.52	-0.433716	-26.52	0	-26.52	0.799866	-26.52	0		-26.42	-0.701172
	33.9	12.4	5.2			-26.32	-2.84761	-26.32	0	-26.32	-1.46712	-26.32	0	-26.42	-0.719116	-26.42	0	-26.42	-0.422363	-26.42	0	-26.32	-0.54964	-26.32	0	-26.32	-0.337238	-26.32	0		-26.42	0.0186768	-26.42	0	-26.42	-0.360229	-26.42	0	-26.42	-0.277466	-26.42	0	-26.42	0.88623	-26.42	0		-26.32	-0.79834
	34	12.5	5.1			-26.22	-2.79144	-26.22	0	-26.22	-1.58447	-26.22	0	-26.3199	-1.09875	-26.3199	0	-26.3199	-0.866943	-26.3199	0	-26.22	-0.484985	-26.22	0	-26.22	-0.584162	-26.22	0		-26.3199	-0.15341	-26.3199	0	-26.32	-0.478394	-26.32	0	-26.32	-0.219849	-26.32	0	-26.32	0.409546	-26.32	0		-26.22	-0.496672
	34.1	12.4	5.3			-26.12	-2.6228	-26.12	0	-26.12	-1.75012	-26.12	0	-26.22	-1.31519	-26.22	0	-26.22	-0.798218	-26.22	0	-26.12	-0.467041	-26.12	0	-26.12	-0.591309	-26.12	0		-26.22	-0.241577	-26.22	0	-26.22	-0.63916	-26.22	0	-26.22	-0.16739	-26.22	0	-26.22	0.363357	-26.22	0		-26.12	-0.640381
	34.2	12.4	5.3			-26.02	-2.21216	-26.02	0	-26.02	-1.27148	-26.02	0	-26.12	-1.33472	-26.12	0	-26.12	-0.648926	-26.12	0	-26.02	-0.15637	-26.02	0	-26.02	-0.119749	-26.02	0		-26.12	-0.531494	-26.12	0	-26.12	-0.420532	-26.12	0	-26.12	-0.178345	-26.12	0	-26.12	0.700134	-26.12	0		-26.02	-0.75693
	34.3	12.4	5.1			-25.92	-2.50536	-25.92	0	-25.92	-1.41418	-25.92	0	-26.02	-0.986328	-26.02	0	-26.02	-0.391235	-26.02	0	-25.92	-0.360718	-25.92	0	-25.92	-0.181885	-25.92	0		-26.02	-0.413213	-26.02	0	-26.02	-0.0344238	-26.02	0	-26.02	-0.286743	-26.02	0	-26.02	0.552063	-26.02	0		-25.92	-0.50293
	34.4	12.4	5.2			-25.82	-2.69852	-25.82	0	-25.82	-1.62051	-25.82	0	-25.92	-1.14172	-25.92	0	-25.92	-0.414551	-25.92	0	-25.82	-0.26773	-25.82	0	-25.82	-0.167022	-25.82	0		-25.92	-0.0102539	-25.92	0	-25.92	0.0584717	-25.92	0	-25.92	-0.0626221	-25.92	0	-25.92	0.565857	-25.92	0		-25.82	-0.334961
	34.5	12.1	5.2			-25.72	-2.12065	-25.72	0	-25.72	-1.46423	-25.72	0	-25.8199	-1.01672	-25.8199	0	-25.8199	-0.297363	-25.8199	0	-25.72	-0.00524902	-25.72	0	-25.72	-0.0813465	-25.72	0		-25.8199	-0.539952	-25.8199	0	-25.82	-0.181396	-25.82	0	-25.82	-0.354126	-25.82	0	-25.82	0.490784	-25.82	0		-25.72	-0.524695
	34.6	12.6	5.3			-25.62	-2.08997	-25.62	0	-25.62	-1.55798	-25.62	0	-25.72	-0.77771	-25.72	0	-25.72	-0.0137939	-25.72	0	-25.62	-0.203735	-25.62	0	-25.62	-0.0194092	-25.62	0		-25.72	-0.240723	-25.72	0	-25.72	-0.475098	-25.72	0	-25.72	-0.226772	-25.72	0	-25.72	0.263877	-25.72	0		-25.62	-0.887207
	34.7	12.5	5.2			-25.52	-2.49682	-25.52	0	-25.52	-1.9375	-25.52	0	-25.62	-0.782349	-25.62	0	-25.62	-0.259155	-25.62	0	-25.52	-0.296504	-25.52	0	-25.52	-0.188838	-25.52	0		-25.62	-0.147705	-25.62	0	-25.62	-0.260254	-25.62	0	-25.62	-0.308716	-25.62	0	-25.62	0.393616	-25.62	0		-25.52	-0.818376
	34.8	12.3	5.4			-25.42	-2.33999	-25.42	0	-25.42	-1.48218	-25.42	0	-25.52	-1.0863	-25.52	0	-25.52	-0.636475	-25.52	0	-25.42	-0.240479	-25.42	0	-25.42	-0.439697	-25.42	0		-25.52	-0.364133	-25.52	0	-25.52	-0.208862	-25.52	0	-25.52	-0.494751	-25.52	0	-25.52	0.399597	-25.52	0		-25.42	-0.935791
	34.9	12.5	5.4			-25.32	-2.63832	-25.32	0	-25.32	-1.74147	-25.32	0	-25.42	-0.796509	-25.42	0	-25.42	-0.59668	-25.42	0	-25.32	-0.460706	-25.32	0	-25.32	-0.267835	-25.32	0		-25.42	-0.205811	-25.42	0	-25.42	-0.370605	-25.42	0	-25.42	-0.279175	-25.42	0	-25.42	0.31427	-25.42	0		-25.32	-0.504395
	35	12.4	5.4			-25.22	-2.57496	-25.22	0	-25.22	-1.98132	-25.22	0	-25.3199	-1.30737	-25.3199	0	-25.3199	-0.61377	-25.3199	0	-25.22	-0.698242	-25.22	0	-25.22	-0.423227	-25.22	0		-25.3199	-0.231401	-25.3199	0	-25.32	-0.434448	-25.32	0	-25.32	-0.274292	-25.32	0	-25.32	0.290344	-25.32	0		-25.22	-0.560558
	35.1	12.4	5.5			-25.12	-2.35876	-25.12	0	-25.12	-1.47668	-25.12	0	-25.22	-1.34167	-25.22	0	-25.22	-0.939575	-25.22	0	-25.12	-0.531006	-25.12	0	-25.12	-0.0670166	-25.12	0		-25.22	-0.304932	-25.22	0	-25.22	-0.397095	-25.22	0	-25.22	-0.280562	-25.22	0	-25.22	0.522331	-25.22	0		-25.12	-0.332764
	35.2	12.3	5.3			-25.02	-2.35788	-25.02	0	-25.02	-1.6821	-25.02	0	-25.12	-1.10352	-25.12	0	-25.12	-0.450562	-25.12	0	-25.02	-0.402067	-25.02	0	-25.02	-0.415495	-25.02	0		-25.12	-0.314209	-25.12	0	-25.12	-0.311768	-25.12	0	-25.12	-0.355591	-25.12	0	-25.12	0.160706	-25.12	0		-25.02	-0.687179
	35.3	12.4	5.5			-24.92	-2.46334	-24.92	0	-24.92	-1.70251	-24.92	0	-25.02	-1.09094	-25.02	0	-25.02	-0.713013	-25.02	0	-24.92	-0.695923	-24.92	0	-24.92	-0.631104	-24.92	0		-25.02	-0.211987	-25.02	0	-25.02	0.0755615	-25.02	0	-25.02	0.00683594	-25.02	0	-25.02	0.36731	-25.02	0		-24.92	-0.165527
	35.4	12.7	5.4			-24.82	-2.1871	-24.82	0	-24.82	-1.49179	-24.82	0	-24.92	-0.933105	-24.92	0	-24.92	-0.780151	-24.92	0	-24.82	-0.257048	-24.82	0	-24.82	-0.101653	-24.82	0		-24.92	-0.28833	-24.92	0	-24.92	-0.371948	-24.92	0	-24.92	-0.0445557	-24.92	0	-24.92	0.268066	-24.92	0		-24.82	-0.708252
	35.5	12.6	5.4			-24.72	-2.27577	-24.72	0	-24.72	-1.64465	-24.72	0	-24.8199	-0.815918	-24.8199	0	-24.8199	-0.387207	-24.8199	0	-24.72	-0.255981	-24.72	0	-24.72	-0.126233	-24.72	0		-24.8199	-0.40491	-24.8199	0	-24.82	-0.320557	-24.82	0	-24.82	-0.200195	-24.82	0	-24.82	0.432556	-24.82	0		-24.72	-0.540424
	35.6	12.4	5.3			-24.62	-2.30176	-24.62	0	-24.62	-1.40173	-24.62	0	-24.72	-1.09717	-24.72	0	-24.72	-0.772339	-24.72	0	-24.62	-0.452881	-24.62	0	-24.62	-0.306152	-24.62	0		-24.72	-0.390137	-24.72	0	-24.72	-0.454956	-24.72	0	-24.72	-0.335325	-24.72	0	-24.72	0.368658	-24.72	0		-24.62	-0.402832
	35.7	12.4	5.5			-24.52	-1.88641	-24.52	0	-24.52	-1.32464	-24.52	0	-24.62	-1.04102	-24.62	0	-24.62	-0.880981	-24.62	0	-24.52	-0.282891	-24.52	0	-24.52	0.0678172	-24.52	0		-24.62	-0.257935	-24.62	0	-24.62	-0.504028	-24.62	0	-24.62	-0.230591	-24.62	0	-24.62	0.344299	-24.62	0		-24.52	-0.542704
	35.8	12.5	5.8			-24.42	-2.19137	-24.42	0	-24.42	-1.26111	-24.42	0	-24.52	-0.559692	-24.52	0	-24.52	-0.458374	-24.52	0	-24.42	-0.342041	-24.42	0	-24.42	-0.252319	-24.42	0		-24.52	0.0173085	-24.52	0	-24.52	-0.155518	-24.52	0	-24.52	-0.407104	-24.52	0	-24.52	0.372925	-24.52	0		-24.42	-0.966064
	35.9	12.7	5.8			-24.32	-2.13296	-24.32	0	-24.32	-1.46341	-24.32	0	-24.42	-0.660522	-24.42	0	-24.42	-0.582642	-24.42	0	-24.32	-0.199001	-24.32	0	-24.32	-0.117825	-24.32	0		-24.42	0.331787	-24.42	0	-24.42	0.139526	-24.42	0	-24.42	0.0755615	-24.42	0	-24.42	0.734436	-24.42	0		-24.32	-0.543457
	36	12.8	6			-24.22	-2.24873	-24.22	0	-24.22	-1.11267	-24.22	0	-24.3199	-0.722168	-24.3199	0	-24.3199	-0.777832	-24.3199	0	-24.22	-0.396729	-24.22	0	-24.22	-0.257027	-24.22	0		-24.3199	-0.363293	-24.3199	0	-24.32	-0.250977	-24.32	0	-24.32	-0.133667	-24.32	0	-24.32	0.129089	-24.32	0		-24.22	-0.750449
	36.1	12.5	5.7			-24.12	-2.45166	-24.12	0	-24.12	-1.39001	-24.12	0	-24.22	-0.978516	-24.22	0	-24.22	-0.512329	-24.22	0	-24.12	-0.455322	-24.12	0	-24.12	-0.47644	-24.12	0		-24.22	-0.236206	-24.22	0	-24.22	-0.247925	-24.22	0	-24.22	0.0747185	-24.22	0	-24.22	0.623146	-24.22	0		-24.12	-0.615967
	36.2	12.6	5.8			-24.02	-2.47907	-24.02	0	-24.02	-1.10248	-24.02	0	-24.12	-1.18164	-24.12	0	-24.12	-0.531006	-24.12	0	-24.02	-0.385683	-24.02	0	-24.02	-0.0390029	-24.02	0		-24.12	-0.197021	-24.12	0	-24.12	-0.16333	-24.12	0	-24.12	-0.0828857	-24.12	0	-24.12	0.214661	-24.12	0		-24.02	-0.642616
	36.3	12.5	5.8			-23.92	-2.42679	-23.92	0	-23.92	-1.57837	-23.92	0	-24.02	-0.98938	-24.02	0	-24.02	-0.786377	-24.02	0	-23.92	-0.195923	-23.92	0	-23.92	0.0180664	-23.92	0		-24.02	-0.286883	-24.02	0	-24.02	-0.104736	-24.02	0	-24.02	-0.35791	-24.02	0	-24.02	0.473145	-24.02	0		-23.92	-0.578613
	36.4	12.5	5.8			-23.82	-2.29538	-23.82	0	-23.82	-1.42197	-23.82	0	-23.92	-0.843384	-23.92	0	-23.92	-0.827148	-23.92	0	-23.82	-0.373137	-23.82	0	-23.82	-0.100554	-23.82	0		-23.92	-0.312744	-23.92	0	-23.92	-0.220581	-23.92	0	-23.92	-0.00805664	-23.92	0	-23.92	0.000183105	-23.92	0		-23.82	-0.591309
	36.5	12.5	6			-23.72	-2.02046	-23.72	0	-23.72	-1.35242	-23.72	0	-23.8199	-0.893311	-23.8199	0	-23.8199	-0.680908	-23.8199	0	-23.72	-0.300537	-23.72	0	-23.72	-0.140579	-23.72	0		-23.8199	-0.367843	-23.8199	0	-23.82	-0.453247	-23.82	0	-23.82	-0.219604	-23.82	0	-23.82	0.115784	-23.82	0		-23.72	-0.659209
	36.6	12.5	5.9			-23.62	-2.33447	-23.62	0	-23.62	-1.50317	-23.62	0	-23.72	-0.862061	-23.72	0	-23.72	-0.351196	-23.72	0	-23.62	-0.627808	-23.62	0	-23.62	-0.399048	-23.62	0		-23.72	0.393677	-23.72	0	-23.72	0.0968018	-23.72	0	-23.72	0.405807	-23.72	0	-23.72	0.298467	-23.72	0		-23.62	-0.60376
	36.7	12.3	5.7			-23.52	-2.19863	-23.52	0	-23.52	-1.55813	-23.52	0	-23.62	-1.04089	-23.62	0	-23.62	-0.881714	-23.62	0	-23.52	-0.221824	-23.52	0	-23.52	-0.267234	-23.52	0		-23.62	-0.0222168	-23.62	0	-23.62	-0.314331	-23.62	0	-23.62	0.184937	-23.62	0	-23.62	0.600769	-23.62	0		-23.52	-0.61446
	36.8	12.3	5.5			-23.42	-2.35775	-23.42	0	-23.42	-1.4884	-23.42	0	-23.52	-0.949585	-23.52	0	-23.52	-0.463013	-23.52	0	-23.42	-0.593506	-23.42	0	-23.42	-0.545166	-23.42	0		-23.52	0.199665	-23.52	0	-23.52	-0.126099	-23.52	0	-23.52	-0.0596924	-23.52	0	-23.52	0.358704	-23.52	0		-23.42	-0.428711
	36.9	12.3	5.4			-23.32	-1.71603	-23.32	0	-23.32	-0.808313	-23.32	0	-23.42	-1.00037	-23.42	0	-23.42	-0.742676	-23.42	0	-23.32	-0.12826	-23.32	0	-23.32	-0.162683	-23.32	0		-23.42	-0.150146	-23.42	0	-23.42	-0.157959	-23.42	0	-23.42	-0.0727539	-23.42	0	-23.42	0.177185	-23.42	0		-23.32	-0.406006
	37	12.4	5.5			-23.22	-1.70874	-23.22	0	-23.22	-1.20251	-23.22	0	-23.3199	-0.55896	-23.3199	0	-23.3199	-0.108276	-23.3199	0	-23.22	-0.0419922	-23.22	0	-23.22	0.325069	-23.22	0		-23.3199	-0.346962	-23.3199	0	-23.32	-0.247803	-23.32	0	-23.32	-0.373657	-23.32	0	-23.32	0.391418	-23.32	0		-23.22	-0.305182
	37.1	12.4	5.5			-23.12	-1.96191	-23.12	0	-23.12	-1.38062	-23.12	0	-23.22	-0.549561	-23.22	0	-23.22	-0.457642	-23.22	0	-23.12	-0.137329	-23.12	0	-23.12	-0.16394	-23.12	0		-23.22	0.11853	-23.22	0	-23.22	-0.0760498	-23.22	0	-23.22	-0.0385361	-23.22	0	-23.22	0.124737	-23.22	0		-23.12	-0.338867
	37.2	12.3	5.4			-23.02	-2.15074	-23.02	0	-23.02	-1.50072	-23.02	0	-23.12	-1.31128	-23.12	0	-23.12	-0.874756	-23.12	0	-23.02	-0.812118	-23.02	0	-23.02	-0.520858	-23.02	0		-23.12	-0.116577	-23.12	0	-23.12	-0.250244	-23.12	0	-23.12	-0.329834	-23.12	0	-23.12	0.320374	-23.12	0		-23.02	-0.268683
	37.3	12.3	5.8			-22.92	-2.10501	-22.92	0	-22.92	-1.33765	-22.92	0	-23.02	-1.0636	-23.02	0	-23.02	-1.01147	-23.02	0	-22.92	-0.518555	-22.92	0	-22.92	-0.341309	-22.92	0		-23.02	-0.387681	-23.02	0	-23.02	-0.503418	-23.02	0	-23.02	-0.303345	-23.02	0	-23.02	0.262512	-23.02	0		-22.92	-0.73877
	37.4	12.1	5.8			-22.82	-2.01184	-22.82	0	-22.82	-1.37818	-22.82	0	-22.92	-0.90979	-22.92	0	-22.92	-0.566895	-22.92	0	-22.82	-0.30054	-22.82	0	-22.82	-0.366214	-22.82	0		-22.92	-0.484619	-22.92	0	-22.92	-0.47522	-22.92	0	-22.92	-0.338501	-22.92	0	-22.92	0.292725	-22.92	0		-22.82	-0.420898
	37.5	12.1	6			-22.72	-1.81503	-22.72	0	-22.72	-1.35254	-22.72	0	-22.8199	-1.20105	-22.8199	0	-22.8199	-0.579346	-22.8199	0	-22.72	-0.207642	-22.72	0	-22.72	-0.0882258	-22.72	0		-22.8199	-0.244685	-22.8199	0	-22.82	-0.304199	-22.82	0	-22.82	0.135742	-22.82	0	-22.82	0.289551	-22.82	0		-22.72	-0.548899
	37.6	12.3	5.8			-22.62	-1.80566	-22.62	0	-22.62	-1.3291	-22.62	0	-22.72	-0.966797	-22.72	0	-22.72	-0.727905	-22.72	0	-22.62	-0.385742	-22.62	0	-22.62	-0.272583	-22.62	0		-22.72	0.107666	-22.72	0	-22.72	-0.324463	-22.72	0	-22.72	0.108332	-22.72	0	-22.72	0.0758276	-22.72	0		-22.62	-0.273926
	37.7	-20.2	5.7			-22.52	-1.43099	-22.52	0	-22.52	-0.809041	-22.52	0	-22.62	-1.07617	-22.62	0	-22.62	-0.5177	-22.62	0	-22.52	-0.0360918	-22.52	0	-22.52	0.108317	-22.52	0		-22.62	-0.29248	-22.62	0	-22.62	-0.10498	-22.62	0	-22.62	-0.147827	-22.62	0	-22.62	0.406677	-22.62	0		-22.52	-0.685702
	37.8	14.8	5.5			-22.42	-1.99295	-22.42	0	-22.42	-1.20642	-22.42	0	-22.52	-0.260498	-22.52	0	-22.52	-0.103638	-22.52	0	-22.42	-0.0178223	-22.42	0	-22.42	-0.163208	-22.42	0		-22.52	-0.594021	-22.52	0	-22.52	-0.415039	-22.52	0	-22.52	-0.179077	-22.52	0	-22.52	0.0524292	-22.52	0		-22.42	-0.738037
	37.9	27.8	5.6			-22.32	-1.86102	-22.32	0	-22.32	-1.07745	-22.32	0	-22.42	-1.04651	-22.42	0	-22.42	-0.295898	-22.42	0	-22.32	-0.162289	-22.32	0	-22.32	0.00555754	-22.32	0		-22.42	-0.399414	-22.42	0	-22.42	-0.383057	-22.42	0	-22.42	-0.46814	-22.42	0	-22.42	0.246155	-22.42	0		-22.32	-0.810547
	38	34.5	5.7			-22.22	-1.75247	-22.22	0	-22.22	-0.787598	-22.22	0	-22.3199	-0.712036	-22.3199	0	-22.3199	-0.215332	-22.3199	0	-22.22	-0.255981	-22.22	0	-22.22	0.323575	-22.22	0		-22.3199	-0.102721	-22.3199	0	-22.32	0.0285645	-22.32	0	-22.32	0.0161133	-22.32	0	-22.32	0.489563	-22.32	0		-22.22	-0.557062
	38.1	41	5.6			-22.12	-2.19702	-22.12	0	-22.12	-1.24316	-22.12	0	-22.22	-0.682373	-22.22	0	-22.22	-0.393433	-22.22	0	-22.12	-0.475586	-22.12	0	-22.12	-0.231934	-22.12	0		-22.22	-0.0494385	-22.22	0	-22.22	-0.214355	-22.22	0	-22.22	-0.572083	-22.22	0	-22.22	-0.0271928	-22.22	0		-22.12	-0.672363
	38.2	47.9	5.8			-22.02	-1.85418	-22.02	0	-22.02	-1.05023	-22.02	0	-22.12	-0.773804	-22.12	0	-22.12	-0.448242	-22.12	0	-22.02	0.207098	-22.02	0	-22.02	0.0242362	-22.02	0		-22.12	-0.193115	-22.12	0	-22.12	-0.215088	-22.12	0	-22.12	-0.173584	-22.12	0	-22.12	0.407532	-22.12	0		-22.02	-0.0732117
	38.3	54.7	5.8			-21.92	-1.99602	-21.92	0	-21.92	-1.23059	-21.92	0	-22.02	-0.421387	-22.02	0	-22.02	-0.279419	-22.02	0	-21.92	-0.519287	-21.92	0	-21.92	-0.462402	-21.92	0		-22.02	-0.155628	-22.02	0	-22.02	-0.400879	-22.02	0	-22.02	-0.55481	-22.02	0	-22.02	0.15332	-22.02	0		-21.92	-0.304443
	38.4	61.7	5.7			-21.82	-1.38544	-21.82	0	-21.82	-1.0268	-21.82	0	-21.92	-0.789429	-21.92	0	-21.92	-0.531006	-21.92	0	-21.82	-0.415595	-21.82	0	-21.82	-0.0711122	-21.82	0		-21.92	-0.336792	-21.92	0	-21.92	-0.377441	-21.92	0	-21.92	-0.427368	-21.92	0	-21.92	0.363831	-21.92	0		-21.82	-0.191895
	38.5	68.7	5.7			-21.72	-1.6423	-21.72	0	-21.72	-1.19543	-21.72	0	-21.8199	-0.536987	-21.8199	0	-21.8199	-0.137939	-21.8199	0	-21.72	-0.0895996	-21.72	0	-21.72	0.273467	-21.72	0		-21.8199	-0.519621	-21.8199	0	-21.82	-0.0378418	-21.82	0	-21.82	-0.389282	-21.82	0	-21.82	0.0501099	-21.82	0		-21.72	-0.46454
	38.6	75.7	5.7			-21.62	-2.00635	-21.62	0	-21.62	-1.28296	-21.62	0	-21.72	-0.356567	-21.72	0	-21.72	-0.355957	-21.72	0	-21.62	-0.278687	-21.62	0	-21.62	-0.233398	-21.62	0		-21.72	-0.112793	-21.72	0	-21.72	-0.0112305	-21.72	0	-21.72	-0.208162	-21.72	0	-21.72	0.505996	-21.72	0		-21.62	-0.661377
	38.7	82.8	5.6			-21.52	-1.74573	-21.52	0	-21.52	-0.754277	-21.52	0	-21.62	-0.749512	-21.62	0	-21.62	-0.599731	-21.62	0	-21.52	0.0406454	-21.52	0	-21.52	-0.115727	-21.52	0		-21.62	0.240356	-21.62	0	-21.62	-0.0440674	-21.62	0	-21.62	0.0551758	-21.62	0	-21.62	0.371582	-21.62	0		-21.52	-0.590421
	38.8	89.8	5.7			-21.42	-1.76653	-21.42	0	-21.42	-0.697876	-21.42	0	-21.52	-0.32373	-21.52	0	-21.52	0.00964355	-21.52	0	-21.42	-0.098999	-21.42	0	-21.42	-0.244385	-21.42	0		-21.52	-0.279963	-21.52	0	-21.52	-0.456543	-21.52	0	-21.52	-0.237793	-21.52	0	-21.52	0.0443115	-21.52	0		-21.42	-0.323975
	38.9	96.8	5.7			-21.32	-1.64073	-21.32	0	-21.32	-0.956403	-21.32	0	-21.42	-0.566772	-21.42	0	-21.42	-0.241211	-21.42	0	-21.32	-0.160748	-21.32	0	-21.32	-0.11778	-21.32	0		-21.42	-0.139282	-21.42	0	-21.42	0.17395	-21.42	0	-21.42	-0.0462646	-21.42	0	-21.42	0.520386	-21.42	0		-21.32	-0.414551
	39	103.6	5.8			-21.22	-1.73446	-21.22	0	-21.22	-1.2229	-21.22	0	-21.3199	-0.662842	-21.3199	0	-21.3199	-0.345825	-21.3199	0	-21.22	-0.0240479	-21.22	0	-21.22	0.0141978	-21.22	0		-21.3199	-0.162145	-21.3199	0	-21.32	-0.0870361	-21.32	0	-21.32	0.116089	-21.32	0	-21.32	0.184143	-21.32	0		-21.22	-0.182693
	39.1	110.1	5.7			-21.12	-1.79236	-21.12	0	-21.12	-1.19006	-21.12	0	-21.22	-0.537842	-21.22	0	-21.22	-0.505981	-21.22	0	-21.12	-0.330322	-21.12	0	-21.12	-0.151489	-21.12	0		-21.22	-0.0534668	-21.22	0	-21.22	-0.432373	-21.22	0	-21.22	-0.226649	-21.22	0	-21.22	0.447759	-21.22	0		-21.12	-0.238037
	39.2	117	5.6			-21.02	-1.47998	-21.02	0	-21.02	-0.977665	-21.02	0	-21.12	-0.984009	-21.12	0	-21.12	-0.413086	-21.12	0	-21.02	-0.201542	-21.02	0	-21.02	-0.303959	-21.02	0		-21.12	-0.268066	-21.12	0	-21.12	-0.142334	-21.12	0	-21.12	-0.149292	-21.12	0	-21.12	0.0919189	-21.12	0		-21.02	-0.539536
	39.3	123.2	5.7			-20.92	-1.56503	-20.92	0	-20.92	-0.864258	-20.92	0	-21.02	-0.775391	-21.02	0	-21.02	-0.394287	-21.02	0	-20.92	-0.0849609	-20.92	0	-20.92	-0.107666	-20.92	0		-21.02	-0.470857	-21.02	0	-21.02	-0.5354	-21.02	0	-21.02	-0.393188	-21.02	0	-21.02	0.0217285	-21.02	0		-20.92	-0.434814
	39.4	129.8	5.8			-20.82	-1.39167	-20.82	0	-20.82	-0.777534	-20.82	0	-20.92	-0.788574	-20.92	0	-20.92	-0.654419	-20.92	0	-20.82	0.210259	-20.82	0	-20.82	0.216485	-20.82	0		-20.92	0.0402832	-20.92	0	-20.92	0.292725	-20.92	0	-20.92	0.209106	-20.92	0	-20.92	0.633789	-20.92	0		-20.82	-0.165283
	39.5	136	5.6			-20.72	-1.62662	-20.72	0	-20.72	-0.840698	-20.72	0	-20.8199	-0.553467	-20.8199	0	-20.8199	0.00341797	-20.8199	0	-20.72	-0.0638428	-20.72	0	-20.72	0.180753	-20.72	0		-20.8199	0.157769	-20.8199	0	-20.82	-0.10083	-20.82	0	-20.82	-0.291504	-20.82	0	-20.82	0.632568	-20.82	0		-20.72	-0.0310411
	39.6	142.6	5.7			-20.62	-1.52124	-20.62	0	-20.62	-1.04163	-20.62	0	-20.72	-0.790894	-20.72	0	-20.72	-0.320801	-20.72	0	-20.62	-0.314697	-20.62	0	-20.62	-0.316284	-20.62	0		-20.72	0.19812	-20.72	0	-20.72	0.154419	-20.72	0	-20.72	0.146552	-20.72	0	-20.72	0.470567	-20.72	0		-20.62	-0.341309
	39.7	148.6	5.6			-20.52	-1.5831	-20.52	0	-20.52	-0.801117	-20.52	0	-20.62	-1.16833	-20.62	0	-20.62	-0.484131	-20.62	0	-20.52	0.053863	-20.52	0	-20.52	-0.0251164	-20.52	0		-20.62	-0.0378418	-20.62	0	-20.62	-0.119873	-20.62	0	-20.62	-0.123657	-20.62	0	-20.62	0.64386	-20.62	0		-20.52	0.00932837
	39.8	154.9	5.6			-20.42	-1.60628	-20.42	0	-20.42	-0.544678	-20.42	0	-20.52	-0.535522	-20.52	0	-20.52	-0.350464	-20.52	0	-20.42	0.108887	-20.42	0	-20.42	0.15332	-20.42	0		-20.52	-0.114158	-20.52	0	-20.52	0.00439453	-20.52	0	-20.52	0.229492	-20.52	0	-20.52	0.287292	-20.52	0		-20.42	-0.229492
	39.9	161	5.6			-20.32	-1.35091	-20.32	0	-20.32	-0.818925	-20.32	0	-20.42	-0.540161	-20.42	0	-20.42	-0.298096	-20.42	0	-20.32	0.390059	-20.32	0	-20.32	0.175826	-20.32	0		-20.42	0.136475	-20.42	0	-20.42	0.227051	-20.42	0	-20.42	0.0404053	-20.42	0	-20.42	0.218079	-20.42	0		-20.32	-0.365479
	40	166.8	5.5			-20.22	-1.78745	-20.22	0	-20.22	-1.43298	-20.22	0	-20.3199	-0.549561	-20.3199	0	-20.3199	0.050293	-20.3199	0	-20.22	-0.25061	-20.22	0	-20.22	-0.298929	-20.22	0		-20.3199	-0.126877	-20.3199	0	-20.32	-0.26355	-20.32	0	-20.32	-0.0447998	-20.32	0	-20.32	0.395447	-20.32	0		-20.22	-0.24749
	40.1	173.1	5.7			-20.12	-1.45715	-20.12	0	-20.12	-0.566528	-20.12	0	-20.22	-0.90271	-20.22	0	-20.22	-0.68811	-20.22	0	-20.12	0.233887	-20.12	0	-20.12	0.33606	-20.12	0		-20.22	-0.0947266	-20.22	0	-20.22	-0.158813	-20.22	0	-20.22	0.0546112	-20.22	0	-20.22	0.683173	-20.22	0		-20.12	-0.501221
	40.2	178.8	5.6			-20.02	-1.48127	-20.02	0	-20.02	-0.855541	-20.02	0	-20.12	-0.35498	-20.12	0	-20.12	-0.191895	-20.12	0	-20.02	0.152638	-20.02	0	-20.02	0.402516	-20.02	0		-20.12	-0.483032	-20.12	0	-20.12	-0.269775	-20.12	0	-20.12	-0.110352	-20.12	0	-20.12	0.374695	-20.12	0		-20.02	-0.48566
	40.3	184.9	5.8			-19.92	-1.53211	-19.92	0	-19.92	-0.71814	-19.92	0	-20.02	-0.372925	-20.02	0	-20.02	0.0307617	-20.02	0	-19.92	0.32373	-19.92	0	-19.92	0.172852	-19.92	0		-20.02	-0.100143	-20.02	0	-20.02	0.23584	-20.02	0	-20.02	0.0311279	-20.02	0	-20.02	0.623718	-20.02	0		-19.92	-0.235596
	40.4	190.5	5.6			-19.82	-1.36571	-19.82	0	-19.82	-0.594714	-19.82	0	-19.92	-0.751099	-19.92	0	-19.92	-0.100464	-19.92	0	-19.82	-0.128649	-19.82	0	-19.82	0.199354	-19.82	0		-19.92	-0.0688477	-19.92	0	-19.92	0.215576	-19.92	0	-19.92	-0.122681	-19.92	0	-19.92	0.165039	-19.92	0		-19.82	-0.542725
	40.5	196.3	5.7			-19.72	-0.961983	-19.72	0	-19.72	-0.737671	-19.72	0	-19.8199	-0.513672	-19.8199	0	-19.8199	-0.0551758	-19.8199	0	-19.72	0.37915	-19.72	0	-19.72	0.324883	-19.72	0		-19.8199	0.317115	-19.8199	0	-19.82	0.179565	-19.82	0	-19.82	0.352295	-19.82	0	-19.82	0.315125	-19.82	0		-19.72	-0.13896
	40.6	202.1	5.5			-19.62	-1.20251	-19.62	0	-19.62	-0.649414	-19.62	0	-19.72	-0.0245361	-19.72	0	-19.72	0.278442	-19.72	0	-19.62	0.259521	-19.62	0	-19.62	0.196167	-19.62	0		-19.72	0.119385	-19.72	0	-19.72	-0.00952148	-19.72	0	-19.72	0.0366445	-19.72	0	-19.72	0.40094	-19.72	0		-19.62	-0.374023
	40.7	207.7	5.6			-19.52	-1.39146	-19.52	0	-19.52	-0.541485	-19.52	0	-19.62	-0.09729	-19.62	0	-19.62	0.0900879	-19.62	0	-19.52	0.0355411	-19.52	0	-19.52	0.0947452	-19.52	0		-19.62	-0.0219727	-19.62	0	-19.62	-0.145386	-19.62	0	-19.62	-0.0445557	-19.62	0	-19.62	0.272888	-19.62	0		-19.52	-0.372227
	40.8	213.5	5.7			-19.42	-1.41109	-19.42	0	-19.42	-0.706421	-19.42	0	-19.52	-0.480835	-19.52	0	-19.52	-0.106812	-19.52	0	-19.42	-0.499756	-19.42	0	-19.42	0.095459	-19.42	0		-19.52	-0.27996	-19.52	0	-19.52	-0.219727	-19.52	0	-19.52	-0.196289	-19.52	0	-19.52	0.261169	-19.52	0		-19.42	-0.429443
	40.9	218.9	5.6			-19.32	-1.48227	-19.32	0	-19.32	-0.941617	-19.32	0	-19.42	-0.601929	-19.42	0	-19.42	-0.327148	-19.42	0	-19.32	-0.302212	-19.32	0	-19.32	0.0758395	-19.32	0		-19.42	-0.0908203	-19.42	0	-19.42	-0.154907	-19.42	0	-19.42	-0.0665283	-19.42	0	-19.42	0.389099	-19.42	0		-19.32	-0.412354
	41	224.4	5.6			-19.22	-1.29006	-19.22	0	-19.22	-0.86499	-19.22	0	-19.3199	-0.417603	-19.3199	0	-19.3199	-0.525513	-19.3199	0	-19.22	-0.14978	-19.22	0	-19.22	0.100077	-19.22	0		-19.3199	0.176309	-19.3199	0	-19.32	-0.440063	-19.32	0	-19.32	-0.0915527	-19.32	0	-19.32	0.253967	-19.32	0		-19.22	-0.243517
	41.1	230	5.6			-19.12	-1.32507	-19.12	0	-19.12	-0.500854	-19.12	0	-19.22	-0.414429	-19.22	0	-19.22	-0.122437	-19.22	0	-19.12	0.116699	-19.12	0	-19.12	0.0244141	-19.12	0		-19.22	-0.204102	-19.22	0	-19.22	-0.0112305	-19.22	0	-19.22	-0.145425	-19.22	0	-19.22	0.328232	-19.22	0		-19.12	-0.537109
	41.2	235.3	5.4			-19.02	-1.48432	-19.02	0	-19.02	-0.840648	-19.02	0	-19.12	-0.329956	-19.12	0	-19.12	-0.287231	-19.12	0	-19.02	-0.487133	-19.02	0	-19.02	-0.398143	-19.02	0		-19.12	-0.265747	-19.12	0	-19.12	-0.16333	-19.12	0	-19.12	-0.450073	-19.12	0	-19.12	0.322327	-19.12	0		-19.02	-0.382493
	41.3	240.8	5.8			-18.92	-1.42271	-18.92	0	-18.92	-1.12036	-18.92	0	-19.02	-0.544922	-19.02	0	-19.02	-0.22168	-19.02	0	-18.92	-0.473999	-18.92	0	-18.92	-0.388916	-18.92	0		-19.02	0.0288291	-19.02	0	-19.02	-0.334595	-19.02	0	-19.02	-0.190063	-19.02	0	-19.02	0.612976	-19.02	0		-18.92	-0.342529
	41.4	246.3	5.8			-18.82	-1.27445	-18.82	0	-18.82	-0.734658	-18.82	0	-18.92	-0.661255	-18.92	0	-18.92	-0.514526	-18.92	0	-18.82	-0.200723	-18.82	0	-18.82	0.0647802	-18.82	0		-18.92	-0.0375977	-18.92	0	-18.92	-0.157959	-18.92	0	-18.92	-0.123535	-18.92	0	-18.92	0.197449	-18.92	0		-18.82	-0.804443
	41.5	251.6	5.5			-18.72	-1.10952	-18.72	0	-18.72	-0.674438	-18.72	0	-18.8199	-0.576904	-18.8199	0	-18.8199	-0.158325	-18.8199	0	-18.72	-0.240479	-18.72	0	-18.72	0.170388	-18.72	0		-18.8199	-0.0108948	-18.8199	0	-18.82	-0.103271	-18.82	0	-18.82	-0.126587	-18.82	0	-18.82	-0.0657959	-18.82	0		-18.72	-0.534258
	41.6	256.9	5.6			-18.62	-1.02429	-18.62	0	-18.62	-0.567261	-18.62	0	-18.72	-0.443359	-18.72	0	-18.72	-0.374023	-18.72	0	-18.62	-0.177124	-18.62	0	-18.62	0.0235596	-18.62	0		-18.72	0.0700684	-18.72	0	-18.72	0.30603	-18.72	0	-18.72	0.1763	-18.72	0	-18.72	0.147624	-18.72	0		-18.62	-0.467773
	41.7	262.1	5.7			-18.52	-1.37666	-18.52	0	-18.52	-0.671947	-18.52	0	-18.62	-0.283081	-18.62	0	-18.62	-0.157471	-18.62	0	-18.52	-0.0293689	-18.52	0	-18.52	-0.185741	-18.52	0		-18.62	-0.0141602	-18.62	0	-18.62	-0.0454102	-18.62	0	-18.62	-0.0562744	-18.62	0	-18.62	-0.0166016	-18.62	0		-18.52	-0.709788
	41.8	267.3	5.7			-18.42	-1.31652	-18.42	0	-18.42	-1.03918	-18.42	0	-18.52	-0.163574	-18.52	0	-18.52	-0.256714	-18.52	0	-18.42	-0.0599365	-18.42	0	-18.42	-0.18811	-18.42	0		-18.52	0.0467019	-18.52	0	-18.52	-0.2948	-18.52	0	-18.52	-0.53064	-18.52	0	-18.52	0.19696	-18.52	0		-18.42	-0.62085
	41.9	272.8	5.4			-18.32	-1.32968	-18.32	0	-18.32	-0.850799	-18.32	0	-18.42	-0.530029	-18.42	0	-18.42	-0.184937	-18.42	0	-18.32	-0.187224	-18.32	0	-18.32	-0.469329	-18.32	0		-18.42	-0.360352	-18.42	0	-18.42	-0.288452	-18.42	0	-18.42	0.0443115	-18.42	0	-18.42	0.460632	-18.42	0		-18.32	-0.441895
	42	277.8	5.7			-18.22	-0.991036	-18.22	0	-18.22	-0.672119	-18.22	0	-18.3199	-0.569092	-18.3199	0	-18.3199	-0.344238	-18.3199	0	-18.22	0.0899658	-18.22	0	-18.22	-0.130563	-18.22	0		-18.3199	-0.404161	-18.3199	0	-18.32	-0.516602	-18.32	0	-18.32	-0.411133	-18.32	0	-18.32	0.138306	-18.32	0		-18.22	-0.469576
	42.1	282.9	5.6			-18.12	-1.15247	-18.12	0	-18.12	-0.760254	-18.12	0	-18.22	-0.571533	-18.22	0	-18.22	-0.00524902	-18.22	0	-18.12	0.0721436	-18.12	0	-18.12	-0.323242	-18.12	0		-18.22	-0.545532	-18.22	0	-18.22	-0.329102	-18.22	0	-18.22	-0.372084	-18.22	0	-18.22	0.0309734	-18.22	0		-18.12	-0.612061
	42.2	288	5.5			-18.02	-1.07984	-18.02	0	-18.02	-0.598522	-18.02	0	-18.12	-0.928467	-18.12	0	-18.12	-0.358276	-18.12	0	-18.02	-0.195812	-18.02	0	-18.02	-0.215465	-18.02	0		-18.12	-0.324341	-18.12	0	-18.12	-0.197021	-18.12	0	-18.12	-0.334473	-18.12	0	-18.12	0.0946655	-18.12	0		-18.02	-0.592087
	42.3	293.2	5.5			-17.92	-1.25555	-17.92	0	-17.92	-0.675903	-17.92	0	-18.02	-0.441772	-18.02	0	-18.02	-0.270752	-18.02	0	-17.92	-0.434937	-17.92	0	-17.92	-0.0717773	-17.92	0		-18.02	-0.303868	-18.02	0	-18.02	-0.42749	-18.02	0	-18.02	-0.330566	-18.02	0	-18.02	0.176086	-18.02	0		-17.92	-0.155273
	42.4	297.9	5.5			-17.82	-1.12756	-17.82	0	-17.82	-0.960324	-17.82	0	-17.92	-0.457397	-17.92	0	-17.92	-0.475464	-17.92	0	-17.82	-0.241208	-17.82	0	-17.82	-0.240598	-17.82	0		-17.92	-0.180786	-17.92	0	-17.92	-0.117432	-17.92	0	-17.92	-0.144043	-17.92	0	-17.92	0.285339	-17.92	0		-17.82	0.0478516
	42.5	303.1	5.4			-17.72	-1.50027	-17.72	0	-17.72	-0.801758	-17.72	0	-17.8199	-0.56604	-17.8199	0	-17.8199	-0.454468	-17.8199	0	-17.72	-0.442017	-17.72	0	-17.72	-0.184354	-17.72	0		-17.8199	-0.497573	-17.8199	0	-17.82	-0.594604	-17.82	0	-17.82	-0.467285	-17.82	0	-17.82	-0.0307007	-17.82	0		-17.72	-0.220601
	42.6	308.2	5.4			-17.62	-0.960327	-17.62	0	-17.62	-0.763428	-17.62	0	-17.72	-0.365234	-17.72	0	-17.72	0.0627441	-17.72	0	-17.62	-0.398193	-17.62	0	-17.62	-0.0421143	-17.62	0		-17.72	-0.118164	-17.72	0	-17.72	-0.307251	-17.72	0	-17.72	-0.127061	-17.72	0	-17.72	0.148088	-17.72	0		-17.62	-0.373291
	42.7	313	5.4			-17.52	-0.8455	-17.52	0	-17.52	-0.610392	-17.52	0	-17.62	-0.343384	-17.62	0	-17.62	-0.298218	-17.62	0	-17.52	-0.0116372	-17.52	0	-17.52	0.396078	-17.52	0		-17.62	-0.0689697	-17.62	0	-17.62	-0.13147	-17.62	0	-17.62	-0.233765	-17.62	0	-17.62	0.191833	-17.62	0		-17.52	-0.171864
	42.8	317.9	5.7			-17.42	-1.378	-17.42	0	-17.42	-0.708008	-17.42	0	-17.52	-0.0893555	-17.52	0	-17.52	0.0284424	-17.52	0	-17.42	-0.314575	-17.42	0	-17.42	-0.370239	-17.42	0		-17.52	-0.654778	-17.52	0	-17.52	-0.401855	-17.52	0	-17.52	-0.519775	-17.52	0	-17.52	-0.124817	-17.52	0		-17.42	-0.556152
	42.9	322.8	5.5			-17.32	-0.551399	-17.32	0	-17.32	0.165764	-17.32	0	-17.42	-0.599609	-17.42	0	-17.42	-0.467651	-17.42	0	-17.32	0.445061	-17.32	0	-17.32	0.284783	-17.32	0		-17.42	-0.254028	-17.42	0	-17.42	-0.0603027	-17.42	0	-17.42	-0.110962	-17.42	0	-17.42	0.544373	-17.42	0		-17.32	-0.467041
	43	327.8	5.6			-17.22	-0.754628	-17.22	0	-17.22	-0.636963	-17.22	0	-17.3199	-0.231567	-17.3199	0	-17.3199	0.449463	-17.3199	0	-17.22	0.0345459	-17.22	0	-17.22	-0.0269669	-17.22	0		-17.3199	0.172335	-17.3199	0	-17.32	-0.176758	-17.32	0	-17.32	0.0943604	-17.32	0	-17.32	0.231384	-17.32	0		-17.22	-0.292051
	43.1	332.9	5.6			-17.12	-0.849365	-17.12	0	-17.12	-0.654053	-17.12	0	-17.22	-0.415283	-17.22	0	-17.22	0.103394	-17.22	0	-17.12	-0.310669	-17.12	0	-17.12	-0.163086	-17.12	0		-17.22	-0.333008	-17.22	0	-17.22	-0.436157	-17.22	0	-17.22	-0.313326	-17.22	0	-17.22	0.325206	-17.22	0		-17.12	-0.228027
	43.2	337.4	5.7			-17.02	-1.17051	-17.02	0	-17.02	-0.362767	-17.02	0	-17.12	-0.394897	-17.12	0	-17.12	-0.0098877	-17.12	0	-17.02	-0.191258	-17.02	0	-17.02	-0.0359844	-17.02	0		-17.12	-0.081543	-17.12	0	-17.12	-0.19397	-17.12	0	-17.12	-0.194702	-17.12	0	-17.12	0.185669	-17.12	0		-17.02	-0.366157
	43.3	342.3	5.7			-16.92	-0.977603	-16.92	0	-16.92	-0.368896	-16.92	0	-17.02	-0.0690918	-17.02	0	-17.02	-0.187256	-17.02	0	-16.92	-0.131836	-16.92	0	-16.92	0.257935	-16.92	0		-17.02	-0.039857	-17.02	0	-17.02	-0.0368652	-17.02	0	-17.02	0.0483398	-17.02	0	-17.02	0.306396	-17.02	0		-16.92	-0.543457
	43.4	347	5.4			-16.82	-1.14139	-16.82	0	-16.82	-0.571934	-16.82	0	-16.92	-0.205078	-16.92	0	-16.92	-0.0341797	-16.92	0	-16.82	-0.118443	-16.82	0	-16.82	0.143154	-16.82	0		-16.92	0.0263672	-16.92	0	-16.92	0.288818	-16.92	0	-16.92	-0.00415039	-16.92	0	-16.92	0.367737	-16.92	0		-16.82	-0.549805
	43.5	351.6	5.4			-16.72	-0.871336	-16.72	0	-16.72	-0.393188	-16.72	0	-16.8199	-0.483154	-16.8199	0	-16.8199	-0.119995	-16.8199	0	-16.72	-0.00683594	-16.72	0	-16.72	0.246829	-16.72	0		-16.8199	-0.0291452	-16.8199	0	-16.82	-0.191528	-16.82	0	-16.82	-0.137573	-16.82	0	-16.82	0.179199	-16.82	0		-16.72	-0.56764
	43.6	356.3	5.4			-16.62	-1.27588	-16.62	0	-16.62	-0.501709	-16.62	0	-16.72	-0.273071	-16.72	0	-16.72	-0.0810547	-16.72	0	-16.62	-0.112305	-16.62	0	-16.62	-0.0467529	-16.62	0		-16.72	-0.261841	-16.72	0	-16.72	-0.104858	-16.72	0	-16.72	-0.264922	-16.72	0	-16.72	0.101782	-16.72	0		-16.62	-0.142822
	43.7	361.1	5.4			-16.52	-0.717355	-16.52	0	-16.52	-0.250925	-16.52	0	-16.62	-0.613647	-16.62	0	-16.62	-0.33252	-16.62	0	-16.52	-0.250558	-16.52	0	-16.52	0.0735383	-16.52	0		-16.62	-0.149414	-16.62	0	-16.62	-0.12915	-16.62	0	-16.62	-0.236206	-16.62	0	-16.62	0.0568237	-16.62	0		-16.52	-0.63889
	43.8	365.5	5.7			-16.42	-1.17203	-16.42	0	-16.42	-0.354858	-16.42	0	-16.52	-0.212769	-16.52	0	-16.52	-0.172363	-16.52	0	-16.42	-0.0505371	-16.42	0	-16.42	-0.0233154	-16.42	0		-16.52	-0.281404	-16.52	0	-16.52	-0.143921	-16.52	0	-16.52	-0.129028	-16.52	0	-16.52	0.521667	-16.52	0		-16.42	-0.678711
	43.9	370.1	5.4			-16.32	-0.636856	-16.32	0	-16.32	-0.371353	-16.32	0	-16.42	0.0457764	-16.42	0	-16.42	-0.242676	-16.42	0	-16.32	-0.138931	-16.32	0	-16.32	0.214951	-16.32	0		-16.42	-0.118896	-16.42	0	-16.42	-0.0461426	-16.42	0	-16.42	0.233521	-16.42	0	-16.42	0.092041	-16.42	0		-16.32	-0.27417
	44	374.4	5.5			-16.22	-1.00784	-16.22	0	-16.22	-0.430664	-16.22	0	-16.3199	-0.0800781	-16.3199	0	-16.3199	0.0205078	-16.3199	0	-16.22	-0.253662	-16.22	0	-16.22	-0.275543	-16.22	0		-16.3199	0.213819	-16.3199	0	-16.32	0.00134277	-16.32	0	-16.32	-0.156372	-16.32	0	-16.32	-0.122803	-16.32	0		-16.22	-0.697421
	44.1	379.2	5.6			-16.12	-1.2384	-16.12	0	-16.12	-0.885254	-16.12	0	-16.22	-0.630859	-16.22	0	-16.22	-0.0473633	-16.22	0	-16.12	-0.362183	-16.12	0	-16.12	-0.58728	-16.12	0		-16.22	0.060791	-16.22	0	-16.22	-0.15564	-16.22	0	-16.22	-0.0789313	-16.22	0	-16.22	0.154383	-16.22	0		-16.12	-0.276123
	44.2	383.6	5.6			-16.02	-0.834786	-16.02	0	-16.02	-0.45588	-16.02	0	-16.12	-0.508057	-16.12	0	-16.12	-0.75354	-16.12	0	-16.02	-0.0405968	-16.02	0	-16.02	0.0209266	-16.02	0		-16.12	-0.307129	-16.12	0	-16.12	-0.293091	-16.12	0	-16.12	-0.320435	-16.12	0	-16.12	0.102112	-16.12	0		-16.02	-0.402022
	44.3	388.1	5.7			-15.92	-1.08749	-15.92	0	-15.92	-0.651733	-15.92	0	-16.02	-0.143311	-16.02	0	-16.02	-0.287231	-16.02	0	-15.92	-0.340454	-15.92	0	-15.92	-0.511597	-15.92	0		-16.02	0.144101	-16.02	0	-16.02	-0.278442	-16.02	0	-16.02	-0.125244	-16.02	0	-16.02	0.230164	-16.02	0		-15.92	-0.3396
	44.4	392.7	5.5			-15.82	-0.776736	-15.82	0	-15.82	-0.615115	-15.82	0	-15.92	-0.739502	-15.92	0	-15.92	-0.434204	-15.92	0	-15.82	-0.347537	-15.82	0	-15.82	-0.29761	-15.82	0		-15.92	-0.369751	-15.92	0	-15.92	-0.748657	-15.92	0	-15.92	-0.391602	-15.92	0	-15.92	0.098999	-15.92	0		-15.82	-0.117676
	44.5	397	5.5			-15.72	-0.694015	-15.72	0	-15.72	-0.477539	-15.72	0	-15.8199	-0.130737	-15.8199	0	-15.8199	-0.440308	-15.8199	0	-15.72	-0.173218	-15.72	0	-15.72	-0.0640097	-15.72	0		-15.8199	0.298045	-15.8199	0	-15.82	-0.088623	-15.82	0	-15.82	0.205933	-15.82	0	-15.82	0.21106	-15.82	0		-15.72	-0.208198
	44.6	401.4	5.4			-15.62	-0.995361	-15.62	0	-15.62	-0.586792	-15.62	0	-15.72	-0.336304	-15.72	0	-15.72	-0.00134277	-15.72	0	-15.62	-0.456787	-15.62	0	-15.62	-0.0709229	-15.62	0		-15.72	0.31543	-15.72	0	-15.72	0.0380859	-15.72	0	-15.72	0.119436	-15.72	0	-15.72	0.180498	-15.72	0		-15.62	-0.222412
	44.7	405.8	5.6			-15.52	-0.845532	-15.52	0	-15.52	-0.345532	-15.52	0	-15.62	-0.257324	-15.62	0	-15.62	-0.257446	-15.62	0	-15.52	0.041553	-15.52	0	-15.52	-0.194409	-15.52	0		-15.62	0.156128	-15.62	0	-15.62	0.0194092	-15.62	0	-15.62	0.145996	-15.62	0	-15.62	0.137695	-15.62	0		-15.52	-0.331722
	44.8	410.2	5.8			-15.42	-0.78444	-15.42	0	-15.42	-0.439209	-15.42	0	-15.52	-0.571411	-15.52	0	-15.52	-0.213745	-15.52	0	-15.42	-0.540405	-15.42	0	-15.42	-0.184204	-15.42	0		-15.52	0.0792795	-15.52	0	-15.52	-0.381592	-15.52	0	-15.52	-0.0861816	-15.52	0	-15.52	0.187195	-15.52	0		-15.42	-0.2771
	44.9	414.5	5.8			-15.32	-0.831434	-15.32	0	-15.32	-0.380751	-15.32	0	-15.42	-0.480835	-15.42	0	-15.42	-0.299683	-15.42	0	-15.32	-0.0380993	-15.32	0	-15.32	-0.107801	-15.32	0		-15.42	-0.171997	-15.42	0	-15.42	-0.0500488	-15.42	0	-15.42	-0.0500488	-15.42	0	-15.42	0.237671	-15.42	0		-15.32	-0.617676
	45	418.9	5.5			-15.22	-0.899278	-15.22	0	-15.22	-0.801758	-15.22	0	-15.3199	-0.26123	-15.3199	0	-15.3199	-0.150513	-15.3199	0	-15.22	-0.468506	-15.22	0	-15.22	-0.23961	-15.22	0		-15.3199	-0.0540895	-15.3199	0	-15.32	0.0803223	-15.32	0	-15.32	0.223267	-15.32	0	-15.32	0.327576	-15.32	0		-15.22	-0.190568
	45.1	423	5.4			-15.12	-0.725098	-15.12	0	-15.12	-0.210327	-15.12	0	-15.22	-0.668335	-15.22	0	-15.22	-0.147461	-15.22	0	-15.12	-0.00439453	-15.12	0	-15.12	-0.0795898	-15.12	0		-15.22	0.167847	-15.22	0	-15.22	0.0264893	-15.22	0	-15.22	-0.0118284	-15.22	0	-15.22	0.0901301	-15.22	0		-15.12	-0.102783
	45.2	427.3	5.7			-15.02	-0.745494	-15.02	0	-15.02	-0.493175	-15.02	0	-15.12	0.0308838	-15.12	0	-15.12	0.0955811	-15.12	0	-15.02	0.0806775	-15.02	0	-15.02	0.0297742	-15.02	0		-15.12	-0.00561523	-15.12	0	-15.12	-0.189941	-15.12	0	-15.12	-0.151733	-15.12	0	-15.12	0.00280762	-15.12	0		-15.02	0.153148
	45.3	431.6	5.6			-14.92	-0.765047	-14.92	0	-14.92	-0.34082	-14.92	0	-15.02	-0.244141	-15.02	0	-15.02	0.0627441	-15.02	0	-14.92	-0.00756836	-14.92	0	-14.92	0.392334	-14.92	0		-15.02	0.219031	-15.02	0	-15.02	0.452148	-15.02	0	-15.02	0.275635	-15.02	0	-15.02	0.045105	-15.02	0		-14.92	-0.445801
	45.4	435.6	5.7			-14.82	-0.709269	-14.82	0	-14.82	-0.738199	-14.82	0	-14.92	-0.0839844	-14.92	0	-14.92	0.0643311	-14.92	0	-14.82	-0.478434	-14.82	0	-14.82	-0.0590001	-14.82	0		-14.92	-0.567383	-14.92	0	-14.92	-0.118896	-14.92	0	-14.92	-0.229004	-14.92	0	-14.92	0.168945	-14.92	0		-14.82	-0.393311
	45.5	439.8	5.6			-14.72	-0.912775	-14.72	0	-14.72	-0.350098	-14.72	0	-14.8199	-0.48938	-14.8199	0	-14.8199	-0.284912	-14.8199	0	-14.72	0.0400391	-14.72	0	-14.72	-0.130549	-14.72	0		-14.8199	-0.250773	-14.8199	0	-14.82	-0.0837402	-14.82	0	-14.82	-0.271118	-14.82	0	-14.82	0.167725	-14.82	0		-14.72	-0.129541
	45.6	443.9	5.6			-14.62	-0.731445	-14.62	0	-14.62	-0.0494385	-14.62	0	-14.72	-0.376099	-14.72	0	-14.72	0.116699	-14.72	0	-14.62	0.010376	-14.62	0	-14.62	0.0985107	-14.62	0		-14.72	0.235718	-14.72	0	-14.72	-0.144775	-14.72	0	-14.72	-0.112753	-14.72	0	-14.72	0.224599	-14.72	0		-14.62	-0.302246
	45.7	448	5.5			-14.52	-0.351698	-14.52	0	-14.52	-0.246962	-14.52	0	-14.62	-0.0394287	-14.62	0	-14.62	-0.202148	-14.62	0	-14.52	0.0611434	-14.52	0	-14.52	0.418931	-14.52	0		-14.62	0.122437	-14.62	0	-14.62	0.0982666	-14.62	0	-14.62	-0.170532	-14.62	0	-14.62	0.141541	-14.62	0		-14.52	-0.275655
	45.8	452.2	5.5			-14.42	-0.582989	-14.42	0	-14.42	-0.188477	-14.42	0	-14.52	-0.237793	-14.52	0	-14.52	0.146362	-14.52	0	-14.42	0.0650635	-14.42	0	-14.42	0.146973	-14.42	0		-14.52	0.090498	-14.52	0	-14.52	0.192871	-14.52	0	-14.52	0.130371	-14.52	0	-14.52	0.179199	-14.52	0		-14.42	-0.281738
	45.9	456.2	5.8			-14.32	-0.448553	-14.32	0	-14.32	-0.36115	-14.32	0	-14.42	-0.380005	-14.42	0	-14.42	0.00256348	-14.42	0	-14.32	-0.0896659	-14.32	0	-14.32	0.231379	-14.32	0		-14.42	0.124023	-14.42	0	-14.42	0.0185547	-14.42	0	-14.42	-0.0164795	-14.42	0	-14.42	0.188782	-14.42	0		-14.32	0.142334
	46	460.4	5.6			-14.22	-0.783615	-14.22	0	-14.22	-0.474365	-14.22	0	-14.3199	-0.150269	-14.3199	0	-14.3199	0.309692	-14.3199	0	-14.22	-0.282593	-14.22	0	-14.22	0.091629	-14.22	0		-14.3199	-0.227583	-14.3199	0	-14.32	0.235718	-14.32	0	-14.32	-0.265015	-14.32	0	-14.32	0.47821	-14.32	0		-14.22	-0.023108
	46.1	464.2	5.7			-14.12	-0.940796	-14.12	0	-14.12	-0.49231	-14.12	0	-14.22	-0.290894	-14.22	0	-14.22	0.0471191	-14.22	0	-14.12	-0.241211	-14.12	0	-14.12	-0.0178223	-14.12	0		-14.22	-0.00402832	-14.22	0	-14.22	-0.181396	-14.22	0	-14.22	-0.181353	-14.22	0	-14.22	0.248211	-14.22	0		-14.12	0.0634766
	46.2	468.4	5.7			-14.02	-0.428332	-14.02	0	-14.02	-0.370593	-14.02	0	-14.12	-0.687134	-14.12	0	-14.12	-0.0114746	-14.12	0	-14.02	0.0743537	-14.02	0	-14.02	0.112562	-14.02	0		-14.12	-0.21814	-14.12	0	-14.12	-0.110352	-14.12	0	-14.12	-0.121216	-14.12	0	-14.12	0.048645	-14.12	0		-14.02	-0.037912
	46.3	472.4	5.6			-13.92	-0.993738	-13.92	0	-13.92	-0.682983	-13.92	0	-14.02	-0.111206	-14.02	0	-14.02	-0.0333252	-14.02	0	-13.92	-0.290405	-13.92	0	-13.92	-0.138184	-13.92	0		-14.02	-0.078482	-14.02	0	-14.02	0.0887451	-14.02	0	-14.02	-0.081543	-14.02	0	-14.02	-0.0933838	-14.02	0		-13.92	-0.191162
	46.4	476.3	5.6			-13.82	-0.428342	-13.82	0	-13.82	-0.478391	-13.82	0	-13.92	-0.305786	-13.92	0	-13.92	-0.369995	-13.92	0	-13.82	0.153201	-13.82	0	-13.82	-0.0148897	-13.82	0		-13.92	0.0631104	-13.92	0	-13.92	-0.138428	-13.92	0	-13.92	-0.419678	-13.92	0	-13.92	0.158447	-13.92	0		-13.82	0.177734
	46.5	480	5.7			-13.72	-0.691509	-13.72	0	-13.72	-0.554077	-13.72	0	-13.8199	0.101196	-13.8199	0	-13.8199	0.0518799	-13.8199	0	-13.72	-0.0755615	-13.72	0	-13.72	-0.233501	-13.72	0		-13.8199	0.0952991	-13.8199	0	-13.82	0.0678711	-13.82	0	-13.82	-0.149292	-13.82	0	-13.82	0.140076	-13.82	0		-13.72	-0.368215
	46.6	484.2	5.6			-13.62	-0.685303	-13.62	0	-13.62	-0.095459	-13.62	0	-13.72	-0.283203	-13.72	0	-13.72	0.0245361	-13.72	0	-13.62	0.340088	-13.62	0	-13.62	-0.00146484	-13.62	0		-13.72	0.0372314	-13.72	0	-13.72	0.090332	-13.72	0	-13.72	0.23246	-13.72	0	-13.72	0.271381	-13.72	0		-13.62	-0.256104
	46.7	488.1	5.8			-13.52	-0.26663	-13.52	0	-13.52	-0.111967	-13.52	0	-13.62	-0.081665	-13.62	0	-13.62	-0.412231	-13.62	0	-13.52	0.237642	-13.52	0	-13.52	0.314913	-13.52	0		-13.62	-0.244019	-13.62	0	-13.62	-0.202637	-13.62	0	-13.62	-0.0666504	-13.62	0	-13.62	0.0302124	-13.62	0		-13.52	0.042367
	46.8	491.8	5.5			-13.42	-0.300029	-13.42	0	-13.42	-0.227539	-13.42	0	-13.52	0.156738	-13.52	0	-13.52	0.0994873	-13.52	0	-13.42	-0.194336	-13.42	0	-13.42	-0.213257	-13.42	0		-13.52	-0.141476	-13.52	0	-13.52	0.0505371	-13.52	0	-13.52	-0.189209	-13.52	0	-13.52	0.244202	-13.52	0		-13.42	-0.209229
	46.9	495.6	5.6			-13.32	-0.35237	-13.32	0	-13.32	-0.231276	-13.32	0	-13.42	-0.141846	-13.42	0	-13.42	-0.0169678	-13.42	0	-13.32	-0.23799	-13.32	0	-13.32	-0.232619	-13.32	0		-13.42	-0.0524902	-13.42	0	-13.42	0.193604	-13.42	0	-13.42	0.160889	-13.42	0	-13.42	0.183411	-13.42	0		-13.32	-0.309082
	47	499.4	5.6			-13.22	-0.659637	-13.22	0	-13.22	0.0325928	-13.22	0	-13.3199	0.0871582	-13.3199	0	-13.3199	-0.152832	-13.3199	0	-13.22	-0.0615234	-13.22	0	-13.22	0.00784349	-13.22	0		-13.3199	-0.171359	-13.3199	0	-13.32	-0.0854492	-13.32	0	-13.32	-0.0806885	-13.32	0	-13.32	0.121521	-13.32	0		-13.22	-0.0498648
	47.1	503.2	5.5			-13.12	-0.425903	-13.12	0	-13.12	-0.0430908	-13.12	0	-13.22	-0.072998	-13.22	0	-13.22	0.207275	-13.22	0	-13.12	-0.0911865	-13.12	0	-13.12	0.178223	-13.12	0		-13.22	0.029541	-13.22	0	-13.22	0.0561523	-13.22	0	-13.22	-0.0447055	-13.22	0	-13.22	0.188469	-13.22	0		-13.12	-0.332764
	47.2	507.1	5.5			-13.02	-0.195462	-13.02	0	-13.02	-0.127591	-13.02	0	-13.12	-0.337036	-13.12	0	-13.12	0.0330811	-13.12	0	-13.02	-0.00454426	-13.02	0	-13.02	0.0945768	-13.02	0		-13.12	0.212158	-13.12	0	-13.12	0.0317383	-13.12	0	-13.12	0.00598145	-13.12	0	-13.12	0.133362	-13.12	0		-13.02	0.388991
	47.3	510.7	5.6			-12.92	-0.134559	-12.92	0	-12.92	-0.017334	-12.92	0	-13.02	-0.166748	-13.02	0	-13.02	0.133057	-13.02	0	-12.92	0.109619	-12.92	0	-12.92	0.188477	-12.92	0		-13.02	-0.00816387	-13.02	0	-13.02	-0.0854492	-13.02	0	-13.02	-0.186157	-13.02	0	-13.02	-0.0390625	-13.02	0		-12.92	-0.141846
	47.4	514.3	5.6			-12.82	-0.589783	-12.82	0	-12.82	-0.635071	-12.82	0	-12.92	-0.0628662	-12.92	0	-12.92	0.155762	-12.92	0	-12.82	-0.296448	-12.82	0	-12.82	-0.334778	-12.82	0		-12.92	-0.215088	-12.92	0	-12.92	-0.359619	-12.92	0	-12.92	-0.240845	-12.92	0	-12.92	-0.115906	-12.92	0		-12.82	-0.0834961
	47.5	518.4	5.6			-12.72	-0.0901814	-12.72	0	-12.72	-0.193115	-12.72	0	-12.8199	-0.276855	-12.8199	0	-12.8199	-0.254395	-12.8199	0	-12.72	-0.114624	-12.72	0	-12.72	0.268583	-12.72	0		-12.8199	-0.183658	-12.8199	0	-12.82	-0.113403	-12.82	0	-12.82	-0.0734863	-12.82	0	-12.82	-0.0751953	-12.82	0		-12.72	0.241491
	47.6	521.7	5.6			-12.62	-0.232178	-12.62	0	-12.62	-0.301758	-12.62	0	-12.72	0.104248	-12.72	0	-12.72	-0.0670166	-12.72	0	-12.62	-0.145142	-12.62	0	-12.62	-0.0460205	-12.62	0		-12.72	-0.0430908	-12.72	0	-12.72	0.0959473	-12.72	0	-12.72	0.231876	-12.72	0	-12.72	-0.156855	-12.72	0		-12.62	0.110596
	47.7	525.4	5.6			-12.52	-0.546985	-12.52	0	-12.52	-0.464953	-12.52	0	-12.62	-0.229248	-12.62	0	-12.62	-0.353638	-12.62	0	-12.52	-0.452869	-12.52	0	-12.52	-0.390491	-12.52	0		-12.62	-0.0135498	-12.62	0	-12.62	0.110596	-12.62	0	-12.62	0.141968	-12.62	0	-12.62	0.0492554	-12.62	0		-12.52	0.0620756
	47.8	528.9	5.9			-12.42	-0.467347	-12.42	0	-12.42	-0.364136	-12.42	0	-12.52	-0.219116	-12.52	0	-12.52	-0.363037	-12.52	0	-12.42	-0.312256	-12.42	0	-12.42	0.0977783	-12.42	0		-12.52	0.177058	-12.52	0	-12.52	-0.064209	-12.52	0	-12.52	-0.0782471	-12.52	0	-12.52	0.0342407	-12.52	0		-12.42	-0.179443
	47.9	532.7	5.8			-12.32	-0.179021	-12.32	0	-12.32	-0.121282	-12.32	0	-12.42	-0.203369	-12.42	0	-12.42	-0.275513	-12.42	0	-12.32	-0.00140852	-12.32	0	-12.32	-0.0233812	-12.32	0		-12.42	-0.13855	-12.42	0	-12.42	-0.279907	-12.42	0	-12.42	0.170044	-12.42	0	-12.42	0.244568	-12.42	0		-12.32	-0.126465
	48	536.2	5.7			-12.22	-0.509334	-12.22	0	-12.22	-0.392334	-12.22	0	-12.3199	-0.372925	-12.3199	0	-12.3199	-0.125488	-12.3199	0	-12.22	-0.285645	-12.22	0	-12.22	-0.0715895	-12.22	0		-12.3199	0.00220382	-12.3199	0	-12.32	-0.249268	-12.32	0	-12.32	-0.0258789	-12.32	0	-12.32	0.0780029	-12.32	0		-12.22	0.334544
	48.1	539.8	5.6			-12.12	-0.151733	-12.12	0	-12.12	-0.237671	-12.12	0	-12.22	-0.707275	-12.22	0	-12.22	-0.289551	-12.22	0	-12.12	-0.25061	-12.12	0	-12.12	-0.363159	-12.12	0		-12.22	-0.0408936	-12.22	0	-12.22	0.0574951	-12.22	0	-12.22	0.159906	-12.22	0	-12.22	-0.183535	-12.22	0		-12.12	-0.240234
	48.2	543.5	5.4			-12.02	-0.280623	-12.02	0	-12.02	-0.454817	-12.02	0	-12.12	-0.262817	-12.12	0	-12.12	0.147095	-12.12	0	-12.02	-0.0778642	-12.02	0	-12.02	-0.387312	-12.02	0		-12.12	-0.288452	-12.12	0	-12.12	-0.161865	-12.12	0	-12.12	-0.529053	-12.12	0	-12.12	-0.409119	-12.12	0		-12.02	-0.0883454
	48.3	546.9	5.6			-11.92	-0.0230241	-11.92	0	-11.92	0.0599365	-11.92	0	-12.02	-0.237793	-12.02	0	-12.02	0.120605	-12.02	0	-11.92	0.447876	-11.92	0	-11.92	0.00866699	-11.92	0		-12.02	0.267003	-12.02	0	-12.02	0.395142	-12.02	0	-12.02	0.448364	-12.02	0	-12.02	-0.00170898	-12.02	0		-11.92	0.0986328
	48.4	550.4	5.7			-11.82	-0.3499	-11.82	0	-11.82	-0.538987	-11.82	0	-11.92	-0.0308838	-11.92	0	-11.92	0.297119	-11.92	0	-11.82	0.0902857	-11.82	0	-11.82	-0.0903783	-11.82	0		-11.92	0.198242	-11.92	0	-11.92	0.0216064	-11.92	0	-11.92	0.248169	-11.92	0	-11.92	-0.193176	-11.92	0		-11.82	-0.0693359
	48.5	553.8	5.7			-11.72	-0.217387	-11.72	0	-11.72	-0.386108	-11.72	0	-11.8199	-0.193359	-11.8199	0	-11.8199	-0.0895996	-11.8199	0	-11.72	-0.231812	-11.72	0	-11.72	-0.431132	-11.72	0		-11.8199	-0.217288	-11.8199	0	-11.82	0.0629883	-11.82	0	-11.82	0.226318	-11.82	0	-11.82	-0.217102	-11.82	0		-11.72	0.131962
	48.6	557.5	5.6			-11.62	-0.154907	-11.62	0	-11.62	0.179443	-11.62	0	-11.72	-0.419189	-11.72	0	-11.72	-0.435669	-11.72	0	-11.62	0.159546	-11.62	0	-11.62	0.0727539	-11.62	0		-11.72	-0.201782	-11.72	0	-11.72	0.0388184	-11.72	0	-11.72	-0.0534639	-11.72	0	-11.72	-0.0198912	-11.72	0		-11.62	0.105713
	48.7	560.8	5.5			-11.52	0.0421123	-11.52	0	-11.52	0.13574	-11.52	0	-11.62	-0.0332031	-11.62	0	-11.62	0.00805664	-11.62	0	-11.52	0.309568	-11.52	0	-11.52	0.330564	-11.52	0		-11.62	-0.12915	-11.62	0	-11.62	0.148193	-11.62	0	-11.62	-0.0814209	-11.62	0	-11.62	0.076355	-11.62	0		-11.52	-0.0647192
	48.8	564.1	5.5			-11.42	-0.180464	-11.42	0	-11.42	0.149902	-11.42	0	-11.52	0.22937	-11.52	0	-11.52	-0.0395508	-11.52	0	-11.42	-0.0341797	-11.42	0	-11.42	-0.0756836	-11.42	0		-11.52	0.0419593	-11.52	0	-11.52	-0.017334	-11.52	0	-11.52	-0.0883789	-11.52	0	-11.52	0.0193481	-11.52	0		-11.42	-0.0981445
	48.9	567.6	5.7			-11.32	0.0038276	-11.32	0	-11.32	-0.108721	-11.32	0	-11.42	-0.00268555	-11.42	0	-11.42	0.0682373	-11.42	0	-11.32	-0.0708794	-11.32	0	-11.32	-0.0365777	-11.32	0		-11.42	-0.0384521	-11.42	0	-11.42	-0.147827	-11.42	0	-11.42	0.0513916	-11.42	0	-11.42	-0.119812	-11.42	0		-11.32	-0.252197
	49	570.9	5.6			-11.22	-0.531285	-11.22	0	-11.22	0.00146484	-11.22	0	-11.3199	0.00744629	-11.3199	0	-11.3199	-0.0537109	-11.3199	0	-11.22	-0.107544	-11.22	0	-11.22	-0.201329	-11.22	0		-11.3199	-0.0370717	-11.3199	0	-11.32	0.317139	-11.32	0	-11.32	0.28894	-11.32	0	-11.32	0.38385	-11.32	0		-11.22	-0.346596
	49.1	574.7	5.4			-11.12	-0.168091	-11.12	0	-11.12	0.0437012	-11.12	0	-11.22	-0.208862	-11.22	0	-11.22	-0.122314	-11.22	0	-11.12	0.290894	-11.12	0	-11.12	0.301758	-11.12	0		-11.22	-0.106445	-11.22	0	-11.22	-0.232178	-11.22	0	-11.22	-0.21952	-11.22	0	-11.22	-0.248802	-11.22	0		-11.12	-0.280273
	49.2	577.5	5.4			-11.02	0.028882	-11.02	0	-11.02	0.0803957	-11.02	0	-11.12	0.0919189	-11.12	0	-11.12	0.297974	-11.12	0	-11.02	0.0307131	-11.02	0	-11.02	0.070508	-11.02	0		-11.12	0.358398	-11.12	0	-11.12	0.256836	-11.12	0	-11.12	0.1521	-11.12	0	-11.12	0.373108	-11.12	0		-11.02	0.0296051
	49.3	581.1	5.7			-10.92	-0.00162888	-10.92	0	-10.92	-0.107178	-10.92	0	-11.02	0.141846	-11.02	0	-11.02	-0.151245	-11.02	0	-10.92	-0.0192871	-10.92	0	-10.92	0.0563965	-10.92	0		-11.02	-0.456299	-11.02	0	-11.02	-0.0368652	-11.02	0	-11.02	-0.129761	-11.02	0	-11.02	-0.0692749	-11.02	0		-10.92	-0.0600586
	49.4	584.4	5.6			-10.82	0.0404973	-10.82	0	-10.82	0.140473	-10.82	0	-10.92	0.0848389	-10.92	0	-10.92	0.0690918	-10.92	0	-10.82	0.16977	-10.82	0	-10.82	0.0430608	-10.82	0		-10.92	-0.214355	-10.92	0	-10.92	-0.162842	-10.92	0	-10.92	0.0325928	-10.92	0	-10.92	0.0742798	-10.92	0		-10.82	0.057373
	49.5	587.6	5.6			-10.72	-0.478979	-10.72	0	-10.72	-0.330688	-10.72	0	-10.8199	-0.272949	-10.8199	0	-10.8199	0.411987	-10.8199	0	-10.72	-0.205322	-10.72	0	-10.72	-0.263891	-10.72	0		-10.8199	0.161368	-10.8199	0	-10.82	0.206055	-10.82	0	-10.82	0.142822	-10.82	0	-10.82	0.276428	-10.82	0		-10.72	0.00179866
	49.6	591	5.7			-10.62	0.0373535	-10.62	0	-10.62	-0.214966	-10.62	0	-10.72	-0.280029	-10.72	0	-10.72	-0.208374	-10.72	0	-10.62	-0.00842285	-10.62	0	-10.62	-0.158447	-10.62	0		-10.72	0.0427246	-10.72	0	-10.72	-0.259521	-10.72	0	-10.72	0.219491	-10.72	0	-10.72	-0.170023	-10.72	0		-10.62	0.125244
	49.7	594.1	5.6			-10.52	0.255192	-10.52	0	-10.52	0.151188	-10.52	0	-10.62	-0.15979	-10.62	0	-10.62	-0.1427	-10.62	0	-10.52	-0.157039	-10.52	0	-10.52	0.262394	-10.52	0		-10.62	0.0959473	-10.62	0	-10.62	-0.00244141	-10.62	0	-10.62	-0.193848	-10.62	0	-10.62	0.113831	-10.62	0		-10.52	0.4291
	49.8	597.5	5.6			-10.42	-0.135161	-10.42	0	-10.42	-0.168945	-10.42	0	-10.52	0.247314	-10.52	0	-10.52	0.121338	-10.52	0	-10.42	-0.083374	-10.42	0	-10.42	0.0134277	-10.42	0		-10.52	-0.127859	-10.52	0	-10.52	0.1521	-10.52	0	-10.52	0.0528564	-10.52	0	-10.52	0.171509	-10.52	0		-10.42	0.183838
	49.9	600.6	5.6			-10.32	0.306799	-10.32	0	-10.32	0.157507	-10.32	0	-10.42	-0.132446	-10.42	0	-10.42	-0.277832	-10.42	0	-10.32	0.330603	-10.32	0	-10.32	-0.081995	-10.32	0		-10.42	-0.38208	-10.42	0	-10.42	-0.218872	-10.42	0	-10.42	-0.135986	-10.42	0	-10.42	0.314697	-10.42	0		-10.32	-0.117676
	50	603.8	5.6			-10.22	0.27329	-10.22	0	-10.22	0.0130615	-10.22	0	-10.3199	0.105835	-10.3199	0	-10.3199	0.050293	-10.3199	0	-10.22	0.314209	-10.22	0	-10.22	0.26328	-10.22	0		-10.3199	-0.0353112	-10.3199	0	-10.32	-0.194824	-10.32	0	-10.32	-0.416626	-10.32	0	-10.32	0.0622559	-10.32	0		-10.22	-0.263769
	50.1	607.1	5.7			-10.12	0.0913086	-10.12	0	-10.12	-0.0961914	-10.12	0	-10.22	0.00427246	-10.22	0	-10.22	0.151001	-10.22	0	-10.12	0.13623	-10.12	0	-10.12	0.138428	-10.12	0		-10.22	0.156128	-10.22	0	-10.22	0.0568848	-10.22	0	-10.22	-0.138517	-10.22	0	-10.22	0.0787429	-10.22	0		-10.12	0.203369
	50.2	610.1	5.5			-10.02	0.0553737	-10.02	0	-10.02	-0.0836644	-10.02	0	-10.12	0.109863	-10.12	0	-10.12	-0.0653076	-10.12	0	-10.02	-0.0216527	-10.02	0	-10.02	-0.158371	-10.02	0		-10.12	-0.2229	-10.12	0	-10.12	-0.217407	-10.12	0	-10.12	-0.250122	-10.12	0	-10.12	-0.0108032	-10.12	0		-10.02	0.398616
	50.3	613.3	5.5			-9.92004	-0.239126	-9.92004	0	-9.91998	0.0522461	-9.91998	0	-10.02	-0.00268555	-10.02	0	-10.02	-0.389648	-10.02	0	-9.91998	0.230713	-9.91998	0	-9.91998	-0.183472	-9.91998	0		-10.02	-0.0323357	-10.02	0	-10.02	0.029541	-10.02	0	-10.02	0.119385	-10.02	0	-10.02	0.0793457	-10.02	0		-9.91998	-0.106689
	50.4	616.3	5.3			-9.82001	0.0522332	-9.82001	0	-9.82001	0.235827	-9.82001	0	-9.91998	0.036377	-9.91998	0	-9.91998	-0.052002	-9.91998	0	-9.82001	-0.0208869	-9.82001	0	-9.82001	-0.100599	-9.82001	0		-9.91998	-0.401855	-9.91998	0	-9.91998	-0.186157	-9.91998	0	-9.91998	-0.2948	-9.91998	0	-9.91998	0.0146484	-9.91998	0		-9.82001	-0.041748
	50.5	619.6	5.5			-9.72003	0.0115624	-9.72003	0	-9.71997	-0.0751953	-9.71997	0	-9.81995	-0.280029	-9.81995	0	-9.81995	-0.419189	-9.81995	0	-9.71997	-0.183472	-9.71997	0	-9.72003	-0.0577735	-9.72003	0		-9.81995	-0.0799098	-9.81995	0	-9.82001	0.169312	-9.82001	0	-9.82001	0.402222	-9.82001	0	-9.82001	-0.366943	-9.82001	0		-9.72003	-0.376368
	50.6	622.8	5.3			-9.62	-0.0345459	-9.62	0	-9.62	0.185791	-9.62	0	-9.71997	0.193359	-9.71997	0	-9.71997	-0.12793	-9.71997	0	-9.62	0.0236816	-9.62	0	-9.62	-0.105347	-9.62	0		-9.71997	-0.135376	-9.71997	0	-9.71997	-0.00646973	-9.71997	0	-9.72003	-0.222825	-9.72003	0	-9.71997	-0.138562	-9.71997	0		-9.62	-0.187256
	50.7	626	5.5			-9.52002	-0.0750904	-9.52002	0	-9.52002	-0.178972	-9.52002	0	-9.62	0.081665	-9.62	0	-9.62	-0.0388184	-9.62	0	-9.52002	-0.0770436	-9.52002	0	-9.52002	-0.00526623	-9.52002	0		-9.62	0.0419922	-9.62	0	-9.62	0.0966797	-9.62	0	-9.62	-0.0657959	-9.62	0	-9.62	0.179138	-9.62	0		-9.52002	0.00818728
	50.8	628.9	5.6			-9.42004	0.179465	-9.42004	0	-9.41998	-0.032959	-9.41998	0	-9.51996	-0.219116	-9.51996	0	-9.51996	-0.167725	-9.51996	0	-9.41998	0.0111084	-9.41998	0	-9.41998	0.200928	-9.41998	0		-9.51996	-0.17963	-9.51996	0	-9.52002	-0.225952	-9.52002	0	-9.52002	-0.0375977	-9.52002	0	-9.52002	-0.127136	-9.52002	0		-9.41998	-0.220215
	50.9	632	5.6			-9.32001	0.286616	-9.32001	0	-9.32001	0.250606	-9.32001	0	-9.41998	-0.00195313	-9.41998	0	-9.41998	0.103394	-9.41998	0	-9.32001	-0.0982714	-9.32001	0	-9.32001	0.212642	-9.32001	0		-9.41998	0.169312	-9.41998	0	-9.41998	0.0762939	-9.41998	0	-9.41998	-0.0931396	-9.41998	0	-9.41998	0.296143	-9.41998	0		-9.32001	0.172852
	51	634.9	5.6			-9.22003	-0.118028	-9.22003	0	-9.21997	-0.30249	-9.21997	0	-9.31995	0.0410156	-9.31995	0	-9.31995	0.0408936	-9.31995	0	-9.21997	0.0128174	-9.21997	0	-9.22003	0.289198	-9.22003	0		-9.31995	-0.106444	-9.31995	0	-9.32001	-0.268188	-9.32001	0	-9.32001	-0.302612	-9.32001	0	-9.32001	0.166809	-9.32001	0		-9.22003	-0.0292988
	51.1	638.3	5.7			-9.12	-0.388428	-9.12	0	-9.12	0.143677	-9.12	0	-9.21997	-0.000244141	-9.21997	0	-9.21997	-0.0692139	-9.21997	0	-9.12	-0.0551758	-9.12	0	-9.12	0.0306396	-9.12	0		-9.21997	-0.0712891	-9.21997	0	-9.21997	-0.0814209	-9.21997	0	-9.22003	0.0490708	-9.22003	0	-9.21997	0.0368185	-9.21997	0		-9.12	0.019043
	51.2	641.1	5.5			-9.02002	-0.0563288	-9.02002	0	-9.02002	0.109321	-9.02002	0	-9.12	0.11145	-9.12	0	-9.12	0.0424805	-9.12	0	-9.02002	-0.172418	-9.02002	0	-9.02002	-0.253716	-9.02002	0		-9.12	0.119385	-9.12	0	-9.12	-0.0720215	-9.12	0	-9.12	0.0755615	-9.12	0	-9.12	0.00280762	-9.12	0		-9.02002	-0.0714554
	51.3	644.1	5.4			-8.92004	0.00773097	-8.92004	0	-8.91998	-0.0540771	-8.91998	0	-9.01996	-0.236328	-9.01996	0	-9.01996	-0.184082	-9.01996	0	-8.91998	-0.101318	-8.91998	0	-8.91998	-0.343628	-8.91998	0		-9.01996	-0.0737185	-9.01996	0	-9.02002	-0.104248	-9.02002	0	-9.02002	-0.0206299	-9.02002	0	-9.02002	0.00744629	-9.02002	0		-8.91998	-0.00585938
	51.4	647.2	5.5			-8.82001	-0.0486784	-8.82001	0	-8.82001	0.145047	-8.82001	0	-8.91998	-0.183105	-8.91998	0	-8.91998	-0.284912	-8.91998	0	-8.82001	-0.117038	-8.82001	0	-8.82001	-0.276584	-8.82001	0		-8.91998	-0.0151367	-8.91998	0	-8.91998	-0.139404	-8.91998	0	-8.91998	0.1521	-8.91998	0	-8.91998	-0.0119019	-8.91998	0		-8.82001	-0.202148
	51.5	650	5.5			-8.72003	0.349706	-8.72003	0	-8.71997	0.13501	-8.71997	0	-8.81995	0.0292969	-8.81995	0	-8.81995	-0.116211	-8.81995	0	-8.71997	0.0510254	-8.71997	0	-8.72003	0.367162	-8.72003	0		-8.81995	0.19488	-8.81995	0	-8.82001	0.195068	-8.82001	0	-8.82001	0.362305	-8.82001	0	-8.82001	0.0157471	-8.82001	0		-8.72003	0.102375
	51.6	652.9	5.6			-8.62	0.28894	-8.62	0	-8.62	0.217773	-8.62	0	-8.71997	0.0372314	-8.71997	0	-8.71997	-0.0489502	-8.71997	0	-8.62	0.0775146	-8.62	0	-8.62	-0.236694	-8.62	0		-8.71997	0.0606689	-8.71997	0	-8.71997	-0.37207	-8.71997	0	-8.72003	-0.0164133	-8.72003	0	-8.71997	-0.127983	-8.71997	0		-8.62	-0.187988
	51.7	656	5.7			-8.52002	0.111608	-8.52002	0	-8.52002	-0.103235	-8.52002	0	-8.62	-0.074585	-8.62	0	-8.62	0.139282	-8.62	0	-8.52002	-0.149744	-8.52002	0	-8.52002	-0.00997357	-8.52002	0		-8.62	0.0772705	-8.62	0	-8.62	0.344482	-8.62	0	-8.62	0.129639	-8.62	0	-8.62	-0.0990601	-8.62	0		-8.52002	0.0399119
	51.8	659	5.6			-8.42004	0.246812	-8.42004	0	-8.41998	-0.229736	-8.41998	0	-8.51996	-0.169067	-8.51996	0	-8.51996	-0.19812	-8.51996	0	-8.41998	-0.444214	-8.41998	0	-8.41998	-0.0638428	-8.41998	0		-8.51996	-0.131983	-8.51996	0	-8.52002	-0.264893	-8.52002	0	-8.52002	0.0327148	-8.52002	0	-8.52002	0.0114136	-8.52002	0		-8.41998	-0.123291
	51.9	661.9	5.5			-8.32001	-0.116507	-8.32001	0	-8.32001	-0.0688991	-8.32001	0	-8.41998	0.0161133	-8.41998	0	-8.41998	-0.256714	-8.41998	0	-8.32001	-0.217703	-8.32001	0	-8.32001	-0.0795192	-8.32001	0		-8.41998	0.15918	-8.41998	0	-8.41998	0.067749	-8.41998	0	-8.41998	-0.220581	-8.41998	0	-8.41998	0.0317383	-8.41998	0		-8.32001	-0.0412598
	52	664.7	5.5			-8.22003	-0.0376344	-8.22003	0	-8.21997	-0.139282	-8.21997	0	-8.31995	-0.316772	-8.31995	0	-8.31995	-0.0755615	-8.31995	0	-8.21997	-0.0114746	-8.21997	0	-8.22003	-0.108557	-8.22003	0		-8.31995	0.145935	-8.31995	0	-8.32001	0.0888672	-8.32001	0	-8.32001	-0.131348	-8.32001	0	-8.32001	0.211548	-8.32001	0		-8.22003	-0.275377
	52.1	667.8	5.5			-8.12	0.412354	-8.12	0	-8.12	0.00219727	-8.12	0	-8.21997	0.067627	-8.21997	0	-8.21997	-0.0739746	-8.21997	0	-8.12	0.458862	-8.12	0	-8.12	0.15332	-8.12	0		-8.21997	-0.119019	-8.21997	0	-8.21997	0.0192871	-8.21997	0	-8.22003	-0.200989	-8.22003	0	-8.21997	0.0226481	-8.21997	0		-8.12	-0.144287
	52.2	670.3	5.6			-8.02002	0.141253	-8.02002	0	-8.02002	0.128802	-8.02002	0	-8.12	0.112183	-8.12	0	-8.12	0.192505	-8.12	0	-8.02002	0.193255	-8.02002	0	-8.02002	0.14699	-8.02002	0		-8.12	0.126343	-8.12	0	-8.12	0.152832	-8.12	0	-8.12	-0.115112	-8.12	0	-8.12	-0.0698853	-8.12	0		-8.02002	-0.0771974
	52.3	673.3	5.5			-7.92004	0.539843	-7.92004	0	-7.91998	-0.102417	-7.91998	0	-8.01996	0.105957	-8.01996	0	-8.01996	-0.0887451	-8.01996	0	-7.91998	0.00732422	-7.91998	0	-7.91998	-0.186523	-7.91998	0		-8.01996	0.0436558	-8.01996	0	-8.02002	-0.0267334	-8.02002	0	-8.02002	-0.17749	-8.02002	0	-8.02002	-0.320068	-8.02002	0		-7.91998	0.212158
	52.4	676	5.7			-7.82001	0.20917	-7.82001	0	-7.82001	0.203677	-7.82001	0	-7.91998	-0.229248	-7.91998	0	-7.91998	0.117554	-7.91998	0	-7.82001	0.186099	-7.82001	0	-7.82001	-0.0288672	-7.82001	0		-7.91998	-0.0487061	-7.91998	0	-7.91998	-0.106445	-7.91998	0	-7.91998	-0.284546	-7.91998	0	-7.91998	-0.0237427	-7.91998	0		-7.82001	0.0603027
	52.5	678.9	5.7			-7.72003	0.416172	-7.72003	0	-7.71997	0.271729	-7.71997	0	-7.81995	0.0152588	-7.81995	0	-7.81995	0.115112	-7.81995	0	-7.71997	0.36731	-7.71997	0	-7.72003	0.0210304	-7.72003	0		-7.81995	0.319446	-7.81995	0	-7.82001	0.178833	-7.82001	0	-7.82001	0.0701904	-7.82001	0	-7.82001	-0.0931396	-7.82001	0		-7.72003	-0.00432926
	52.6	681.7	5.5			-7.62	0.443604	-7.62	0	-7.62	0.0631104	-7.62	0	-7.71997	0.0878906	-7.71997	0	-7.71997	0.181519	-7.71997	0	-7.62	0.314209	-7.62	0	-7.62	-0.191284	-7.62	0		-7.71997	0.0928955	-7.71997	0	-7.71997	-0.0109863	-7.71997	0	-7.72003	-0.109485	-7.72003	0	-7.71997	-0.188104	-7.71997	0		-7.62	0.176025
	52.7	684.2	5.5			-7.52002	0.187458	-7.52002	0	-7.52002	-0.0406919	-7.52002	0	-7.62	0.206665	-7.62	0	-7.62	0.230713	-7.62	0	-7.52002	-0.324749	-7.52002	0	-7.52002	-0.252972	-7.52002	0		-7.62	0.165283	-7.62	0	-7.62	0.37085	-7.62	0	-7.62	0.266113	-7.62	0	-7.62	-0.156067	-7.62	0		-7.52002	0.397667
	52.8	687	5.6			-7.42004	0.124015	-7.42004	0	-7.41998	0.0201416	-7.41998	0	-7.51996	0.223022	-7.51996	0	-7.51996	-0.229492	-7.51996	0	-7.41998	-0.0646973	-7.41998	0	-7.41998	0.0782471	-7.41998	0		-7.51996	-0.0472493	-7.51996	0	-7.52002	-0.140869	-7.52002	0	-7.52002	0.297485	-7.52002	0	-7.52002	0.0965576	-7.52002	0		-7.41998	0.428223
	52.9	689.9	5.6			-7.32001	0.302181	-7.32001	0	-7.32001	0.265438	-7.32001	0	-7.41998	0.0488281	-7.41998	0	-7.41998	-0.204468	-7.41998	0	-7.32001	0.0916095	-7.32001	0	-7.32001	-0.0999188	-7.32001	0		-7.41998	-0.421387	-7.41998	0	-7.41998	-0.151123	-7.41998	0	-7.41998	-0.264282	-7.41998	0	-7.41998	-0.309387	-7.41998	0		-7.32001	-0.0700684
	53	692.7	5.6			-7.22003	0.30214	-7.22003	0	-7.21997	0.0107422	-7.21997	0	-7.31995	0.136353	-7.31995	0	-7.31995	-0.0974121	-7.31995	0	-7.21997	0.0665283	-7.21997	0	-7.22003	-0.268661	-7.22003	0		-7.31995	0.0110883	-7.31995	0	-7.32001	0.0311279	-7.32001	0	-7.32001	-0.111816	-7.32001	0	-7.32001	-0.485779	-7.32001	0		-7.22003	0.238293
	53.1	695.3	5.5			-7.12	0.393555	-7.12	0	-7.12	0.387329	-7.12	0	-7.21997	0.126221	-7.21997	0	-7.21997	-0.226318	-7.21997	0	-7.12	0.150146	-7.12	0	-7.12	0.0750732	-7.12	0		-7.21997	0.330322	-7.21997	0	-7.21997	0.350708	-7.21997	0	-7.22003	0.326314	-7.22003	0	-7.21997	0.235026	-7.21997	0		-7.12	0.157227
	53.2	698	5.6			-7.02002	0.490509	-7.02002	0	-7.02002	0.426422	-7.02002	0	-7.12	0.179321	-7.12	0	-7.12	0.0205078	-7.12	0	-7.02002	-0.0818791	-7.02002	0	-7.02002	-0.0459905	-7.02002	0		-7.12	-0.204102	-7.12	0	-7.12	-0.270508	-7.12	0	-7.12	0.0780029	-7.12	0	-7.12	-0.128296	-7.12	0		-7.02002	0.165748
	53.3	700.6	5.5			-6.92004	0.488146	-6.92004	0	-6.91998	0.305298	-6.91998	0	-7.01996	0.498901	-7.01996	0	-7.01996	-0.0528564	-7.01996	0	-6.91998	0.0252686	-6.91998	0	-6.91998	-0.0341797	-6.91998	0		-7.01996	-0.308644	-7.01996	0	-7.02002	-0.104858	-7.02002	0	-7.02002	0.135742	-7.02002	0	-7.02002	-0.256836	-7.02002	0		-6.91998	0.0612793
	53.4	703.4	5.5			-6.82001	0.897493	-6.82001	0	-6.82001	0.381014	-6.82001	0	-6.91998	0.362183	-6.91998	0	-6.91998	0.355713	-6.91998	0	-6.82001	0.166536	-6.82001	0	-6.82001	0.382845	-6.82001	0		-6.91998	0.37085	-6.91998	0	-6.91998	0.345825	-6.91998	0	-6.91998	-0.0549316	-6.91998	0	-6.91998	0.23053	-6.91998	0		-6.82001	0.413574
	53.5	706.1	5.5			-6.72003	0.568734	-6.72003	0	-6.71997	0.51001	-6.71997	0	-6.81995	0.392578	-6.81995	0	-6.81995	0.423706	-6.81995	0	-6.71997	-0.052124	-6.71997	0	-6.72003	0.051034	-6.72003	0		-6.81995	0.12777	-6.81995	0	-6.82001	-0.147949	-6.82001	0	-6.82001	0.12085	-6.82001	0	-6.82001	-0.171082	-6.82001	0		-6.72003	-0.255086
	53.6	708.7	5.5			-6.62	0.498291	-6.62	0	-6.62	0.463867	-6.62	0	-6.71997	0.188721	-6.71997	0	-6.71997	0.258057	-6.71997	0	-6.62	0.0135498	-6.62	0	-6.62	0.175171	-6.62	0		-6.71997	-0.31665	-6.71997	0	-6.71997	-0.0837402	-6.71997	0	-6.72003	-0.231285	-6.72003	0	-6.71997	-0.39146	-6.71997	0		-6.62	0.0705566
	53.7	711.5	5.7			-6.52002	0.602983	-6.52002	0	-6.52002	0.582598	-6.52002	0	-6.62	0.212158	-6.62	0	-6.62	-0.0356445	-6.62	0	-6.52002	0.0204639	-6.52002	0	-6.52002	0.228228	-6.52002	0		-6.62	0.134277	-6.62	0	-6.62	0.169434	-6.62	0	-6.62	0.290527	-6.62	0	-6.62	-0.292053	-6.62	0		-6.52002	0.198736
	53.8	714.2	5.7			-6.42004	0.364151	-6.42004	0	-6.41998	0.261597	-6.41998	0	-6.51996	0.588745	-6.51996	0	-6.51996	0.442505	-6.51996	0	-6.41998	0.0557861	-6.41998	0	-6.41998	-0.12561	-6.41998	0		-6.51996	0.55615	-6.51996	0	-6.52002	0.47168	-6.52002	0	-6.52002	0.0334473	-6.52002	0	-6.52002	0.10083	-6.52002	0		-6.41998	0.488525
	53.9	716.9	5.7			-6.32001	0.481915	-6.32001	0	-6.32001	0.39671	-6.32001	0	-6.41998	0.179443	-6.41998	0	-6.41998	0.201904	-6.41998	0	-6.32001	0.00645161	-6.32001	0	-6.32001	0.0508852	-6.32001	0		-6.41998	0.547485	-6.41998	0	-6.41998	0.249023	-6.41998	0	-6.41998	0.323364	-6.41998	0	-6.41998	0.06073	-6.41998	0		-6.32001	0.49707
	54	719.3	5.6			-6.22003	0.863011	-6.22003	0	-6.21997	0.335815	-6.21997	0	-6.31995	0.398926	-6.31995	0	-6.31995	0.010498	-6.31995	0	-6.21997	0.0737305	-6.21997	0	-6.22003	0.121922	-6.22003	0		-6.31995	0.286454	-6.31995	0	-6.32001	0.0186768	-6.32001	0	-6.32001	0.301514	-6.32001	0	-6.32001	0.1474	-6.32001	0		-6.22003	-0.0321914
	54.1	722.1	5.6			-6.12	0.917114	-6.12	0	-6.12	0.356934	-6.12	0	-6.21997	0.505981	-6.21997	0	-6.21997	0.297974	-6.21997	0	-6.12	0.211914	-6.12	0	-6.12	0.279785	-6.12	0		-6.21997	0.213135	-6.21997	0	-6.21997	-0.129761	-6.21997	0	-6.22003	0.0500936	-6.22003	0	-6.21997	-0.00162846	-6.21997	0		-6.12	-0.0253906
	54.2	724.5	5.5			-6.02002	0.431173	-6.02002	0	-6.02002	0.542135	-6.02002	0	-6.12	0.562134	-6.12	0	-6.12	0.304199	-6.12	0	-6.02002	0.157369	-6.02002	0	-6.02002	0.0798545	-6.02002	0		-6.12	0.128052	-6.12	0	-6.12	-0.111816	-6.12	0	-6.12	0.274902	-6.12	0	-6.12	-0.123718	-6.12	0		-6.02002	-0.117544
	54.3	726.9	5.6			-5.92004	0.767783	-5.92004	0	-5.91998	0.407593	-5.91998	0	-6.01996	0.303467	-6.01996	0	-6.01996	0.401733	-6.01996	0	-5.91998	0.0791016	-5.91998	0	-5.91998	-0.0998535	-5.91998	0		-6.01996	-0.114004	-6.01996	0	-6.02002	-0.178223	-6.02002	0	-6.02002	0.0905762	-6.02002	0	-6.02002	-0.233337	-6.02002	0		-5.91998	0.0900879
	54.4	729.7	5.7			-5.82001	0.920031	-5.82001	0	-5.82001	0.653673	-5.82001	0	-5.91998	0.523804	-5.91998	0	-5.91998	0.081543	-5.91998	0	-5.82001	0.243029	-5.82001	0	-5.82001	0.00779915	-5.82001	0		-5.91998	0.22644	-5.91998	0	-5.91998	0.175659	-5.91998	0	-5.91998	0.186646	-5.91998	0	-5.91998	-0.06073	-5.91998	0		-5.82001	-0.265381
	54.5	732.1	5.8			-5.72003	0.703836	-5.72003	0	-5.71997	0.402954	-5.71997	0	-5.81995	0.555908	-5.81995	0	-5.81995	0.45105	-5.81995	0	-5.71997	-0.140503	-5.71997	0	-5.72003	0.118875	-5.72003	0		-5.81995	0.183193	-5.81995	0	-5.82001	0.0310059	-5.82001	0	-5.82001	0.179443	-5.82001	0	-5.82001	-0.129578	-5.82001	0		-5.72003	0.121104
	54.6	734.8	5.7			-5.62	0.00769043	-5.62	0	-5.62	0.354492	-5.62	0	-5.71997	0.162109	-5.71997	0	-5.71997	0.0682373	-5.71997	0	-5.62	-0.0583496	-5.62	0	-5.62	-0.323364	-5.62	0		-5.71997	-0.283691	-5.71997	0	-5.71997	-0.314941	-5.71997	0	-5.72003	-0.272671	-5.72003	0	-5.71997	-0.230704	-5.71997	0		-5.62	0.306396
	54.7	737.4	5.5			-5.52002	0.848139	-5.52002	0	-5.52002	0.614496	-5.52002	0	-5.62	0.000488281	-5.62	0	-5.62	-0.0200195	-5.62	0	-5.52002	0.218012	-5.52002	0	-5.52002	0.13122	-5.52002	0		-5.62	-0.104004	-5.62	0	-5.62	-0.00561523	-5.62	0	-5.62	0.0499268	-5.62	0	-5.62	-0.260071	-5.62	0		-5.52002	0.00358284
	54.8	739.8	5.5			-5.42004	0.271885	-5.42004	0	-5.41998	0.342773	-5.41998	0	-5.51996	0.276245	-5.51996	0	-5.51996	0.287842	-5.51996	0	-5.41998	-0.295898	-5.41998	0	-5.41998	-0.450684	-5.41998	0		-5.51996	0.329349	-5.51996	0	-5.52002	0.2146	-5.52002	0	-5.52002	0.170898	-5.52002	0	-5.52002	0	-5.52002	0		-5.41998	0.424561
	54.9	742.1	5.6			-5.32001	0.421717	-5.32001	0	-5.32001	0.3193	-5.32001	0	-5.41998	0.268311	-5.41998	0	-5.41998	0.0408936	-5.41998	0	-5.32001	0.022059	-5.32001	0	-5.32001	0.02035	-5.32001	0		-5.41998	-0.114258	-5.41998	0	-5.41998	-0.0673828	-5.41998	0	-5.41998	0.0279541	-5.41998	0	-5.41998	-0.226379	-5.41998	0		-5.32001	0.252441
	55	744.6	5.5			-5.22003	0.928673	-5.22003	0	-5.21997	0.578003	-5.21997	0	-5.31995	0.330811	-5.31995	0	-5.31995	-0.382568	-5.31995	0	-5.21997	0.495605	-5.21997	0	-5.22003	0.445274	-5.22003	0		-5.31995	0.185748	-5.31995	0	-5.32001	0.102905	-5.32001	0	-5.32001	0.116211	-5.32001	0	-5.32001	0.0924072	-5.32001	0		-5.22003	0.136976
	55.1	747.3	5.6			-5.12	0.554565	-5.12	0	-5.12	0.455322	-5.12	0	-5.21997	0.336426	-5.21997	0	-5.21997	0.381592	-5.21997	0	-5.12	-0.20752	-5.12	0	-5.12	-0.174805	-5.12	0		-5.21997	0.154541	-5.21997	0	-5.21997	-0.157227	-5.21997	0	-5.22003	0.090497	-5.22003	0	-5.21997	-0.232774	-5.21997	0		-5.12	-0.101318
	55.2	749.5	5.5			-5.02002	0.762994	-5.02002	0	-5.02002	0.542657	-5.02002	0	-5.12	0.11377	-5.12	0	-5.12	-0.0825195	-5.12	0	-5.02002	0.324273	-5.02002	0	-5.02002	0.359307	-5.02002	0		-5.12	0.0302734	-5.12	0	-5.12	0.0654297	-5.12	0	-5.12	0.0343018	-5.12	0	-5.12	-0.1651	-5.12	0		-5.02002	0.243233
	55.3	752	5.6			-4.92004	0.793549	-4.92004	0	-4.91998	0.731079	-4.91998	0	-5.01996	0.40979	-5.01996	0	-5.01996	0.329956	-5.01996	0	-4.91998	0.0384521	-4.91998	0	-4.91998	0.524292	-4.91998	0		-5.01996	0.0889279	-5.01996	0	-5.02002	0.0810547	-5.02002	0	-5.02002	0.248169	-5.02002	0	-5.02002	-0.222595	-5.02002	0		-4.91998	0.128418
	55.4	754.5	5.7			-4.82001	0.577309	-4.82001	0	-4.82001	0.560097	-4.82001	0	-4.91998	0.168335	-4.91998	0	-4.91998	0.343994	-4.91998	0	-4.82001	0.245522	-4.82001	0	-4.82001	0.0759664	-4.82001	0		-4.91998	0.0202637	-4.91998	0	-4.91998	0.143677	-4.91998	0	-4.91998	0.113159	-4.91998	0	-4.91998	0.378723	-4.91998	0		-4.82001	0.0322266
	55.5	757.1	5.6			-4.72003	0.897536	-4.72003	0	-4.71997	0.730347	-4.71997	0	-4.81995	0.462891	-4.81995	0	-4.81995	0.146362	-4.81995	0	-4.71997	0.531494	-4.71997	0	-4.72003	0.171217	-4.72003	0		-4.81995	0.141946	-4.81995	0	-4.82001	0.0872803	-4.82001	0	-4.82001	-0.0306396	-4.82001	0	-4.82001	-0.284729	-4.82001	0		-4.72003	0.277575
	55.6	759.3	5.6			-4.62	1.10999	-4.62	0	-4.62	0.752197	-4.62	0	-4.71997	0.235596	-4.71997	0	-4.71997	-0.019165	-4.71997	0	-4.62	0.201782	-4.62	0	-4.62	0.106323	-4.62	0		-4.71997	-0.0314941	-4.71997	0	-4.71997	-0.183838	-4.71997	0	-4.72003	-0.100931	-4.72003	0	-4.71997	-0.214583	-4.71997	0		-4.62	0.065918
	55.7	761.7	5.8			-4.52002	0.787548	-4.52002	0	-4.52002	0.459301	-4.52002	0	-4.62	0.44104	-4.62	0	-4.62	0.207275	-4.62	0	-4.52002	0.155834	-4.52002	0	-4.52002	0.1385	-4.52002	0		-4.62	-0.0526123	-4.62	0	-4.62	-0.280762	-4.62	0	-4.62	0.241943	-4.62	0	-4.62	-0.141357	-4.62	0		-4.52002	0.157872
	55.8	763.7	5.6			-4.42004	0.463884	-4.42004	0	-4.41998	0.520874	-4.41998	0	-4.51996	0.166138	-4.51996	0	-4.51996	0.132324	-4.51996	0	-4.41998	0.123657	-4.41998	0	-4.41998	0.10791	-4.41998	0		-4.51996	-0.142913	-4.51996	0	-4.52002	-0.150879	-4.52002	0	-4.52002	-0.0899658	-4.52002	0	-4.52002	-0.0162354	-4.52002	0		-4.41998	0.218994
	55.9	766.2	5.4			-4.32001	0.93492	-4.32001	0	-4.32001	0.689559	-4.32001	0	-4.41998	0.38562	-4.41998	0	-4.41998	0.139282	-4.41998	0	-4.32001	0.115706	-4.32001	0	-4.32001	-0.0210128	-4.32001	0		-4.41998	0.233398	-4.41998	0	-4.41998	-0.0657959	-4.41998	0	-4.41998	0.213989	-4.41998	0	-4.41998	0.00286865	-4.41998	0		-4.32001	0.00488281
	56	768.7	5.8			-4.22003	0.83817	-4.22003	0	-4.21997	0.552124	-4.21997	0	-4.31995	0.540283	-4.31995	0	-4.31995	0.556519	-4.31995	0	-4.21997	0.264282	-4.21997	0	-4.22003	-0.0374407	-4.22003	0		-4.31995	0.329118	-4.31995	0	-4.32001	0.359131	-4.32001	0	-4.32001	0.373169	-4.32001	0	-4.32001	-0.420532	-4.32001	0		-4.22003	0.0169262
	56.1	771.3	5.5			-4.12	0.992798	-4.12	0	-4.12	0.709229	-4.12	0	-4.21997	0.565186	-4.21997	0	-4.21997	0.454956	-4.21997	0	-4.12	0.214233	-4.12	0	-4.12	0.0837402	-4.12	0		-4.21997	-0.188477	-4.21997	0	-4.21997	-0.0791016	-4.21997	0	-4.22003	-0.221818	-4.22003	0	-4.21997	-0.531263	-4.21997	0		-4.12	0.357178
	56.2	773.4	5.5			-4.02002	1.07239	-4.02002	0	-4.02002	0.565311	-4.02002	0	-4.12	0.344116	-4.12	0	-4.12	0.21582	-4.12	0	-4.02002	0.348515	-4.02002	0	-4.02002	0.43433	-4.02002	0		-4.12	-0.0939941	-4.12	0	-4.12	-0.065918	-4.12	0	-4.12	0.171631	-4.12	0	-4.12	-0.100769	-4.12	0		-4.02002	0.286144
	56.3	775.8	5.6			-3.92004	0.837494	-3.92004	0	-3.91998	0.759155	-3.91998	0	-4.01996	0.540283	-4.01996	0	-4.01996	0.245483	-4.01996	0	-3.91998	0.58374	-3.91998	0	-3.91998	0.114136	-3.91998	0		-4.01996	0.0116234	-4.01996	0	-4.02002	0.271729	-4.02002	0	-4.02002	0.305298	-4.02002	0	-4.02002	-0.0767822	-4.02002	0		-3.91998	0.244873
	56.4	778	5.6			-3.82001	1.51924	-3.82001	0	-3.82001	1.0544	-3.82001	0	-3.91998	0.316772	-3.91998	0	-3.91998	0.187744	-3.91998	0	-3.82001	0.375077	-3.82001	0	-3.82001	0.670976	-3.82001	0		-3.91998	0.284912	-3.91998	0	-3.91998	0.0576172	-3.91998	0	-3.91998	0.235718	-3.91998	0	-3.91998	-0.338074	-3.91998	0		-3.82001	0.533203
	56.5	780.4	5.5			-3.72003	1.1835	-3.72003	0	-3.71997	1.0155	-3.71997	0	-3.81995	0.795776	-3.81995	0	-3.81995	0.629883	-3.81995	0	-3.71997	0.431519	-3.71997	0	-3.72003	0.629055	-3.72003	0		-3.81995	-0.0431304	-3.81995	0	-3.82001	0.146606	-3.82001	0	-3.82001	0.0911865	-3.82001	0	-3.82001	-0.022583	-3.82001	0		-3.72003	0.513422
	56.6	782.8	5.8			-3.62	0.997437	-3.62	0	-3.62	0.66626	-3.62	0	-3.71997	0.552002	-3.71997	0	-3.71997	0.315186	-3.71997	0	-3.62	0.21814	-3.62	0	-3.62	0.396118	-3.62	0		-3.71997	0.170898	-3.71997	0	-3.71997	0.224121	-3.71997	0	-3.72003	0.0693755	-3.72003	0	-3.71997	-0.27125	-3.71997	0		-3.62	0.297852
	56.7	785.2	5.4			-3.52002	1.08801	-3.52002	0	-3.52002	0.519163	-3.52002	0	-3.62	0.319946	-3.62	0	-3.62	0.0791016	-3.62	0	-3.52002	0.264158	-3.52002	0	-3.52002	0.510862	-3.52002	0		-3.62	0.156006	-3.62	0	-3.62	0.0489502	-3.62	0	-3.62	0.225464	-3.62	0	-3.62	-0.233093	-3.62	0		-3.52002	0.177713
	56.8	787.4	5.8			-3.42004	1.06552	-3.42004	0	-3.41998	0.574829	-3.41998	0	-3.51996	0.447998	-3.51996	0	-3.51996	0.550171	-3.51996	0	-3.41998	0.0579834	-3.41998	0	-3.41998	0.464111	-3.41998	0		-3.51996	0.17964	-3.51996	0	-3.52002	0.332642	-3.52002	0	-3.52002	0.17334	-3.52002	0	-3.52002	-0.375916	-3.52002	0		-3.41998	0.172119
	56.9	789.7	5.6			-3.32001	1.30675	-3.32001	0	-3.32001	0.705915	-3.32001	0	-3.41998	0.302002	-3.41998	0	-3.41998	0.123657	-3.41998	0	-3.32001	0.285994	-3.32001	0	-3.32001	0.18907	-3.32001	0		-3.41998	0.090332	-3.41998	0	-3.41998	0.333374	-3.41998	0	-3.41998	0.242798	-3.41998	0	-3.41998	-0.397949	-3.41998	0		-3.32001	0.264893
	57	791.9	5.6			-3.22003	1.18447	-3.22003	0	-3.21997	0.724854	-3.21997	0	-3.31995	0.564453	-3.31995	0	-3.31995	0.5979	-3.31995	0	-3.21997	0.305786	-3.21997	0	-3.22003	-0.0942154	-3.22003	0		-3.31995	0.17182	-3.31995	0	-3.32001	-0.13208	-3.32001	0	-3.32001	0.0272217	-3.32001	0	-3.32001	-0.170532	-3.32001	0		-3.22003	0.585131
	57.1	794	5.7			-3.12	1.41943	-3.12	0	-3.12	0.791992	-3.12	0	-3.21997	0.441162	-3.21997	0	-3.21997	-0.171509	-3.21997	0	-3.12	0.230713	-3.12	0	-3.12	0.48291	-3.12	0		-3.21997	0.386597	-3.21997	0	-3.21997	-0.0695801	-3.21997	0	-3.22003	0.241999	-3.22003	0	-3.21997	-0.249444	-3.21997	0		-3.12	0.19873
	57.2	796.3	5.5			-3.02002	0.73843	-3.02002	0	-3.02002	0.375149	-3.02002	0	-3.12	0.716064	-3.12	0	-3.12	0.379883	-3.12	0	-3.02002	-0.131443	-3.02002	0	-3.02002	-0.296482	-3.02002	0		-3.12	-0.174316	-3.12	0	-3.12	-0.0493164	-3.12	0	-3.12	0.0209961	-3.12	0	-3.12	0.00830078	-3.12	0		-3.02002	-0.039629
	57.3	798.4	5.6			-2.92004	1.14414	-2.92004	0	-2.91998	0.833496	-2.91998	0	-3.01996	0.119995	-3.01996	0	-3.01996	-0.11377	-3.01996	0	-2.91998	0.25415	-2.91998	0	-2.91998	0.362671	-2.91998	0		-3.01996	-0.0736804	-3.01996	0	-3.02002	0.348145	-3.02002	0	-3.02002	0.39502	-3.02002	0	-3.02002	0.161743	-3.02002	0		-2.91998	0.0441895
	57.4	800.6	5.6			-2.82001	1.1881	-2.82001	0	-2.82001	0.486562	-2.82001	0	-2.91998	0.407471	-2.91998	0	-2.91998	0.187012	-2.91998	0	-2.82001	0.236074	-2.82001	0	-2.82001	0.405508	-2.82001	0		-2.91998	0.0645752	-2.91998	0	-2.91998	0.109863	-2.91998	0	-2.91998	0.340332	-2.91998	0	-2.91998	-0.266418	-2.91998	0		-2.82001	0.297119
	57.5	802.9	5.5			-2.72003	1.45207	-2.72003	0	-2.71997	1.03809	-2.71997	0	-2.81995	0.267578	-2.81995	0	-2.81995	0.118164	-2.81995	0	-2.71997	0.420532	-2.71997	0	-2.72003	0.189128	-2.72003	0		-2.81995	0.0932214	-2.81995	0	-2.82001	0.0661621	-2.82001	0	-2.82001	0.36145	-2.82001	0	-2.82001	-0.0490723	-2.82001	0		-2.72003	0.0173573
	57.6	805.4	5.7			-2.62	0.948242	-2.62	0	-2.62	0.0350342	-2.62	0	-2.71997	0.802734	-2.71997	0	-2.71997	0.749512	-2.71997	0	-2.62	0.21814	-2.62	0	-2.62	0.150146	-2.62	0		-2.71997	0.143555	-2.71997	0	-2.71997	0.213135	-2.71997	0	-2.72003	-0.164632	-2.72003	0	-2.71997	-0.210338	-2.71997	0		-2.62	0.0549316
	57.7	807.4	5.5			-2.52002	0.734085	-2.52002	0	-2.52002	0.378616	-2.52002	0	-2.62	-0.123047	-2.62	0	-2.62	-0.311523	-2.62	0	-2.52002	-0.228806	-2.52002	0	-2.52002	-0.185226	-2.52002	0		-2.62	0.109253	-2.62	0	-2.62	-0.0578613	-2.62	0	-2.62	0.588257	-2.62	0	-2.62	-0.625488	-2.62	0		-2.52002	0.291756
	57.8	809.3	5.7			-2.42004	1.37589	-2.42004	0	-2.41998	0.867798	-2.41998	0	-2.51996	-0.0683594	-2.51996	0	-2.51996	-0.0872803	-2.51996	0	-2.41998	0.40564	-2.41998	0	-2.41998	0.0914307	-2.41998	0		-2.51996	0.226053	-2.51996	0	-2.52002	0.220825	-2.52002	0	-2.52002	0.92395	-2.52002	0	-2.52002	-0.335388	-2.52002	0		-2.41998	0.248535
	57.9	811.6	5.6			-2.32001	1.3663	-2.32001	0	-2.32001	0.977993	-2.32001	0	-2.41998	0.572998	-2.41998	0	-2.41998	0.495483	-2.41998	0	-2.32001	0.461147	-2.32001	0	-2.32001	-0.0670514	-2.32001	0		-2.41998	-0.107178	-2.41998	0	-2.41998	-0.218994	-2.41998	0	-2.41998	-0.180664	-2.41998	0	-2.41998	-0.238037	-2.41998	0		-2.32001	0.421143
	58	813.6	5.6			-2.22003	1.19366	-2.22003	0	-2.21997	0.831909	-2.21997	0	-2.31995	0.463745	-2.31995	0	-2.31995	0.396362	-2.31995	0	-2.21997	0.12207	-2.21997	0	-2.22003	0.0259342	-2.22003	0		-2.31995	0.084095	-2.31995	0	-2.32001	0.224854	-2.32001	0	-2.32001	0.306152	-2.32001	0	-2.32001	-0.327515	-2.32001	0		-2.22003	0.710462
	58.1	815.9	5.7			-2.12	0.88269	-2.12	0	-2.12	0.398193	-2.12	0	-2.21997	0.519897	-2.21997	0	-2.21997	0.0634766	-2.21997	0	-2.12	0.276733	-2.12	0	-2.12	-0.167847	-2.12	0		-2.21997	0.0437012	-2.21997	0	-2.21997	0.237427	-2.21997	0	-2.22003	0.124279	-2.22003	0	-2.21997	-0.13223	-2.21997	0		-2.12	0.523682
	58.2	817.9	5.5			-2.02002	1.37707	-2.02002	0	-2.02002	0.672356	-2.02002	0	-2.12	0.169189	-2.12	0	-2.12	-0.109131	-2.12	0	-2.02002	0.232903	-2.02002	0	-2.02002	0.196892	-2.02002	0		-2.12	0.045166	-2.12	0	-2.12	0.0911865	-2.12	0	-2.12	0.309204	-2.12	0	-2.12	-0.418579	-2.12	0		-2.02002	0.017396
	58.3	820.1	5.4			-1.92004	0.981174	-1.92004	0	-1.91998	0.607666	-1.91998	0	-2.01996	0.452026	-2.01996	0	-2.01996	0.286987	-2.01996	0	-1.91998	0.166626	-1.91998	0	-1.91998	0.0891113	-1.91998	0		-2.01996	0.224131	-2.01996	0	-2.02002	-0.0305176	-2.02002	0	-2.02002	0.323364	-2.02002	0	-2.02002	-0.271362	-2.02002	0		-1.91998	0.268311
	58.4	822.4	5.7			-1.82001	1.38114	-1.82001	0	-1.82001	0.706095	-1.82001	0	-1.91998	0.382446	-1.91998	0	-1.91998	0.251831	-1.91998	0	-1.82001	0.237711	-1.82001	0	-1.82001	0.206339	-1.82001	0		-1.91998	-0.222778	-1.91998	0	-1.91998	-0.0422363	-1.91998	0	-1.91998	0.237427	-1.91998	0	-1.91998	-0.306946	-1.91998	0		-1.82001	0.0854492
	58.5	824.4	5.6			-1.72003	1.06696	-1.72003	0	-1.71997	0.470947	-1.71997	0	-1.81995	0.3302	-1.81995	0	-1.81995	0.0112305	-1.81995	0	-1.71997	0.253296	-1.71997	0	-1.72003	0.0906382	-1.72003	0		-1.81995	0.054667	-1.81995	0	-1.82001	0.168579	-1.82001	0	-1.82001	0.312378	-1.82001	0	-1.82001	-0.110107	-1.82001	0		-1.72003	0.0884824
	58.6	826.3	5.5			-1.62	0.871826	-1.62	0	-1.62	0.701416	-1.62	0	-1.71997	0.306641	-1.71997	0	-1.71997	-0.0473633	-1.71997	0	-1.62	0.197144	-1.62	0	-1.62	-0.370117	-1.62	0		-1.71997	0.411621	-1.71997	0	-1.71997	-0.0782471	-1.71997	0	-1.72003	0.587179	-1.72003	0	-1.71997	-0.115718	-1.71997	0		-1.62	0.351807
	58.7	828.4	5.6			-1.52002	1.57229	-1.52002	0	-1.52002	1.36452	-1.52002	0	-1.62	0.572388	-1.62	0	-1.62	-0.0098877	-1.62	0	-1.52002	0.75942	-1.52002	0	-1.52002	0.58901	-1.52002	0		-1.62	0.0310059	-1.62	0	-1.62	0.313843	-1.62	0	-1.62	0.199097	-1.62	0	-1.62	-0.142029	-1.62	0		-1.52002	0.207703
	58.8	830.5	5.7			-1.42004	1.12624	-1.42004	0	-1.41998	0.64209	-1.41998	0	-1.51996	1.1051	-1.51996	0	-1.51996	0.661255	-1.51996	0	-1.41998	-0.19812	-1.41998	0	-1.41998	-0.0350342	-1.41998	0		-1.51996	0.147422	-1.51996	0	-1.52002	0.316162	-1.52002	0	-1.52002	-0.227539	-1.52002	0	-1.52002	-0.390076	-1.52002	0		-1.41998	0.258057
	58.9	832.7	5.6			-1.32001	0.989809	-1.32001	0	-1.32001	0.325624	-1.32001	0	-1.41998	0.360596	-1.41998	0	-1.41998	0.0487061	-1.41998	0	-1.32001	-0.306822	-1.32001	0	-1.32001	-0.382628	-1.32001	0		-1.41998	0.181152	-1.41998	0	-1.41998	0.0186768	-1.41998	0	-1.41998	0.0717773	-1.41998	0	-1.41998	-0.592102	-1.41998	0		-1.32001	0.172852
	59	834.8	5.7			-1.22003	0.789536	-1.22003	0	-1.21997	0.573242	-1.21997	0	-1.31995	0.232422	-1.31995	0	-1.31995	-0.245117	-1.31995	0	-1.21997	-0.134155	-1.21997	0	-1.22003	-0.285903	-1.22003	0		-1.31995	0.140511	-1.31995	0	-1.32001	0.0340576	-1.32001	0	-1.32001	0.379395	-1.32001	0	-1.32001	-0.179504	-1.32001	0		-1.22003	0.192369
	59.1	836.8	5.6			-1.12	1.37415	-1.12	0	-1.12	0.776367	-1.12	0	-1.21997	0.366821	-1.21997	0	-1.21997	-0.106812	-1.21997	0	-1.12	0.223633	-1.12	0	-1.12	0.0938721	-1.12	0		-1.21997	0.29126	-1.21997	0	-1.21997	0.10144	-1.21997	0	-1.22003	0.0434494	-1.22003	0	-1.21997	-0.199934	-1.21997	0		-1.12	0.0283203
	59.2	838.9	5.6			-1.02002	1.05841	-1.02002	0	-1.02002	0.787289	-1.02002	0	-1.12	0.580933	-1.12	0	-1.12	-0.123901	-1.12	0	-1.02002	0.143124	-1.02002	0	-1.02002	-0.0796547	-1.02002	0		-1.12	0.105225	-1.12	0	-1.12	0.0114746	-1.12	0	-1.12	0.0302734	-1.12	0	-1.12	-0.29126	-1.12	0		-1.02002	0.288379
	59.3	840.9	5.6			-0.920044	1.49885	-0.920044	0	-0.919983	1.0553	-0.919983	0	-1.01996	0.162842	-1.01996	0	-1.01996	0.139282	-1.01996	0	-0.919983	-0.0943604	-0.919983	0	-0.919983	0.227417	-0.919983	0		-1.01996	-0.225025	-1.01996	0	-1.02002	-0.40332	-1.02002	0	-1.02002	0.165405	-1.02002	0	-1.02002	-0.14679	-1.02002	0		-0.919983	0.394043
	59.4	842.9	5.8			-0.820007	1.60833	-0.820007	0	-0.820007	0.995051	-0.820007	0	-0.919983	0.467651	-0.919983	0	-0.919983	0.301758	-0.919983	0	-0.820007	0.620418	-0.820007	0	-0.820007	0.231257	-0.820007	0		-0.919983	0.0552979	-0.919983	0	-0.919983	0.0224609	-0.919983	0	-0.919983	0.0240479	-0.919983	0	-0.919983	-0.509583	-0.919983	0		-0.820007	0.484619
	59.5	844.8	5.5			-0.720032	1.52098	-0.720032	0	-0.719971	1.26001	-0.719971	0	-0.819946	0.86145	-0.819946	0	-0.819946	0.269775	-0.819946	0	-0.719971	0.587036	-0.719971	0	-0.720032	0.289167	-0.720032	0		-0.819946	0.238064	-0.819946	0	-0.820007	0.000488281	-0.820007	0	-0.820007	0.306763	-0.820007	0	-0.820007	-0.252747	-0.820007	0		-0.720032	0.163671
	59.6	846.8	5.7			-0.619995	1.62256	-0.619995	0	-0.619995	0.975586	-0.619995	0	-0.719971	0.879395	-0.719971	0	-0.719971	0.670654	-0.719971	0	-0.619995	0.25647	-0.619995	0	-0.619995	0.0766602	-0.619995	0		-0.719971	0.0913086	-0.719971	0	-0.719971	-0.379028	-0.719971	0	-0.720032	-0.0204124	-0.720032	0	-0.719971	-0.333381	-0.719971	0		-0.619995	0.286865
	59.7	848.8	5.6			-0.52002	1.58508	-0.52002	0	-0.52002	1.25305	-0.52002	0	-0.619995	0.64502	-0.619995	0	-0.619995	0.434692	-0.619995	0	-0.52002	0.455807	-0.52002	0	-0.52002	0.311886	-0.52002	0		-0.619995	-0.00634766	-0.619995	0	-0.619995	0.581909	-0.619995	0	-0.619995	0.0373535	-0.619995	0	-0.619995	-0.488159	-0.619995	0		-0.52002	0.106032
	59.8	850.8	5.4			-0.420044	1.30544	-0.420044	0	-0.419983	0.769409	-0.419983	0	-0.519958	0.627686	-0.519958	0	-0.519958	0.568237	-0.519958	0	-0.419983	0.0494385	-0.419983	0	-0.419983	0.0704346	-0.419983	0		-0.519958	-0.183357	-0.519958	0	-0.52002	-0.214966	-0.52002	0	-0.52002	-0.268921	-0.52002	0	-0.52002	0.0751343	-0.52002	0		-0.419983	0.341553
	59.9	852.7	5.4			-0.320007	3.81457	-0.320007	0	-0.320007	2.47387	-0.320007	0	-0.419983	0.0253906	-0.419983	0	-0.419983	-0.0567627	-0.419983	0	-0.320007	0.122674	-0.320007	0	-0.320007	-0.174201	-0.320007	0		-0.419983	0.324707	-0.419983	0	-0.419983	0.0974121	-0.419983	0	-0.419983	0.3927	-0.419983	0	-0.419983	-0.606079	-0.419983	0		-0.320007	0.582275
	60	854.7	5.5			-0.220032	4.5571	-0.220032	0	-0.219971	4.1311	-0.219971	0	-0.319946	1.39807	-0.319946	0	-0.319946	0.716675	-0.319946	0	-0.219971	2.64392	-0.219971	0	-0.220032	2.95737	-0.220032	0		-0.319946	-0.279456	-0.319946	0	-0.320007	0.503784	-0.320007	0	-0.320007	-0.430542	-0.320007	0	-0.320007	-0.200134	-0.320007	0		-0.220032	3.40301
	60.1	856.9	5.6			-0.119995	2.1405	-0.119995	0	-0.119995	2.55847	-0.119995	0	-0.219971	3.88245	-0.219971	0	-0.219971	3.29395	-0.219971	0	-0.119995	1.78381	-0.119995	0	-0.119995	2.5376	-0.119995	0		-0.219971	-0.454956	-0.219971	0	-0.219971	0.441162	-0.219971	0	-0.220032	-0.113122	-0.220032	0	-0.219971	0.312099	-0.219971	0		-0.119995	3.27051
	60.2	858.6	5.5			-0.0200195	1.49944	-0.0200195	0	-0.0200195	1.37053	-0.0200195	0	-0.119995	2.48401	-0.119995	0	-0.119995	2.17456	-0.119995	0	-0.0200195	0.484176	-0.0200195	0	-0.0200195	0.598922	-0.0200195	0		-0.119995	0.473877	-0.119995	0	-0.119995	0.924683	-0.119995	0	-0.119995	0.588745	-0.119995	0	-0.119995	0.828491	-0.119995	0		-0.0200195	0.66422
	60.3	860.4	5.6			0.0799561	2.32636	0.0799561	5.656	0.0800171	1.55066	0.0800171	4.341	-0.0199585	1.11768	-0.0199585	0	-0.0199585	0.715942	-0.0199585	0	0.0800171	0.635376	0.0800171	0.49	0.0800171	0.90332	0.0800171	0.2881		-0.0199585	0.352353	-0.0199585	0	-0.0200195	0.583496	-0.0200195	0	-0.0200195	0.327271	-0.0200195	0	-0.0200195	0.31073	-0.0200195	0		0.0800171	-0.703613
	60.4	862.4	5.4			0.179993	3.69979	0.179993	6.48239	0.179993	2.79831	0.179993	4.93704	0.0800171	1.09814	0.0800171	2.716	0.0800171	0.639404	0.0800171	1.331	0.179993	0.383022	0.179993	0.582338	0.179993	0.737636	0.179993	0.333961		0.0800171	0.948242	0.0800171	3.652	0.0800171	1.10059	0.0800171	3.736	0.0800171	0.504517	0.0800171	2.783	0.0800171	0.584045	0.0800171	0.7342		0.179993	0.5979
	60.5	864.3	5.7			0.279968	4.58906	0.279968	7.3068	0.280029	3.68274	0.280029	5.53252	0.180054	1.69031	0.180054	3.12535	0.180054	1.34631	0.180054	1.5489	0.280029	0.500244	0.280029	0.674684	0.279968	0.825994	0.279968	0.379807		0.180054	1.43802	0.180054	3.98537	0.179993	1.62244	0.179993	3.99347	0.179993	0.753784	0.179993	2.96525	0.179993	1.05475	0.179993	0.879795		0.279968	3.35714
	60.6	866.2	5.4			0.380005	6.09448	0.380005	8.13024	0.380005	4.30615	0.380005	6.12673	0.280029	2.31921	0.280029	3.53394	0.280029	1.4386	0.280029	1.76648	0.380005	0.522949	0.380005	0.766927	0.380005	0.868164	0.380005	0.425666		0.280029	1.41553	0.280029	4.3179	0.280029	1.89673	0.280029	4.25066	0.279968	0.998384	0.279968	3.14714	0.280029	0.724182	0.280029	1.02518		0.380005	6.40332
	60.7	868.2	5.5			0.47998	7.18685	0.47998	8.9517	0.47998	4.55086	0.47998	6.72002	0.380005	2.56067	0.380005	3.94201	0.380005	1.28308	0.380005	1.98386	0.47998	0.498129	0.47998	0.859123	0.47998	0.0761323	0.47998	0.47148		0.380005	1.7771	0.380005	4.64979	0.380005	2.08875	0.380005	4.50725	0.380005	1.28101	0.380005	3.32876	0.380005	0.836792	0.380005	1.17019		0.47998	8.82363
	60.8	870	5.5			0.579956	8.65366	0.579956	9.77169	0.580017	5.77246	0.580017	7.31276	0.480042	2.66846	0.480042	4.34982	0.480042	1.37915	0.480042	2.20119	0.580017	0.701782	0.580017	0.951327	0.580017	0.580566	0.580017	0.517308		0.480042	2.53711	0.480042	4.98124	0.47998	2.43872	0.47998	4.7634	0.47998	1.53723	0.47998	3.5099	0.47998	1.15118	0.47998	1.3149		0.580017	11.5847
	60.9	871.9	5.4			0.679993	9.84439	0.679993	10.5907	0.679993	6.52017	0.679993	7.90424	0.580017	3.57849	0.580017	4.75686	0.580017	1.81348	0.580017	2.4182	0.679993	0.675198	0.679993	1.04343	0.679993	0.696194	0.679993	0.563091		0.580017	2.93274	0.580017	5.31185	0.580017	2.46948	0.580017	5.01926	0.580017	1.58118	0.580017	3.69077	0.580017	1.43298	0.580017	1.45941		0.679993	13.4524
	61	873.8	5.5			0.779968	10.9023	0.779968	11.4078	0.780029	7.30615	0.780029	8.49516	0.680054	3.93396	0.680054	5.16364	0.680054	1.98853	0.680054	2.63515	0.780029	0.646362	0.780029	1.13554	0.779968	0.464301	0.779968	0.60886		0.680054	3.40854	0.680054	5.64202	0.679993	3.0553	0.679993	5.27452	0.679993	1.19202	0.679993	3.87117	0.679993	1.26825	0.679993	1.60354		0.779968	15.4306
	61.1	875.9	5.6			0.880005	12.6077	0.880005	12.2239	0.880005	8.4303	0.880005	9.08481	0.780029	4.37854	0.780029	5.56966	0.780029	2.25256	0.780029	2.85178	0.880005	0.836914	0.880005	1.22754	0.880005	0.686035	0.880005	0.65464		0.780029	3.76697	0.780029	5.97136	0.780029	3.39905	0.780029	5.52951	0.779968	2.17789	0.779968	4.0512	0.780029	1.72005	0.780029	1.74746		0.880005	16.916
	61.2	877.8	5.8			0.97998	13.5476	0.97998	13.038	0.97998	9.1866	0.97998	9.67356	0.880005	4.98792	0.880005	5.97517	0.880005	2.77368	0.880005	3.06822	0.97998	1.10103	0.97998	1.3195	0.97998	0.828202	0.97998	0.700378		0.880005	4.43481	0.880005	6.30006	0.880005	3.78564	0.880005	5.78389	0.880005	2.09265	0.880005	4.23097	0.880005	1.88831	0.880005	1.89101		0.97998	18.3644
	61.3	879.5	5.6			1.07996	14.9562	1.07996	13.8507	1.08002	10.0256	1.08002	10.2618	0.980042	5.83948	0.980042	6.38042	0.980042	2.78784	0.980042	3.2846	1.08002	1.30103	1.08002	1.41147	1.08002	0.732178	1.08002	0.746127		0.980042	4.59122	0.980042	6.62832	0.97998	3.99829	0.97998	6.03784	0.97998	2.37488	0.97998	4.41026	0.97998	2.15057	0.97998	2.03426		1.08002	20.0916
	61.4	881.4	5.6			1.17999	15.9561	1.17999	14.6624	1.17999	10.7217	1.17999	10.8487	1.08002	6.4137	1.08002	6.78491	1.08002	3.08069	1.08002	3.50067	1.17999	1.52287	1.17999	1.50333	1.17999	0.73918	1.17999	0.791833		1.08002	4.91553	1.08002	6.95575	1.08002	4.18896	1.08002	6.2915	1.08002	2.29358	1.08002	4.5893	1.08002	1.94598	1.08002	2.17732		1.17999	21.6543
	61.5	883.1	5.7			1.27997	16.8218	1.27997	15.4722	1.28003	11.3967	1.28003	11.4351	1.18005	6.54578	1.18005	7.18913	1.18005	3.28381	1.18005	3.71667	1.28003	1.25256	1.28003	1.59521	1.27997	0.445536	1.27997	0.837524		1.18005	5.92494	1.18005	7.28274	1.17999	4.46069	1.17999	6.54457	1.17999	3.05457	1.17999	4.76786	1.17999	2.31659	1.17999	2.31999		1.27997	23.036
	61.6	885	5.8			1.38	18.5038	1.38	16.281	1.38	12.3264	1.38	12.0202	1.28003	6.69495	1.28003	7.59261	1.28003	3.57288	1.28003	3.93236	1.38	1.47046	1.38	1.68698	1.38	0.650879	1.38	0.883227		1.28003	6.26147	1.28003	7.6089	1.28003	5.08716	1.28003	6.79735	1.27997	3.24254	1.27997	4.94605	1.28003	2.46243	1.28003	2.46246		1.38	24.6877
	61.7	886.8	5.7			1.47998	19.4209	1.47998	17.0879	1.47998	13.3615	1.47998	12.6045	1.38	7.91602	1.38	7.99557	1.38	3.77527	1.38	4.14786	1.47998	1.29776	1.47998	1.7787	1.47998	1.12735	1.47998	0.928887		1.38	6.56458	1.38	7.93442	1.38	5.41528	1.38	7.04955	1.38	3.2489	1.38	5.12399	1.38	2.82233	1.38	2.60456		1.47998	26.0921
	61.8	888.5	5.4			1.57996	20.9319	1.57996	17.8933	1.58002	14.0756	1.58002	13.1882	1.48004	8.40588	1.48004	8.39827	1.48004	4.32532	1.48004	4.3633	1.58002	1.61584	1.58002	1.87043	1.58002	1.0282	1.58002	0.974559		1.48004	6.92629	1.48004	8.25951	1.47998	5.89429	1.47998	7.3013	1.47998	3.98108	1.47998	5.30145	1.47998	2.98138	1.47998	2.74637		1.58002	27.6274
	61.9	890.5	5.7			1.67999	22.0678	1.67999	18.6978	1.67999	14.8584	1.67999	13.7706	1.58002	8.74182	1.58002	8.80022	1.58002	4.46973	1.58002	4.57843	1.67999	1.7931	1.67999	1.96206	1.67999	1.19923	1.67999	1.02019		1.58002	7.28564	1.58002	8.58377	1.58002	6.17322	1.58002	7.55277	1.58002	3.80603	1.58002	5.47866	1.58002	3.21057	1.58002	2.88798		1.67999	28.6777
	62	892.2	5.7			1.77997	23.0547	1.77997	19.5003	1.78003	15.4084	1.78003	14.3525	1.68005	9.62158	1.68005	9.20191	1.68005	5.04333	1.68005	4.79349	1.78003	1.80884	1.78003	2.05369	1.77997	1.15503	1.77997	1.0658		1.68005	7.48744	1.68005	8.9076	1.67999	6.20679	1.67999	7.80365	1.67999	3.90918	1.67999	5.6554	1.67999	3.15869	1.67999	3.02922		1.77997	29.7902
	62.1	894.3	5.7			1.88	24.103	1.88	20.3019	1.88	16.0679	1.88	14.9332	1.78003	9.67163	1.78003	9.60285	1.78003	4.72998	1.78003	5.00824	1.88	1.9635	1.88	2.14523	1.88	0.878296	1.88	1.11143		1.78003	8.21313	1.78003	9.23059	1.78003	6.93262	1.78003	8.05424	1.77997	4.18333	1.77997	5.83178	1.78003	3.26724	1.78003	3.17026		1.88	31.2556
	62.2	895.9	5.6			1.97998	25.3842	1.97998	21.1016	1.97998	17.0904	1.97998	15.5129	1.88	10.3473	1.88	10.0033	1.88	5.13074	1.88	5.2228	1.97998	2.06033	1.97998	2.23672	1.97998	1.14615	1.97998	1.15701		1.88	8.38196	1.88	9.55296	1.88	7.01477	1.88	8.30425	1.88	4.23279	1.88	6.0079	1.88	3.47791	1.88	3.31092		1.97998	32.2908
	62.3	897.7	5.6			2.07996	26.4257	2.07996	21.8998	2.08002	17.8124	2.08002	16.0921	1.98004	10.9302	1.98004	10.4035	1.98004	5.4292	1.98004	5.43731	2.08002	2.19006	2.08002	2.32821	2.08002	1.23999	2.08002	1.20261		1.98004	8.95298	1.98004	9.87489	1.97998	7.25061	1.97998	8.55382	1.97998	4.34668	1.97998	6.18356	1.97998	3.45142	1.97998	3.45131		2.08002	33.3198
	62.4	899.2	5.7			2.17999	27.3407	2.17999	22.6971	2.17999	18.6656	2.17999	16.6701	2.08002	11.5122	2.08002	10.8029	2.08002	5.5011	2.08002	5.65149	2.17999	2.27452	2.17999	2.4196	2.17999	1.03538	2.17999	1.24816		2.08002	9.4187	2.08002	10.196	2.08002	7.82251	2.08002	8.8031	2.08002	4.76404	2.08002	6.35896	2.08002	3.50879	2.08002	3.59149		2.17999	34.4446
	62.5	901	5.7			2.27997	28.2374	2.27997	23.4925	2.28003	19.2726	2.28003	17.2476	2.18005	11.5216	2.18005	11.202	2.18005	5.49487	2.18005	5.86562	2.28003	2.28308	2.28003	2.511	2.27997	0.957144	2.27997	1.29369		2.18005	9.56491	2.18005	10.5167	2.17999	7.88733	2.17999	9.0518	2.17999	4.84045	2.17999	6.5339	2.17999	3.74963	2.17999	3.7313		2.27997	35.9492
	62.6	902.9	5.6			2.38	29.4163	2.38	24.287	2.38	20.0577	2.38	17.8238	2.28003	12.1473	2.28003	11.6005	2.28003	5.86987	2.28003	6.07944	2.38	2.24243	2.38	2.6023	2.38	1.43457	2.38	1.33924		2.28003	10.5131	2.28003	10.8365	2.28003	8.47241	2.28003	9.30021	2.27997	5.1918	2.27997	6.70848	2.28003	3.89816	2.28003	3.87092		2.38	36.8096
	62.7	904.5	5.6			2.47998	30.4756	2.47998	25.0795	2.47998	20.8725	2.47998	18.3991	2.38	12.6949	2.38	11.9984	2.38	6.14795	2.38	6.29307	2.47998	2.35332	2.47998	2.69356	2.47998	1.18755	2.47998	1.38475		2.38	10.4919	2.38	11.1557	2.38	8.58179	2.38	9.54804	2.38	5.27795	2.38	6.88281	2.38	4.31836	2.38	4.01017		2.47998	37.8934
	62.8	906.2	5.5			2.57996	31.7368	2.57996	25.8707	2.58002	21.4631	2.58002	18.9739	2.48004	13.1638	2.48004	12.3961	2.48004	6.42297	2.48004	6.50664	2.58002	2.45496	2.58002	2.78482	2.58002	0.941528	2.58002	1.43026		2.48004	10.5093	2.48004	11.4745	2.47998	8.56946	2.47998	9.79543	2.47998	5.28589	2.47998	7.05667	2.47998	3.97803	2.47998	4.14913		2.58002	39.0017
	62.9	907.8	5.6			2.67999	32.956	2.67999	26.6609	2.67999	22.4684	2.67999	19.5474	2.58002	13.2013	2.58002	12.793	2.58002	6.59558	2.58002	6.71989	2.67999	2.8985	2.67999	2.87597	2.67999	1.56171	2.67999	1.47574		2.58002	11.292	2.58002	11.7925	2.58002	9.06384	2.58002	10.0425	2.58002	5.49207	2.58002	7.23029	2.58002	4.57281	2.58002	4.2879		2.67999	40.0659
	63	909.8	5.5			2.77997	33.818	2.77997	27.4491	2.78003	22.9741	2.78003	20.1204	2.68005	14.0309	2.68005	13.1896	2.68005	6.98157	2.68005	6.93309	2.78003	2.71118	2.78003	2.96714	2.77997	1.19486	2.77997	1.5212		2.68005	11.6523	2.68005	12.11	2.67999	9.25439	2.67999	10.2891	2.67999	5.90295	2.67999	7.40344	2.67999	4.52625	2.67999	4.42631		2.77997	41.0557
	63.1	911.5	5.7			2.88	35.3656	2.88	28.2365	2.88	24.035	2.88	20.6922	2.78003	14.3059	2.78003	13.5855	2.78003	6.95105	2.78003	7.14597	2.88	3.44092	2.88	3.0582	2.88	1.60559	2.88	1.56667		2.78003	12.2499	2.78003	12.4267	2.78003	10.0139	2.78003	10.5353	2.77997	6.29196	2.77997	7.57624	2.78003	4.54357	2.78003	4.56452		2.88	41.762
	63.2	913.1	5.4			2.97998	35.7312	2.97998	29.022	2.97998	24.7321	2.97998	21.2631	2.88	15.302	2.88	13.981	2.88	7.48621	2.88	7.35867	2.97998	3.05421	2.97998	3.14922	2.97998	1.37294	2.97998	1.6121		2.88	12.6122	2.88	12.7428	2.88	10.3419	2.88	10.781	2.88	6.43567	2.88	7.7488	2.88	5.23206	2.88	4.70236		2.97998	43.1016
	63.3	914.8	5.4			3.07996	36.9046	3.07996	29.8061	3.08002	24.8905	3.08002	21.8335	2.98004	15.5887	2.98004	14.3761	2.98004	7.88306	2.98004	7.57131	3.08002	2.75879	3.08002	3.24025	3.08002	1.66809	3.08002	1.65754		2.98004	12.981	2.98004	13.0585	2.97998	10.3865	2.97998	11.0262	2.97998	6.79822	2.97998	7.92089	2.97998	5.19739	2.97998	4.83993		3.08002	43.6697
	63.4	916.4	5.5			3.17999	38.1192	3.17999	30.5892	3.17999	26.0576	3.17999	22.4027	3.08002	15.8895	3.08002	14.7706	3.08002	7.72998	3.08002	7.78364	3.17999	3.10164	3.17999	3.33117	3.17999	1.74446	3.17999	1.70294		3.08002	13.3101	3.08002	13.3733	3.08002	10.6311	3.08002	11.2711	3.08002	6.56091	3.08002	8.09274	3.08002	5.23212	3.08002	4.9773		3.17999	44.5972
	63.5	918.3	5.5			3.27997	39.1434	3.27997	31.3705	3.28003	26.9685	3.28003	22.9713	3.18005	16.6669	3.18005	15.1647	3.18005	8.11206	3.18005	7.99591	3.28003	3.61731	3.28003	3.4221	3.27997	2.2514	3.27997	1.74832		3.18005	13.914	3.18005	13.6877	3.17999	11.2927	3.17999	11.5155	3.17999	6.85449	3.17999	8.26412	3.17999	5.27081	3.17999	5.11431		3.27997	45.4087
	63.6	919.9	5.4			3.38	40.1241	3.38	32.1508	3.38	27.3257	3.38	23.5387	3.28003	17.2543	3.28003	15.5582	3.28003	8.49475	3.28003	8.20787	3.38	3.53455	3.38	3.51293	3.38	2.0282	3.38	1.79371		3.28003	14.5161	3.28003	14.0013	3.28003	11.8357	3.28003	11.7595	3.27997	7.41046	3.27997	8.43516	3.28003	5.50701	3.28003	5.25112		3.38	46.3909
	63.7	921.6	5.7			3.47998	41.0422	3.47998	32.9293	3.47998	27.8632	3.47998	24.1052	3.38	17.7278	3.38	15.9511	3.38	8.60657	3.38	8.41964	3.47998	3.48466	3.47998	3.60372	3.47998	1.6768	3.47998	1.83906		3.38	14.9717	3.38	14.3143	3.38	11.9584	3.38	12.003	3.38	7.66541	3.38	8.60596	3.38	5.87854	3.38	5.38758		3.47998	47.1214
	63.8	923.5	5.5			3.57996	41.9296	3.57996	33.7064	3.58002	28.5093	3.58002	24.6713	3.48004	18.0685	3.48004	16.3438	3.48004	8.83081	3.48004	8.63136	3.58002	3.42603	3.58002	3.69451	3.58002	1.55481	3.58002	1.88443		3.48004	15.1795	3.48004	14.6268	3.47998	11.9584	3.47998	12.2461	3.47998	7.44751	3.47998	8.77629	3.47998	5.81415	3.47998	5.52376		3.58002	48.0378
	63.9	925	5.8			3.67999	42.5225	3.67999	34.4825	3.67999	29.1014	3.67999	25.2361	3.58002	18.1427	3.58002	16.7357	3.58002	9.12927	3.58002	8.84276	3.67999	3.79317	3.67999	3.7852	3.67999	1.41256	3.67999	1.92975		3.58002	15.2069	3.58002	14.9386	3.58002	12.3264	3.58002	12.4889	3.58002	7.55933	3.58002	8.94639	3.58002	5.79352	3.58002	5.65975		3.67999	48.9385
	64	926.7	5.7			3.77997	43.9038	3.77997	35.2568	3.78003	30.2264	3.78003	25.8003	3.68005	18.634	3.68005	17.1274	3.68005	9.14709	3.68005	9.05411	3.78003	3.40576	3.78003	3.8759	3.77997	2.05012	3.77997	1.97505		3.68005	15.4818	3.68005	15.2499	3.67999	12.5756	3.67999	12.7311	3.67999	7.7655	3.67999	9.11603	3.67999	5.48602	3.67999	5.79537		3.77997	49.7377
	64.1	928.4	5.9			3.88	44.7538	3.88	36.0302	3.88	30.8569	3.88	26.3634	3.78003	19.0911	3.78003	17.5184	3.78003	9.20422	3.78003	9.26514	3.88	3.60266	3.88	3.96649	3.88	1.91272	3.88	2.02037		3.78003	15.9882	3.78003	15.5604	3.78003	12.6357	3.78003	12.973	3.77997	7.81629	3.77997	9.28533	3.78003	6.2167	3.78003	5.93081		3.88	50.4644
	64.2	929.9	5.6			3.97998	45.7224	3.97998	36.8018	3.97998	31.7075	3.97998	26.9256	3.88	19.7029	3.88	17.9089	3.88	9.53308	3.88	9.47599	3.97998	3.84852	3.97998	4.05704	3.97998	2.21876	3.97998	2.06565		3.88	16.345	3.88	15.8702	3.88	13.3201	3.88	13.2143	3.88	8.38647	3.88	9.45438	3.88	6.48175	3.88	6.06589		3.97998	51.3908
	64.3	931.5	5.6			4.07996	47.0231	4.07996	37.5719	4.08002	32.3944	4.08002	27.4873	3.98004	20.2933	3.98004	18.2991	3.98004	9.8479	3.98004	9.68679	4.08002	4.19165	4.08002	4.1476	4.08002	2.16345	4.08002	2.11093		3.98004	16.6356	3.98004	16.1797	3.97998	13.5654	3.97998	13.4552	3.97998	8.30688	3.97998	9.62298	3.97998	6.58832	3.97998	6.2007		4.08002	52.0955
	64.4	933.1	5.8			4.17999	47.5665	4.17999	38.3411	4.17999	32.8969	4.17999	28.0477	4.08002	20.8286	4.08002	18.6886	4.08002	10.309	4.08002	9.89727	4.17999	3.72078	4.17999	4.23806	4.17999	1.91439	4.17999	2.15618		4.08002	16.8076	4.08002	16.4883	4.08002	13.4608	4.08002	13.6959	4.08002	8.50305	4.08002	9.79134	4.08002	6.40204	4.08002	6.33531		4.17999	52.7119
	64.5	934.8	5.5			4.27997	48.553	4.27997	39.1085	4.28003	33.7319	4.28003	28.6077	4.18005	20.9731	4.18005	19.0778	4.18005	10.48	4.18005	10.1077	4.28003	4.06982	4.28003	4.32853	4.27997	2.29222	4.27997	2.2014		4.18005	17.4329	4.18005	16.7965	4.17999	13.8177	4.17999	13.9359	4.17999	8.75208	4.17999	9.95925	4.17999	6.39038	4.17999	6.46958		4.27997	53.7838
	64.6	936.4	5.8			4.38	49.7905	4.38	39.875	4.38	34.439	4.38	29.1664	4.28003	21.8544	4.28003	19.4663	4.28003	10.7394	4.28003	10.3178	4.38	4.40332	4.38	4.41889	4.38	2.3291	4.38	2.24665		4.28003	18.2156	4.28003	17.104	4.28003	14.2952	4.28003	14.1757	4.27997	9.31601	4.27997	10.1268	4.28003	7.06689	4.28003	6.60365		4.38	54.1792
	64.7	938.1	5.5			4.47998	50.607	4.47998	40.6397	4.47998	35.1499	4.47998	29.7243	4.38	22.2388	4.38	19.8543	4.38	10.8768	4.38	10.5277	4.47998	4.54556	4.47998	4.50921	4.47998	2.15323	4.47998	2.29184		4.38	18.3811	4.38	17.4107	4.38	14.7334	4.38	14.4149	4.38	9.31006	4.38	10.2941	4.38	7.0932	4.38	6.73737		4.47998	55.0947
	64.8	939.6	5.7			4.57996	51.5256	4.57996	41.403	4.58002	35.5468	4.58002	30.2817	4.48004	22.7747	4.48004	20.2421	4.48004	11.2424	4.48004	10.7376	4.58002	4.7948	4.58002	4.59953	4.58002	2.36963	4.58002	2.33705		4.48004	18.5328	4.48004	17.7171	4.47998	15.0553	4.47998	14.6537	4.47998	9.28027	4.47998	10.461	4.47998	7.1026	4.47998	6.87081		4.58002	55.7822
	64.9	941.2	5.9			4.67999	52.4476	4.67999	42.1653	4.67999	36.2695	4.67999	30.8378	4.58002	23.1395	4.58002	20.6292	4.58002	11.5682	4.58002	10.9472	4.67999	4.50103	4.67999	4.68976	4.67999	2.25885	4.67999	2.38222		4.58002	19.2217	4.58002	18.0227	4.58002	15.624	4.58002	14.8921	4.58002	9.86243	4.58002	10.6277	4.58002	7.45642	4.58002	7.00407		4.67999	56.7104
	65	943	5.8			4.77997	53.4569	4.77997	42.9259	4.78003	36.9921	4.78003	31.3935	4.68005	23.3629	4.68005	21.0159	4.68005	11.6956	4.68005	11.1567	4.78003	4.35181	4.78003	4.77999	4.77997	2.47827	4.77997	2.42737		4.68005	19.7029	4.68005	18.3278	4.67999	15.6271	4.67999	15.13	4.67999	9.69421	4.67999	10.7939	4.67999	7.45135	4.67999	7.13698		4.77997	57.2988
	65.1	944.4	5.6			4.88	54.0006	4.88	43.6855	4.88	37.5483	4.88	31.948	4.78003	23.9333	4.78003	21.402	4.78003	11.7753	4.78003	11.3659	4.88	4.84863	4.88	4.87012	4.88	2.29626	4.88	2.47254		4.78003	20.2874	4.78003	18.6321	4.78003	15.7451	4.78003	15.3677	4.77997	10.2647	4.77997	10.9597	4.78003	7.5845	4.78003	7.2697		4.88	58.0635
	65.2	946.1	5.5			4.97998	54.9475	4.97998	44.4434	4.97998	38.32	4.97998	32.5016	4.88	24.2762	4.88	21.7876	4.88	11.9878	4.88	11.5749	4.97998	4.78292	4.97998	4.96021	4.97998	2.19381	4.97998	2.51766		4.88	20.4192	4.88	18.9359	4.88	16.4591	4.88	15.6047	4.88	10.4333	4.88	11.1254	4.88	7.96228	4.88	7.40207		4.97998	58.4311
	65.3	947.5	5.8			5.07996	56.3356	5.07996	45.1998	5.08002	39.2584	5.08002	33.0547	4.98004	24.666	4.98004	22.1729	4.98004	12.0565	4.98004	11.7839	5.08002	5.43225	5.08002	5.0503	5.08002	2.6134	5.08002	2.56279		4.98004	20.5622	4.98004	19.2392	4.97998	16.3264	4.97998	15.8414	4.97998	10.0677	4.97998	11.2905	4.97998	7.84192	4.97998	7.53418		5.08002	59.4128
	65.4	949.1	5.5			5.17999	56.8251	5.17999	45.9554	5.17999	39.3758	5.17999	33.6066	5.08002	25.2848	5.08002	22.5575	5.08002	12.8807	5.08002	11.9925	5.17999	5.06841	5.17999	5.14029	5.17999	2.63079	5.17999	2.60788		5.08002	20.5389	5.08002	19.5417	5.08002	16.5038	5.08002	16.0777	5.08002	10.4835	5.08002	11.4555	5.08002	7.99786	5.08002	7.66609		5.17999	59.6228
	65.5	950.6	5.5			5.27997	57.6537	5.27997	46.7092	5.28003	40.1084	5.28003	34.158	5.18005	25.7731	5.18005	22.9419	5.18005	12.7502	5.18005	12.2011	5.28003	4.9502	5.28003	5.23029	5.27997	2.5735	5.27997	2.65296		5.18005	21.0046	5.18005	19.8437	5.17999	17.0413	5.17999	16.3135	5.17999	11.057	5.17999	11.62	5.17999	8.6026	5.17999	7.79766		5.27997	60.7033
	65.6	952.1	5.5			5.38	58.642	5.38	47.4621	5.38	41.1912	5.38	34.7082	5.28003	25.8035	5.28003	23.3256	5.28003	12.912	5.28003	12.4094	5.38	5.5752	5.38	5.32019	5.38	2.85168	5.38	2.69805		5.28003	21.5997	5.28003	20.145	5.28003	17.3044	5.28003	16.549	5.27997	10.9568	5.27997	11.7842	5.28003	8.50358	5.28003	7.92904		5.38	61.2229
	65.7	953.7	5.4			5.47998	59.6046	5.47998	48.2131	5.47998	41.4601	5.47998	35.2576	5.38	26.6285	5.38	23.7087	5.38	13.3104	5.38	12.6175	5.47998	5.59474	5.47998	5.41005	5.47998	2.85402	5.47998	2.74309		5.38	21.5585	5.38	20.4457	5.38	17.3873	5.38	16.7839	5.38	11.1046	5.38	11.9481	5.38	8.41034	5.38	8.06008		5.47998	61.9824
	65.8	955.5	5.7			5.57996	60.1913	5.57996	48.9629	5.58002	42.2014	5.58002	35.8065	5.48004	27.1832	5.48004	24.0916	5.48004	13.1956	5.48004	12.8256	5.58002	5.62915	5.58002	5.49991	5.58002	2.47278	5.58002	2.78815		5.48004	22.3288	5.48004	20.7459	5.47998	17.7098	5.47998	17.0184	5.47998	11.1333	5.47998	12.1116	5.47998	8.46448	5.47998	8.19085		5.58002	62.4136
	65.9	957.2	5.6			5.67999	61.2655	5.67999	49.7117	5.67999	42.5678	5.67999	36.3541	5.58002	27.577	5.58002	24.4738	5.58002	13.4479	5.58002	13.0333	5.67999	5.89478	5.67999	5.58967	5.67999	2.62903	5.67999	2.83316		5.58002	22.9976	5.58002	21.0454	5.58002	18.3514	5.58002	17.2526	5.58002	11.4132	5.58002	12.2748	5.58002	8.85907	5.58002	8.32144		5.67999	63.6064
	66	958.4	5.7			5.77997	62.5451	5.77997	50.4588	5.78003	43.8896	5.78003	36.9013	5.68005	27.8457	5.68005	24.8558	5.68005	13.7183	5.68005	13.241	5.78003	5.65332	5.78003	5.67944	5.77997	2.83119	5.77997	2.87816		5.68005	23.0099	5.68005	21.3444	5.67999	18.3632	5.67999	17.4863	5.67999	11.7538	5.67999	12.4377	5.67999	8.81415	5.67999	8.45168		5.77997	63.6729
	66.1	959.9	5.6			5.88	63.0374	5.88	51.2049	5.88	44.1045	5.88	37.4473	5.78003	28.6324	5.78003	25.237	5.78003	14.3792	5.78003	13.4484	5.88	5.63147	5.88	5.76911	5.88	2.84546	5.88	2.92317		5.78003	23.4108	5.78003	21.6427	5.78003	18.5507	5.78003	17.7197	5.77997	11.8609	5.77997	12.6002	5.78003	9.14662	5.78003	8.58174		5.88	64.3489
	66.2	961.5	5.7			5.97998	63.7936	5.97998	51.9493	5.97998	44.6803	5.97998	37.9925	5.88	28.9965	5.88	25.6178	5.88	14.051	5.88	13.6556	5.97998	6.02672	5.97998	5.85873	5.97998	2.97191	5.97998	2.96814		5.88	23.8888	5.88	21.9403	5.88	18.9795	5.88	17.9525	5.88	11.724	5.88	12.7624	5.88	9.29108	5.88	8.71146		5.97998	65.182
	66.3	962.9	5.5			6.07996	64.8583	6.07996	52.6923	6.08002	45.5732	6.08002	38.5371	5.98004	28.691	5.98004	25.9983	5.98004	14.5986	5.98004	13.8628	6.08002	6.08765	6.08002	5.94836	6.08002	3.08362	6.08002	3.01312		5.98004	24.3484	5.98004	22.2375	5.97998	19.3702	5.97998	18.1849	5.97998	12.2655	5.97998	12.9243	5.97998	9.34784	5.97998	8.84091		6.08002	65.7957
	66.4	964.5	5.6			6.17999	65.9835	6.17999	53.4345	6.17999	45.9677	6.17999	39.0806	6.08002	29.8457	6.08002	26.3781	6.08002	14.8339	6.08002	14.0696	6.17999	5.94623	6.17999	6.03789	6.17999	3.30634	6.17999	3.05806		6.08002	24.3818	6.08002	22.5339	6.08002	19.5029	6.08002	18.417	6.08002	12.564	6.08002	13.0859	6.08002	9.39819	6.08002	8.97018		6.17999	65.9712
	66.5	965.8	5.5			6.27997	66.186	6.27997	54.1749	6.28003	46.2053	6.28003	39.6236	6.18005	30.4098	6.18005	26.7576	6.18005	15.2378	6.18005	14.2764	6.28003	6.15881	6.28003	6.12743	6.27997	2.7191	6.27997	3.10298		6.18005	24.8936	6.18005	22.8299	6.17999	19.842	6.17999	18.6485	6.17999	12.578	6.17999	13.247	6.17999	9.63538	6.17999	9.09911		6.27997	66.8556
	66.6	967.5	5.6			6.38	67.5303	6.38	54.9144	6.38	47.1998	6.38	40.1654	6.28003	30.1973	6.28003	27.1365	6.28003	14.8245	6.28003	14.4829	6.38	6.29553	6.38	6.21687	6.38	3.35718	6.38	3.14792		6.28003	25.2395	6.28003	23.1252	6.28003	20.1591	6.28003	18.8798	6.27997	12.8334	6.27997	13.4079	6.28003	9.64435	6.28003	9.22786		6.38	67.2612
	66.7	969.1	5.7			6.47998	68.1969	6.47998	55.6521	6.47998	47.6749	6.47998	40.7064	6.38	31.0153	6.38	27.5149	6.38	15.4346	6.38	14.6892	6.47998	6.09254	6.47998	6.30626	6.47998	3.02369	6.47998	3.19281		6.38	25.2006	6.38	23.4198	6.38	20.1091	6.38	19.1105	6.38	12.885	6.38	13.5685	6.38	9.81348	6.38	9.35627		6.47998	68.0182
	66.8	970.5	5.8			6.57996	69.1535	6.57996	56.3885	6.58002	48.4358	6.58002	41.2469	6.48004	31.1371	6.48004	27.893	6.48004	15.9033	6.48004	14.8954	6.58002	6.49316	6.58002	6.39566	6.58002	3.33911	6.58002	3.23771		6.48004	25.9372	6.48004	23.714	6.47998	20.5061	6.47998	19.3408	6.47998	13.5897	6.47998	13.7287	6.47998	10.0967	6.47998	9.48442		6.58002	68.844
	66.9	972	5.7			6.67999	69.7368	6.67999	57.1241	6.67999	49.0031	6.67999	41.7862	6.58002	32.0668	6.58002	28.2704	6.58002	16.1025	6.58002	15.1014	6.67999	6.5339	6.67999	6.48496	6.67999	3.2706	6.67999	3.28258		6.58002	26.0802	6.58002	24.0074	6.58002	20.8615	6.58002	19.5708	6.58002	13.4131	6.58002	13.8886	6.58002	10.0587	6.58002	9.61238		6.67999	68.9822
	67	973.4	5.7			6.77997	70.3937	6.77997	57.8579	6.78003	49.3741	6.78003	42.325	6.68005	31.9028	6.68005	28.6476	6.68005	15.8816	6.68005	15.3073	6.78003	6.56042	6.78003	6.57427	6.77997	3.17827	6.77997	3.32742		6.68005	26.4552	6.68005	24.3004	6.67999	21.27	6.67999	19.8002	6.67999	13.7412	6.67999	14.0481	6.67999	10.5735	6.67999	9.74002		6.77997	69.2533
	67.1	975.1	5.6			6.88	71.6748	6.88	58.5908	6.88	50.2256	6.88	42.8627	6.78003	32.2161	6.78003	29.024	6.78003	16.1135	6.78003	15.5128	6.88	6.93066	6.88	6.66348	6.88	3.70557	6.88	3.37228		6.78003	26.871	6.78003	24.5926	6.78003	21.6506	6.78003	20.0294	6.77997	13.9491	6.77997	14.2073	6.78003	10.508	6.78003	9.86747		6.88	69.9478
	67.2	976.2	5.6			6.97998	71.9314	6.97998	59.3219	6.97998	50.6142	6.97998	43.3995	6.88	33.0098	6.88	29.4	6.88	16.6737	6.88	15.7182	6.97998	6.7903	6.97998	6.75264	6.97998	3.09804	6.97998	3.4171		6.88	27.1483	6.88	24.8842	6.88	21.853	6.88	20.258	6.88	14.189	6.88	14.3663	6.88	10.4102	6.88	9.99458		6.97998	70.241
	67.3	977.7	5.7			7.07996	73.1051	7.07996	60.0518	7.08002	51.4733	7.08002	43.9359	6.98004	33.0793	6.98004	29.7758	6.98004	16.3159	6.98004	15.9236	7.08002	7.0885	7.08002	6.84181	7.08002	3.94226	7.08002	3.46193		6.98004	27.5629	6.98004	25.1754	6.97998	22.0911	6.97998	20.4862	6.97998	14.1326	6.97998	14.5248	6.97998	10.5572	6.97998	10.1214		7.08002	71.2322
	67.4	979.2	5.7			7.17999	74.4177	7.17999	60.7808	7.17999	52.3483	7.17999	44.4711	7.08002	33.8597	7.08002	30.1508	7.08002	17.205	7.08002	16.1286	7.17999	7.35486	7.17999	6.93088	7.17999	3.84619	7.17999	3.50671		7.08002	27.8201	7.08002	25.4658	7.08002	21.9592	7.08002	20.7141	7.08002	14.2467	7.08002	14.6832	7.08002	10.5211	7.08002	10.2481		7.17999	71.5737
	67.5	980.6	5.6			7.27997	74.5406	7.27997	61.508	7.28003	52.7218	7.28003	45.0058	7.18005	34.449	7.18005	30.5256	7.18005	17.6378	7.18005	16.3336	7.28003	7.16431	7.28003	7.01996	7.27997	3.70032	7.27997	3.55148		7.18005	28.0856	7.18005	25.7558	7.17999	22.2966	7.17999	20.9414	7.17999	14.2521	7.17999	14.8411	7.17999	10.9551	7.17999	10.3745		7.27997	71.8055
	67.6	981.9	5.7			7.38	75.528	7.38	62.2344	7.38	53.2476	7.38	45.5393	7.28003	34.6075	7.28003	30.8997	7.28003	17.6238	7.28003	16.5383	7.38	7.35486	7.38	7.10894	7.38	3.81262	7.38	3.59626		7.28003	28.2458	7.28003	26.045	7.28003	22.1599	7.28003	21.1685	7.27997	14.3624	7.27997	14.9986	7.28003	10.6887	7.28003	10.5006		7.38	72.6978
	67.7	983.7	5.8			7.47998	76.0977	7.47998	62.959	7.47998	53.4391	7.47998	46.072	7.38	34.9263	7.38	31.2733	7.38	17.8628	7.38	16.7428	7.47998	7.32691	7.47998	7.19787	7.47998	3.67066	7.47998	3.64101		7.38	28.6599	7.38	26.3336	7.38	22.7286	7.38	21.395	7.38	14.6498	7.38	15.156	7.38	10.6902	7.38	10.6265		7.47998	73.3401
	67.8	984.9	5.7			7.57996	76.6405	7.57996	63.6824	7.58002	53.8296	7.58002	46.6043	7.48004	35.3364	7.48004	31.6467	7.48004	17.8846	7.48004	16.9473	7.58002	7.15332	7.58002	7.28681	7.58002	3.72205	7.58002	3.68576		7.48004	29.0903	7.48004	26.6218	7.47998	23.2638	7.47998	21.6211	7.47998	15.1248	7.47998	15.3129	7.47998	11.3	7.47998	10.752		7.58002	73.426
	67.9	986.2	5.7			7.67999	77.7199	7.67999	64.4048	7.67999	54.9136	7.67999	47.1354	7.58002	35.5543	7.58002	32.0194	7.58002	17.9534	7.58002	17.1514	7.67999	7.52263	7.67999	7.37565	7.67999	3.90532	7.67999	3.73047		7.58002	29.4874	7.58002	26.9093	7.58002	23.2421	7.58002	21.8469	7.58002	15.1522	7.58002	15.4696	7.58002	11.5079	7.58002	10.8774		7.67999	74.0042
	68	987.8	5.8			7.77997	78.4554	7.77997	65.1256	7.78003	54.9194	7.78003	47.666	7.68005	36.3411	7.68005	32.3919	7.68005	18.4495	7.68005	17.3555	7.78003	7.54248	7.78003	7.4645	7.77997	3.73778	7.77997	3.77516		7.68005	29.7348	7.68005	27.1963	7.67999	23.7537	7.67999	22.0721	7.67999	15.4342	7.67999	15.6259	7.67999	11.7653	7.67999	11.0025		7.77997	74.1208
	68.1	989.3	5.8			7.88	79.5592	7.88	65.8455	7.88	56.3428	7.88	48.1954	7.78003	36.3036	7.78003	32.7636	7.78003	18.4456	7.78003	17.5593	7.88	8.14001	7.88	7.55325	7.88	4.33521	7.88	3.81987		7.78003	29.7529	7.78003	27.4826	7.78003	23.649	7.78003	22.2971	7.77997	15.4171	7.77997	15.7819	7.78003	11.6658	7.78003	11.1274		7.88	74.5034
	68.2	990.5	5.7			7.97998	80.139	7.97998	66.5637	7.97998	56.5921	7.97998	48.7241	7.88	37.2629	7.88	33.1349	7.88	18.801	7.88	17.763	7.97998	7.85726	7.97998	7.64196	7.97998	4.22676	7.97998	3.86453		7.88	30.1505	7.88	27.7682	7.88	23.9849	7.88	22.5215	7.88	15.6849	7.88	15.9376	7.88	11.8915	7.88	11.252		7.97998	75.4975
	68.3	992	5.5			8.07996	80.8461	8.07996	67.2806	8.08002	57.2085	8.08002	49.2522	7.98004	37.4363	7.98004	33.506	7.98004	19.1854	7.98004	17.9665	8.08002	7.87842	8.08002	7.73067	8.08002	3.96497	8.08002	3.90921		7.98004	30.5562	7.98004	28.0534	7.97998	24.424	7.97998	22.7456	7.97998	15.4287	7.97998	16.0929	7.97998	12.1973	7.97998	11.3763		8.08002	75.9441
	68.4	993.4	5.5			8.17999	81.4007	8.17999	67.9966	8.17999	57.9585	8.17999	49.7793	8.08002	37.7786	8.08002	33.8763	8.08002	19.2401	8.08002	18.1698	8.17999	8.08229	8.17999	7.81928	8.17999	3.99623	8.17999	3.95384		8.08002	30.9226	8.08002	28.3379	8.08002	24.546	8.08002	22.9693	8.08002	16.0382	8.08002	16.248	8.08002	12.3626	8.08002	11.5004		8.17999	76.2837
	68.5	994.8	5.7			8.27997	82.1022	8.27997	68.7109	8.28003	58.0638	8.28003	50.3058	8.18005	38.2645	8.18005	34.2464	8.18005	19.1995	8.18005	18.373	8.28003	7.82043	8.28003	7.9079	8.27997	3.72673	8.27997	3.99846		8.18005	31.3781	8.18005	28.622	8.17999	25.1217	8.17999	23.1925	8.17999	16.0209	8.17999	16.4027	8.17999	12.4017	8.17999	11.6242		8.27997	77.3118
	68.6	996.2	5.7			8.38	82.9108	8.38	69.4244	8.38	58.7959	8.38	50.8312	8.28003	38.3489	8.28003	34.6158	8.28003	19.3666	8.28003	18.5759	8.38	8.22278	8.38	7.99643	8.38	3.91418	8.38	4.04309		8.28003	31.9163	8.28003	28.9053	8.28003	25.4921	8.28003	23.4154	8.27997	16.4014	8.27997	16.5571	8.28003	12.0583	8.28003	11.7479		8.38	77.3472
	68.7	997.6	5.6			8.47998	83.7683	8.47998	70.1362	8.47998	59.7894	8.47998	51.3558	8.38	38.9293	8.38	34.9848	8.38	19.6533	8.38	18.7786	8.47998	8.37025	8.47998	8.0849	8.47998	4.34279	8.47998	4.08768		8.38	31.842	8.38	29.188	8.38	25.2827	8.38	23.6377	8.38	16.0632	8.38	16.7113	8.38	12.2186	8.38	11.8712		8.47998	77.4346
	68.8	998.9	5.7			8.57996	84.5093	8.57996	70.8467	8.58002	60.1202	8.58002	51.8799	8.48004	39.609	8.48004	35.3535	8.48004	20.3783	8.48004	18.9813	8.58002	8.25891	8.58002	8.17339	8.58002	4.41577	8.58002	4.13228		8.48004	32.2786	8.48004	29.4703	8.47998	25.6786	8.47998	23.8597	8.47998	16.4677	8.47998	16.865	8.47998	12.1982	8.47998	11.9942		8.58002	78.4714
	68.9	1000.3	5.6			8.67999	84.954	8.67999	71.5563	8.67999	60.2923	8.67999	52.4029	8.58002	39.9872	8.58002	35.7215	8.58002	20.7675	8.58002	19.1837	8.67999	8.1614	8.67999	8.26177	8.67999	4.16909	8.67999	4.17684		8.58002	32.202	8.58002	29.7518	8.58002	26.2349	8.58002	24.0813	8.58002	16.6747	8.58002	17.0185	8.58002	12.8357	8.58002	12.1171		8.67999	78.99
	69	1001.9	5.6			8.77997	85.5522	8.77997	72.2643	8.78003	60.5115	8.78003	52.9254	8.68005	40.2386	8.68005	36.0893	8.68005	20.3033	8.68005	19.386	8.78003	8.03918	8.78003	8.35016	8.77997	3.92276	8.77997	4.22139		8.68005	32.6054	8.68005	30.0329	8.67999	26.0476	8.67999	24.3024	8.67999	16.8085	8.67999	17.1716	8.67999	12.8417	8.67999	12.2397		8.77997	79.4166
	69.1	1003.1	5.7			8.88	86.4264	8.88	72.9714	8.88	61.053	8.88	53.4468	8.78003	40.3278	8.78003	36.4564	8.78003	20.4346	8.78003	19.588	8.88	8.02124	8.88	8.43846	8.88	3.98364	8.88	4.26594		8.78003	32.8179	8.78003	30.3133	8.78003	26.2202	8.78003	24.5233	8.77997	17.0334	8.77997	17.3244	8.78003	12.9053	8.78003	12.3621		8.88	79.8557
	69.2	1004.6	5.7			8.97998	87.2231	8.97998	73.6768	8.97998	62.0489	8.97998	53.9673	8.88	40.3762	8.88	36.8231	8.88	20.3799	8.88	19.7899	8.97998	8.7133	8.97998	8.52671	8.97998	4.34367	8.97998	4.31045		8.88	33.407	8.88	30.593	8.88	26.7507	8.88	24.7436	8.88	17.3546	8.88	17.477	8.88	13.1256	8.88	12.4841		8.97998	79.929
	69.3	1005.8	5.6			9.07996	88.1294	9.07996	74.381	9.08002	62.3959	9.08002	54.4874	8.98004	41.2426	8.98004	37.1895	8.98004	20.8424	8.98004	19.9917	9.08002	8.64709	9.08002	8.61496	9.08002	4.43604	9.08002	4.35498		8.98004	33.5914	8.98004	30.8724	8.97998	26.8569	8.97998	24.9635	8.97998	17.6234	8.97998	17.6292	8.97998	13.7022	8.97998	12.606		9.08002	80.4128
	69.4	1007.2	5.7			9.17999	88.9281	9.17999	75.0843	9.17999	63.2944	9.17999	55.0064	9.08002	41.7418	9.08002	37.5552	9.08002	21.2635	9.08002	20.1932	9.17999	8.77526	9.17999	8.70312	9.17999	4.33605	9.17999	4.39946		9.08002	34.1248	9.08002	31.151	9.08002	27.0756	9.08002	25.1831	9.08002	17.8577	9.08002	17.7812	9.08002	13.6451	9.08002	12.7276		9.17999	80.7332
	69.5	1008.8	5.8			9.27997	89.6366	9.27997	75.7859	9.28003	63.7888	9.28003	55.5249	9.18005	42.2419	9.18005	37.9206	9.18005	21.7582	9.18005	20.3946	9.28003	8.90955	9.28003	8.79129	9.27997	4.6461	9.27997	4.44393		9.18005	34.1851	9.18005	31.4292	9.17999	27.6733	9.17999	25.4021	9.17999	17.9359	9.17999	17.9327	9.17999	13.4099	9.17999	12.8489		9.27997	81.5454
	69.6	1009.8	5.8			9.38	90.4897	9.38	76.4867	9.38	64.7975	9.38	56.0423	9.28003	42.598	9.28003	38.2854	9.28003	21.6776	9.28003	20.5958	9.38	9.17761	9.38	8.87935	9.38	4.75244	9.38	4.48841		9.28003	34.5436	9.28003	31.7066	9.28003	27.8193	9.28003	25.6209	9.27997	18.1974	9.27997	18.0839	9.28003	13.5192	9.28003	12.9701		9.38	81.9338
	69.7	1011.2	5.7			9.47998	90.9382	9.47998	77.1859	9.47998	64.6913	9.47998	56.5589	9.38	43.1965	9.38	38.6498	9.38	22.3401	9.38	20.7968	9.47998	8.87136	9.47998	8.96737	9.47998	4.62135	9.47998	4.53285		9.38	34.996	9.38	31.9834	9.38	28.121	9.38	25.8391	9.38	18.2639	9.38	18.235	9.38	14.2344	9.38	13.0909		9.47998	82.2105
	69.8	1012.6	5.7			9.57996	91.9309	9.57996	77.8837	9.58002	65.5068	9.58002	57.075	9.48004	43.5059	9.48004	39.0139	9.48004	22.2666	9.48004	20.9977	9.58002	9.53687	9.58002	9.0554	9.58002	4.74146	9.58002	4.5773		9.48004	35.2801	9.48004	32.2599	9.47998	28.0669	9.47998	26.057	9.47998	18.517	9.47998	18.3856	9.47998	14.1713	9.47998	13.2115		9.58002	82.3433
	69.9	1014	5.7			9.67999	92.6804	9.67999	78.5808	9.67999	66.0725	9.67999	57.59	9.58002	43.7809	9.58002	39.3773	9.58002	22.6487	9.58002	21.1983	9.67999	9.55966	9.67999	9.14333	9.67999	4.94858	9.67999	4.62171		9.58002	35.546	9.58002	32.5356	9.58002	28.3593	9.58002	26.2745	9.58002	18.5601	9.58002	18.536	9.58002	13.8997	9.58002	13.3319		9.67999	83.0149
	70	1015.3	5.7			9.77997	93.0546	9.77997	79.2762	9.78003	66.6757	9.78003	58.1045	9.68005	44.1677	9.68005	39.7405	9.68005	23.0355	9.68005	21.3989	9.78003	9.29163	9.78003	9.23127	9.77997	4.76348	9.77997	4.6661		9.68005	35.7492	9.68005	32.8108	9.67999	28.7678	9.67999	26.4915	9.67999	18.6444	9.67999	18.686	9.67999	13.9432	9.67999	13.452		9.77997	83.4096
	70.1	1016.6	5.8			9.88	93.7296	9.88	79.9707	9.88	66.853	9.88	58.6179	9.78003	44.5566	9.78003	40.103	9.78003	22.7471	9.78003	21.5991	9.88	9.40027	9.88	9.31911	9.88	4.61499	9.88	4.7105		9.78003	36.2255	9.78003	33.0854	9.78003	29.0021	9.78003	26.7083	9.77997	18.6677	9.77997	18.8357	9.78003	14.2888	9.78003	13.572		9.88	83.8955
	70.2	1017.8	5.5			9.97998	94.8683	9.97998	80.6636	9.97998	67.8253	9.97998	59.1305	9.88	44.8278	9.88	40.465	9.88	22.7394	9.88	21.7992	9.97998	9.85302	9.97998	9.40691	9.97998	5.26159	9.97998	4.75487		9.88	36.4607	9.88	33.3593	9.88	29.2224	9.88	26.9245	9.88	18.8872	9.88	18.9852	9.88	14.1989	9.88	13.6916		9.97998	84.4774
	70.3	1019.2	5.7			10.08	94.8111	10.08	81.3553	10.08	67.885	10.08	59.6427	9.98004	45.53	9.98004	40.8268	9.98004	23.4362	9.98004	21.9993	10.08	9.65417	10.08	9.49471	10.08	5.0166	10.08	4.79924		9.98004	36.7794	9.98004	33.6329	9.97998	29.3466	9.97998	27.1403	9.97998	19.2036	9.97998	19.1343	9.97998	14.4919	9.97998	13.811		10.08	84.2488
	70.4	1020.6	5.8			10.18	95.7952	10.18	82.0461	10.18	68.2163	10.18	60.1538	10.08	45.2762	10.08	41.188	10.08	23.2566	10.08	22.199	10.18	9.5354	10.18	9.58241	10.18	4.76648	10.18	4.84357		10.08	36.9303	10.08	33.9057	10.08	29.5295	10.08	27.3558	10.08	19.3616	10.08	19.2831	10.08	14.5541	10.08	13.9302		10.18	84.8137
	70.5	1021.6	5.6			10.28	96.0141	10.28	82.7353	10.28	68.4429	10.28	60.6643	10.1801	45.7583	10.1801	41.5489	10.1801	23.8706	10.1801	22.3987	10.28	9.6908	10.28	9.67013	10.28	4.34793	10.28	4.88789		10.1801	37.3536	10.1801	34.178	10.18	29.917	10.18	27.5707	10.18	19.6638	10.18	19.4316	10.18	14.7377	10.18	14.0491		10.28	85.329
	70.6	1023	5.7			10.38	97.16	10.38	83.4237	10.38	69.5054	10.38	61.1738	10.28	45.9199	10.28	41.9091	10.28	23.5643	10.28	22.5981	10.38	10.0096	10.38	9.75774	10.38	4.86194	10.38	4.93222		10.28	37.5054	10.28	34.4497	10.28	30.0476	10.28	27.7854	10.28	19.5141	10.28	19.5798	10.28	15.0959	10.28	14.1678		10.38	85.9526
	70.7	1024.3	5.7			10.48	98.0224	10.48	84.1104	10.48	70.4106	10.48	61.6825	10.38	46.8497	10.38	42.2689	10.38	23.9667	10.38	22.7973	10.48	10.3446	10.48	9.84531	10.48	5.56245	10.48	4.97651		10.38	37.4685	10.38	34.7208	10.38	30.1959	10.38	27.9996	10.38	19.7421	10.38	19.7278	10.38	15.0924	10.38	14.2862		10.48	86.1168
	70.8	1025.5	5.7			10.58	98.7944	10.58	84.7959	10.58	70.7014	10.58	62.1907	10.48	47.1832	10.48	42.6284	10.48	24.3792	10.48	22.9965	10.58	10.2119	10.58	9.93288	10.58	5.39307	10.58	5.0208		10.48	38.0039	10.48	34.9914	10.48	30.077	10.48	28.2134	10.48	20.0981	10.48	19.8753	10.48	15.111	10.48	14.4044		10.58	86.8784
	70.9	1026.6	5.6			10.68	99.5217	10.68	85.4805	10.68	71.3624	10.68	62.6979	10.58	47.691	10.58	42.9873	10.58	24.5588	10.58	23.1954	10.68	10.401	10.68	10.0204	10.68	5.25876	10.68	5.06506		10.58	38.4546	10.58	35.2613	10.58	30.8514	10.58	28.4268	10.58	20.2999	10.58	20.0227	10.58	15.4268	10.58	14.5224		10.68	86.5854
	71	1027.8	5.8			10.78	99.9414	10.78	86.1636	10.78	71.8452	10.78	63.2046	10.6801	47.9348	10.6801	43.3459	10.6801	24.4855	10.6801	23.3942	10.78	10.3182	10.78	10.1078	10.78	5.28535	10.78	5.1093		10.6801	38.3837	10.6801	35.5308	10.68	30.6648	10.68	28.6398	10.68	20.1171	10.68	20.1696	10.68	15.3001	10.68	14.6401		10.78	87.2456
	71.1	1029.5	5.8			10.88	100.577	10.88	86.8458	10.88	71.8459	10.88	63.7101	10.78	48.0176	10.78	43.7039	10.78	24.7792	10.78	23.5927	10.88	10.3682	10.88	10.1952	10.88	5.1228	10.88	5.15356		10.78	38.7764	10.78	35.7996	10.78	30.9069	10.78	28.8525	10.78	20.5122	10.78	20.3163	10.78	15.4199	10.78	14.7576		10.88	88.1167
	71.2	1030.8	5.7			10.98	100.902	10.98	87.5264	10.98	72.5882	10.98	64.2149	10.88	48.4512	10.88	44.0614	10.88	25.2424	10.88	23.7911	10.98	10.0729	10.98	10.2826	10.98	5.15791	10.98	5.19777		10.88	39.0708	10.88	36.0678	10.88	31.3215	10.88	29.0646	10.88	20.5724	10.88	20.4627	10.88	15.389	10.88	14.8748		10.98	88.4167
	71.3	1031.9	5.7			11.08	101.923	11.08	88.2058	11.08	73.3788	11.08	64.7193	10.98	48.7301	10.98	44.4187	10.98	24.9596	10.98	23.9894	11.08	10.4651	11.08	10.3699	11.08	5.40637	11.08	5.24199		10.98	39.4162	10.98	36.3356	10.98	31.6389	10.98	29.2763	10.98	20.8186	10.98	20.6088	10.98	15.9379	10.98	14.9918		11.08	88.3604
	71.4	1033.2	5.7			11.18	102.747	11.18	88.8843	11.18	73.7249	11.18	65.2225	11.08	49.1575	11.08	44.7753	11.08	25.6066	11.08	24.1874	11.18	10.4924	11.18	10.4572	11.18	5.24077	11.18	5.28618		11.08	39.5789	11.08	36.6027	11.08	31.6835	11.08	29.4878	11.08	20.6538	11.08	20.7546	11.08	15.8063	11.08	15.1086		11.18	88.8958
	71.5	1034.3	5.8			11.28	102.855	11.28	89.5613	11.28	73.8108	11.28	65.7253	11.1801	49.2903	11.1801	45.1317	11.1801	25.5526	11.1801	24.3854	11.28	10.3385	11.28	10.5444	11.28	5.18459	11.28	5.33034		11.1801	40.1357	11.1801	36.8693	11.18	32.1858	11.18	29.6987	11.18	21.0796	11.18	20.9001	11.18	16.0732	11.18	15.2251		11.28	89.376
	71.6	1035.5	5.9			11.38	103.999	11.38	90.2374	11.38	74.7905	11.38	66.227	11.28	49.541	11.28	45.4874	11.28	25.3776	11.28	24.583	11.38	10.847	11.38	10.6316	11.38	5.62122	11.38	5.37452		11.28	40.1731	11.28	37.1352	11.28	32.2052	11.28	29.9094	11.28	21.0171	11.28	21.0453	11.28	16.041	11.28	15.3415		11.38	89.6089
	71.7	1037	5.8			11.48	104.582	11.48	90.9119	11.48	74.7991	11.48	66.728	11.38	50.3091	11.38	45.8427	11.38	26.0276	11.38	24.7805	11.48	10.8457	11.48	10.7187	11.48	5.63386	11.48	5.41866		11.38	40.6975	11.38	37.4006	11.38	32.3834	11.38	30.1195	11.38	21.2631	11.38	21.1902	11.38	16.2678	11.38	15.4575		11.48	89.8089
	71.8	1038.1	5.7			11.58	105.233	11.58	91.5852	11.58	75.7593	11.58	67.2284	11.48	50.9497	11.48	46.1977	11.48	26.0027	11.48	24.978	11.58	11.2744	11.58	10.8059	11.58	5.44543	11.58	5.46281		11.48	40.86	11.48	37.6655	11.48	32.4943	11.48	30.3292	11.48	21.0724	11.48	21.3348	11.48	16.3004	11.48	15.5733		11.58	90.5027
	71.9	1039.4	5.8			11.68	105.841	11.68	92.2578	11.68	75.8876	11.68	67.7278	11.58	51.0278	11.58	46.5521	11.58	26.5143	11.58	25.1751	11.68	11.0238	11.68	10.8929	11.68	5.25575	11.68	5.50692		11.58	40.9763	11.58	37.9298	11.58	33.0294	11.58	30.5387	11.58	21.5201	11.58	21.4792	11.58	16.4373	11.58	15.689		11.68	90.6675
	72	1040.6	5.7			11.78	106.501	11.78	92.9287	11.78	76.6405	11.78	68.2268	11.6801	51.199	11.6801	46.9063	11.6801	26.7504	11.6801	25.3722	11.78	10.9456	11.78	10.9799	11.78	5.59225	11.78	5.55101		11.6801	41.1762	11.6801	38.1936	11.68	33.3794	11.68	30.7476	11.68	21.9247	11.68	21.6231	11.68	16.6816	11.68	15.8043		11.78	90.6956
	72.1	1041.9	5.8			11.88	107.163	11.88	93.5988	11.88	77.2538	11.88	68.7246	11.78	51.7192	11.78	47.2597	11.78	26.7667	11.78	25.569	11.88	11.0892	11.88	11.0669	11.88	5.59778	11.88	5.59511		11.78	41.3208	11.78	38.4567	11.78	33.2334	11.78	30.9563	11.78	21.7429	11.78	21.7668	11.78	16.474	11.78	15.9195		11.88	91.1768
	72.2	1042.9	5.9			11.98	108.038	11.98	94.2673	11.98	77.9418	11.98	69.2217	11.88	52.0426	11.88	47.6128	11.88	26.8877	11.88	25.7657	11.98	11.5672	11.98	11.1538	11.98	6.11403	11.98	5.63917		11.88	42.0842	11.88	38.7192	11.88	33.485	11.88	31.1644	11.88	21.9795	11.88	21.9103	11.88	16.8375	11.88	16.0343		11.98	91.8822
	72.3	1044.3	5.9			12.08	108.773	12.08	94.9346	12.08	78.4022	12.08	69.7184	11.98	52.8192	11.98	47.9656	11.98	27.3862	11.98	25.9622	12.08	11.583	12.08	11.2407	12.08	5.89539	12.08	5.68325		11.98	42.0062	11.98	38.9813	11.98	33.6648	11.98	31.3721	11.98	22.2648	11.98	22.0534	11.98	16.8198	11.98	16.149		12.08	91.9519
	72.4	1045.4	5.8			12.18	109.12	12.18	95.6011	12.18	78.3367	12.18	70.2139	12.08	53.1653	12.08	48.3177	12.08	27.6893	12.08	26.1585	12.18	11.4152	12.18	11.3275	12.18	5.61982	12.18	5.72728		12.08	42.3529	12.08	39.2427	12.08	33.9482	12.08	31.5795	12.08	22.1935	12.08	22.1963	12.08	16.9481	12.08	16.2635		12.18	92.0752
	72.5	1046.6	5.9			12.28	109.716	12.28	96.266	12.28	79.3413	12.28	70.709	12.1801	52.981	12.1801	48.6697	12.1801	27.594	12.1801	26.3548	12.28	11.8143	12.28	11.4143	12.28	5.89682	12.28	5.7713		12.1801	42.7522	12.1801	39.5037	12.18	34.1233	12.18	31.7865	12.18	22.16	12.18	22.3388	12.18	16.9805	12.18	16.3776		12.28	92.6511
	72.6	1048	5.8			12.38	110.228	12.38	96.9302	12.38	79.8717	12.38	71.2031	12.28	53.3293	12.28	49.0209	12.28	27.7222	12.28	26.5507	12.38	11.9253	12.38	11.501	12.38	6.12903	12.38	5.81533		12.28	42.8271	12.28	39.764	12.28	34.3342	12.28	31.9931	12.28	22.4928	12.28	22.481	12.28	16.9857	12.28	16.4916		12.38	92.9797
	72.7	1049.1	5.6			12.48	111.086	12.48	97.5927	12.48	80.2591	12.48	71.6964	12.38	53.8215	12.38	49.3718	12.38	28.1558	12.38	26.7465	12.48	12.2079	12.48	11.5877	12.48	5.97112	12.48	5.85931		12.38	43.2023	12.38	40.0237	12.38	34.6467	12.38	32.1993	12.38	22.7272	12.38	22.623	12.38	17.1501	12.38	16.6054		12.48	93.4414
	72.8	1050.3	5.9			12.58	111.579	12.58	98.2541	12.58	80.6436	12.58	72.1892	12.48	54.3535	12.48	49.7224	12.48	28.4791	12.48	26.9422	12.58	11.9291	12.58	11.6743	12.58	6.1095	12.58	5.90331		12.48	43.8741	12.48	40.283	12.48	35.1412	12.48	32.405	12.48	22.8983	12.48	22.7646	12.48	17.6321	12.48	16.7188		12.58	93.5425
	72.9	1051.5	5.8			12.68	112.541	12.68	98.9146	12.68	81.2794	12.68	72.681	12.58	54.9089	12.58	50.0723	12.58	28.4338	12.58	27.1377	12.68	12.0298	12.68	11.7609	12.68	6.36097	12.68	5.94727		12.58	43.8701	12.58	40.5416	12.58	35.2952	12.58	32.6105	12.58	23.3014	12.58	22.9061	12.58	17.7103	12.58	16.8322		12.68	93.8831
	73	1052.4	5.7			12.78	112.765	12.78	99.5736	12.78	81.6139	12.78	73.1723	12.6801	55.3895	12.6801	50.422	12.6801	28.6002	12.6801	27.333	12.78	12.0612	12.78	11.8475	12.78	5.9339	12.78	5.99121		12.6801	44.1047	12.6801	40.7998	12.68	35.2053	12.68	32.8154	12.68	23.2719	12.68	23.0471	12.68	17.6002	12.68	16.9452		12.78	94.3016
	73.1	1053.5	5.6			12.88	113.687	12.88	100.232	12.88	82.1975	12.88	73.6626	12.78	55.2427	12.78	50.7711	12.78	28.6417	12.78	27.5281	12.88	12.2181	12.88	11.934	12.88	6.04065	12.88	6.03517		12.78	44.5083	12.78	41.0572	12.78	35.8403	12.78	33.0201	12.78	23.2427	12.78	23.1879	12.78	17.9802	12.78	17.058		12.88	94.8621
	73.2	1054.9	5.8			12.98	114.222	12.98	100.888	12.98	82.7435	12.98	74.1521	12.88	55.6301	12.88	51.1197	12.88	29.4573	12.88	27.7231	12.98	12.29	12.98	12.0204	12.98	6.39531	12.98	6.07908		12.88	44.5919	12.88	41.3142	12.88	35.9263	12.88	33.2242	12.88	23.7255	12.88	23.3285	12.88	18.1618	12.88	17.1706		12.98	94.9588
	73.3	1056.2	5.9			13.08	114.893	13.08	101.544	13.08	83.0677	13.08	74.6411	12.98	56.0934	12.98	51.4681	12.98	29.301	12.98	27.9179	13.08	12.2526	13.08	12.1069	13.08	6.0282	13.08	6.12301		12.98	44.5344	12.98	41.5707	12.98	35.8132	12.98	33.428	12.98	23.5233	12.98	23.4686	12.98	18.115	12.98	17.2829		13.08	95.0486
	73.4	1057.4	5.6			13.18	115.325	13.18	102.199	13.18	83.5421	13.18	75.1291	13.08	56.2317	13.08	51.8158	13.08	29.376	13.08	28.1125	13.18	12.1245	13.18	12.1933	13.18	6.39157	13.18	6.16689		13.08	44.9335	13.08	41.8265	13.08	36.0054	13.08	33.6314	13.08	23.8116	13.08	23.6086	13.08	18.0368	13.08	17.3951		13.18	95.4243
	73.5	1058.5	5.8			13.28	116.094	13.28	102.852	13.28	83.6975	13.28	75.6167	13.1801	56.4551	13.1801	52.1634	13.1801	29.6611	13.1801	28.307	13.28	12.5206	13.28	12.2796	13.28	6.33298	13.28	6.21076		13.1801	45.2209	13.1801	42.0819	13.18	36.4365	13.18	33.8344	13.18	24.0077	13.18	23.7482	13.18	18.4125	13.18	17.507		13.28	95.8175
	73.6	1059.4	5.8			13.38	116.695	13.38	103.504	13.38	84.4866	13.38	76.1032	13.28	57.045	13.28	52.5102	13.28	29.6918	13.28	28.5013	13.38	12.6237	13.38	12.3659	13.38	6.68445	13.38	6.25464		13.28	45.6881	13.28	42.3366	13.28	36.2826	13.28	34.0371	13.28	24.1796	13.28	23.8876	13.28	18.2242	13.28	17.6187		13.38	95.6838
	73.7	1060.9	5.7			13.48	117.768	13.48	104.155	13.48	85.2372	13.48	76.589	13.38	57.5895	13.38	52.8567	13.38	30.1659	13.38	28.6954	13.48	12.9781	13.48	12.4521	13.48	6.81407	13.48	6.29847		13.38	46.2343	13.38	42.5907	13.38	36.8726	13.38	34.2393	13.38	24.3702	13.38	24.0267	13.38	18.6115	13.38	17.7302		13.48	96.4633
	73.8	1061.9	5.6			13.58	118.325	13.58	104.804	13.58	85.5662	13.58	77.0743	13.48	57.9387	13.48	53.2029	13.48	30.8472	13.48	28.8894	13.58	12.7533	13.58	12.5384	13.58	6.53833	13.58	6.34233		13.48	45.7476	13.48	42.8445	13.48	36.5811	13.48	34.4411	13.48	24.1974	13.48	24.1655	13.48	18.4036	13.48	17.8414		13.58	96.7478
	73.9	1063.3	5.5			13.68	118.344	13.68	105.453	13.68	85.9617	13.68	77.5585	13.58	58.2668	13.58	53.5484	13.58	30.5416	13.58	29.0831	13.68	12.6293	13.68	12.6245	13.68	6.45799	13.68	6.38613		13.58	46.3591	13.58	43.0975	13.58	37.2224	13.58	34.6426	13.58	24.5692	13.58	24.304	13.58	18.8279	13.58	17.9524		13.68	97.4111
	74	1064.2	5.7			13.78	119.105	13.78	106.101	13.78	86.2513	13.78	78.0424	13.6801	58.1099	13.6801	53.8938	13.6801	30.7151	13.6801	29.2768	13.78	12.7806	13.78	12.7106	13.78	6.60083	13.78	6.42993		13.6801	46.8126	13.6801	43.3502	13.68	37.3491	13.68	34.8436	13.68	24.6781	13.68	24.4422	13.68	18.7096	13.68	18.0632		13.78	97.7844
	74.1	1065.3	5.5			13.88	119.691	13.88	106.747	13.88	86.9827	13.88	78.5251	13.78	58.4176	13.78	54.2385	13.78	30.8401	13.78	29.4702	13.88	13.0947	13.88	12.7967	13.88	6.73291	13.88	6.47373		13.78	47.3264	13.78	43.6021	13.78	37.7078	13.78	35.0443	13.78	25.3505	13.78	24.5801	13.78	18.9014	13.78	18.1738		13.88	97.9985
	74.2	1066.4	5.6			13.98	120.063	13.98	107.392	13.98	87.492	13.98	79.0072	13.88	58.8755	13.88	54.5827	13.88	30.8049	13.88	29.6634	13.98	13.0737	13.98	12.8827	13.98	6.80012	13.98	6.5175		13.88	46.928	13.88	43.8535	13.88	37.3655	13.88	35.2445	13.88	24.7719	13.88	24.7178	13.88	18.7892	13.88	18.2841		13.98	98.2416
	74.3	1067.4	5.5			14.08	120.976	14.08	108.036	14.08	87.8937	14.08	79.4888	13.98	59.345	13.98	54.9268	13.98	31.0151	13.98	29.8566	14.08	13.2471	14.08	12.9687	14.08	6.92822	14.08	6.56127		13.98	47.153	13.98	44.1045	13.98	37.9529	13.98	35.4444	13.98	24.8568	13.98	24.8552	13.98	19.0892	13.98	18.3941		14.08	98.5347
	74.4	1068.7	5.5			14.18	121.625	14.18	108.679	14.18	88.5054	14.18	79.9693	14.08	59.6207	14.08	55.2701	14.08	31.4832	14.08	30.0495	14.18	13.2948	14.18	13.0546	14.18	7.03686	14.18	6.60501		14.08	47.9131	14.08	44.3548	14.08	38.8131	14.08	35.6439	14.08	25.5013	14.08	24.9923	14.08	19.2725	14.08	18.5041		14.18	98.5347
	74.5	1069.8	5.5			14.28	122.214	14.28	109.321	14.28	88.8647	14.28	80.4494	14.1801	60.3458	14.1801	55.6133	14.1801	31.6206	14.1801	30.2424	14.28	13.162	14.28	13.1405	14.28	6.96884	14.28	6.64873		14.1801	48.1935	14.1801	44.6047	14.18	38.7185	14.18	35.843	14.18	25.5038	14.18	25.1291	14.18	19.7388	14.18	18.6137		14.28	98.9657
	74.6	1070.9	5.6			14.38	122.523	14.38	109.961	14.38	89.2062	14.38	80.9285	14.28	60.4396	14.28	55.9558	14.28	31.926	14.28	30.4349	14.38	13.4487	14.38	13.2264	14.38	6.92908	14.38	6.69246		14.28	48.089	14.28	44.8539	14.28	38.5679	14.28	36.0417	14.28	25.5212	14.28	25.2656	14.28	19.2725	14.28	18.7232		14.38	99.7666
	74.7	1072.2	5.5			14.48	123.346	14.48	110.6	14.48	89.3132	14.48	81.4069	14.38	60.9653	14.38	56.2979	14.38	32.1707	14.38	30.6273	14.48	13.2402	14.48	13.3121	14.48	6.94939	14.48	6.73615		14.38	48.4177	14.38	45.1025	14.38	38.7544	14.38	36.24	14.38	25.631	14.38	25.4019	14.38	19.686	14.38	18.8324		14.48	99.8222
	74.8	1073.1	5.7			14.58	124.036	14.58	111.239	14.58	90.3046	14.58	81.8848	14.48	61.334	14.48	56.6398	14.48	32.3385	14.48	30.8196	14.58	13.8354	14.58	13.3979	14.58	6.87988	14.58	6.77985		14.48	48.6761	14.48	45.3508	14.48	39.1841	14.48	36.4379	14.48	25.9552	14.48	25.5378	14.48	19.527	14.48	18.9414		14.58	99.8074
	74.9	1074.3	5.9			14.68	124.156	14.68	111.876	14.68	90.3	14.68	82.3616	14.58	61.6427	14.58	56.981	14.58	32.5613	14.58	31.0117	14.68	13.4722	14.68	13.4836	14.68	6.78776	14.68	6.82351		14.58	48.77	14.58	45.5983	14.58	38.8927	14.58	36.6355	14.58	25.6569	14.58	25.6736	14.58	19.7247	14.58	19.0502		14.68	99.7524
	75	1075.5	5.7			14.78	125.237	14.78	112.512	14.78	91.3647	14.78	82.8381	14.6801	61.6488	14.6801	57.3221	14.6801	32.701	14.6801	31.2037	14.78	13.994	14.78	13.5693	14.78	7.14696	14.78	6.86715		14.6801	49.0841	14.6801	45.8455	14.68	39.585	14.68	36.8326	14.68	26.1913	14.68	25.8089	14.68	19.8496	14.68	19.1587		14.78	100.671
	75.1	1076.5	5.7			14.88	125.925	14.88	113.147	14.88	91.8296	14.88	83.3135	14.78	62.0559	14.78	57.6624	14.78	32.6581	14.78	31.3954	14.88	13.7135	14.88	13.6549	14.88	7.00171	14.88	6.91081		14.78	49.2474	14.78	46.092	14.78	39.4779	14.78	37.0294	14.78	26.1046	14.78	25.944	14.78	20.1835	14.78	19.2671		14.88	100.79
	75.2	1077.5	5.8			14.98	126.251	14.98	113.78	14.98	92.1535	14.98	83.7882	14.88	62.4629	14.88	58.0024	14.88	32.7073	14.88	31.587	14.98	14.0922	14.98	13.7405	14.98	7.18425	14.98	6.95443		14.88	49.9122	14.88	46.3379	14.88	39.5731	14.88	37.2258	14.88	26.2887	14.88	26.079	14.88	20.4791	14.88	19.3752		14.98	101.249
	75.3	1078.8	5.6			15.08	126.869	15.08	114.413	15.08	92.4967	15.08	84.2624	14.98	63.0551	14.98	58.3421	14.98	33.3433	14.98	31.7785	15.08	14.0267	15.08	13.826	15.08	7.0946	15.08	6.99805		14.98	49.9523	14.98	46.5834	14.98	39.9021	14.98	37.4217	14.98	26.474	14.98	26.2135	14.98	19.9305	14.98	19.4831		15.08	101.088
	75.4	1080	5.6			15.18	127.139	15.18	115.044	15.18	92.7797	15.18	84.7356	15.08	63.4801	15.08	58.6812	15.08	33.7729	15.08	31.9697	15.18	14.0035	15.18	13.9115	15.18	7.2135	15.18	7.04164		15.08	50.3593	15.08	46.8283	15.08	40.6327	15.08	37.6174	15.08	27.057	15.08	26.3479	15.08	20.4056	15.08	19.5908		15.18	101.626
	75.5	1080.8	5.7			15.28	127.887	15.28	115.674	15.28	93.0475	15.28	85.2084	15.1801	63.2896	15.1801	59.0201	15.1801	33.3113	15.1801	32.1609	15.28	14.2408	15.28	13.997	15.28	7.24138	15.28	7.08521		15.1801	50.4145	15.1801	47.0727	15.18	40.42	15.18	37.8125	15.18	26.8536	15.18	26.4819	15.18	20.7482	15.18	19.6982		15.28	101.871
	75.6	1082	5.5			15.38	128.725	15.38	116.304	15.38	93.7632	15.38	85.6802	15.28	63.6293	15.28	59.3583	15.28	33.7041	15.28	32.3517	15.38	14.3525	15.38	14.0824	15.38	7.29077	15.38	7.12879		15.28	50.4373	15.28	47.3165	15.28	40.4264	15.28	38.0074	15.28	26.7766	15.28	26.6156	15.28	20.6589	15.28	19.8055		15.38	101.88
	75.7	1083.1	5.6			15.48	129.238	15.48	116.932	15.48	94.2008	15.48	86.1512	15.38	63.9747	15.38	59.6961	15.38	33.8885	15.38	32.5425	15.48	14.4589	15.48	14.1677	15.48	7.05648	15.48	7.17233		15.38	50.3866	15.38	47.5597	15.38	40.6467	15.38	38.2018	15.38	26.9	15.38	26.7491	15.38	20.7735	15.38	19.9125		15.48	102.336
	75.8	1084.1	5.5			15.58	129.811	15.58	117.558	15.58	94.624	15.58	86.6218	15.48	64.4293	15.48	60.0337	15.48	34.0597	15.48	32.7331	15.58	14.3119	15.58	14.2531	15.58	7.51184	15.58	7.21589		15.48	51.381	15.48	47.8026	15.48	41.4553	15.48	38.3959	15.48	27.5421	15.48	26.8823	15.48	20.6788	15.48	20.0193		15.58	102.697
	75.9	1085.3	5.6			15.68	130.258	15.68	118.184	15.68	94.767	15.68	87.0914	15.58	64.9637	15.58	60.3707	15.58	34.4713	15.58	32.9235	15.68	14.8713	15.68	14.3383	15.68	7.37041	15.68	7.2594		15.58	51.5388	15.58	48.0447	15.58	41.4115	15.58	38.5896	15.58	27.4271	15.58	27.0153	15.58	20.8539	15.58	20.126		15.68	103.015
	76	1086.4	5.6			15.78	130.663	15.78	118.809	15.78	95.1569	15.78	87.5606	15.6801	65.2988	15.6801	60.7074	15.6801	34.6768	15.6801	33.1138	15.78	14.4049	15.78	14.4236	15.78	7.18773	15.78	7.3029		15.6801	51.6488	15.6801	48.2865	15.68	41.8101	15.68	38.7828	15.68	27.8656	15.68	27.1479	15.68	21.4313	15.68	20.2323		15.78	103.067
	76.1	1087.4	5.6			15.88	131.264	15.88	119.433	15.88	95.9498	15.88	88.0287	15.78	65.5208	15.78	61.0436	15.78	34.4768	15.78	33.3039	15.88	14.6815	15.88	14.5087	15.88	7.4845	15.88	7.34641		15.78	51.606	15.78	48.5276	15.78	41.2904	15.78	38.9758	15.78	27.3868	15.78	27.2803	15.78	20.9322	15.78	20.3385		15.88	103.501
	76.2	1088.5	5.5			15.98	131.965	15.98	120.055	15.98	96.321	15.98	88.4962	15.88	65.9247	15.88	61.3793	15.88	34.9159	15.88	33.4938	15.98	14.5526	15.98	14.5939	15.98	7.6517	15.98	7.38987		15.88	51.8671	15.88	48.7681	15.88	42.0029	15.88	39.1683	15.88	27.7335	15.88	27.4125	15.88	21.0794	15.88	20.4444		15.98	103.591
	76.3	1089.4	5.5			16.08	132.897	16.08	120.676	16.08	96.7178	16.08	88.9632	15.98	66.4973	15.98	61.7147	15.98	35.269	15.98	33.6836	16.08	14.7963	16.08	14.679	16.08	7.68372	16.08	7.43335		15.98	51.5515	15.98	49.0083	15.98	41.7825	15.98	39.3604	15.98	27.7833	15.98	27.5443	15.98	20.8607	15.98	20.5502		16.08	104.16
	76.4	1090.7	5.6			16.18	133.457	16.18	121.297	16.18	97.3725	16.18	89.4292	16.08	66.5488	16.08	62.0496	16.08	35.3658	16.08	33.8732	16.18	15.2798	16.18	14.764	16.18	7.66018	16.18	7.47679		16.08	52.0928	16.08	49.2477	16.08	42.1311	16.08	39.5522	16.08	28.2365	16.08	27.6759	16.08	21.4252	16.08	20.6557		16.18	104.658
	76.5	1091.7	5.7			16.28	133.821	16.28	121.915	16.28	97.7655	16.28	89.8947	16.1801	66.9357	16.1801	62.3842	16.1801	35.5551	16.1801	34.0627	16.28	14.9777	16.28	14.8491	16.28	7.64632	16.28	7.52021		16.1801	52.3524	16.1801	49.4868	16.18	42.0178	16.18	39.7436	16.18	27.8287	16.18	27.8072	16.18	21.2673	16.18	20.761		16.28	104.474
	76.6	1092.8	5.6			16.38	134.623	16.38	122.534	16.38	98.1014	16.38	90.3593	16.28	67.1786	16.28	62.7182	16.28	35.8237	16.28	34.2519	16.38	15.1096	16.38	14.934	16.38	7.83606	16.38	7.56365		16.28	52.7567	16.28	49.7252	16.28	42.256	16.28	39.9347	16.28	28.3275	16.28	27.9382	16.28	21.4614	16.28	20.8661		16.38	104.522
	76.7	1093.8	5.8			16.48	135.191	16.48	123.15	16.48	98.6382	16.48	90.8231	16.38	67.7083	16.38	63.0518	16.38	35.9713	16.38	34.441	16.48	15.2744	16.48	15.0189	16.48	7.91493	16.48	7.60704		16.38	52.7788	16.38	49.9631	16.38	42.4553	16.38	40.1252	16.38	28.3802	16.38	28.069	16.38	21.5376	16.38	20.971		16.48	104.849
	76.8	1094.9	5.9			16.58	135.673	16.58	123.766	16.58	98.7179	16.58	91.2866	16.48	67.7637	16.48	63.3852	16.48	36.2659	16.48	34.63	16.58	15.2307	16.58	15.1038	16.58	7.80566	16.58	7.65045		16.48	53.1905	16.48	50.2006	16.48	42.8007	16.48	40.3154	16.48	28.5563	16.48	28.1995	16.48	21.549	16.48	21.0756		16.58	105.286
	76.9	1095.8	5.6			16.68	136.195	16.68	124.381	16.68	99.2577	16.68	91.749	16.58	68.1919	16.58	63.7179	16.58	36.3582	16.58	34.8187	16.68	15.3705	16.68	15.1886	16.68	7.61272	16.68	7.69381		16.58	53.4561	16.58	50.4374	16.58	42.9678	16.58	40.5054	16.58	28.6803	16.58	28.3298	16.58	21.9235	16.58	21.1801		16.68	105.777
	77	1096.9	5.5			16.78	136.557	16.78	124.994	16.78	99.7435	16.78	92.211	16.6801	68.1802	16.6801	64.0504	16.6801	36.069	16.6801	35.0074	16.78	15.3932	16.78	15.2734	16.78	7.48914	16.78	7.73716		16.6801	53.4779	16.6801	50.6739	16.68	43.0177	16.68	40.6948	16.68	28.8553	16.68	28.4597	16.68	21.5731	16.68	21.2844		16.78	105.873
	77.1	1098.2	5.5			16.88	137.515	16.88	125.607	16.88	100.464	16.88	92.672	16.78	68.3668	16.78	64.3824	16.78	36.3713	16.78	35.1958	16.88	15.7174	16.88	15.3582	16.88	8.14624	16.88	7.78052		16.78	54.031	16.78	50.9097	16.78	43.3302	16.78	40.884	16.78	29.0294	16.78	28.5894	16.78	22.0498	16.78	21.3884		16.88	106.435
	77.2	1098.8	5.5			16.98	137.894	16.98	126.218	16.98	100.817	16.98	93.1323	16.88	69.1692	16.88	64.7138	16.88	37.1659	16.88	35.384	16.98	15.6674	16.98	15.4429	16.98	7.72907	16.98	7.82384		16.88	54.2911	16.88	51.1449	16.88	43.545	16.88	41.0726	16.88	29.1334	16.88	28.7189	16.88	22.0895	16.88	21.4923		16.98	106.762
	77.3	1100.1	5.6			17.08	137.922	17.08	126.828	17.08	101.002	17.08	93.5922	16.98	69.2825	16.98	65.0451	16.98	36.912	16.98	35.5722	17.08	15.426	17.08	15.5275	17.08	7.7251	17.08	7.86718		16.98	54.5171	16.98	51.3797	16.98	44.0475	16.98	41.2609	16.98	29.3365	16.98	28.848	16.98	22.4267	16.98	21.5958		17.08	106.567
	77.4	1101	5.6			17.18	138.734	17.18	127.438	17.18	101.533	17.18	94.051	17.08	69.2708	17.08	65.3758	17.08	36.8448	17.08	35.7601	17.18	15.7751	17.18	15.6121	17.18	7.94139	17.18	7.91047		17.08	54.7114	17.08	51.6139	17.08	43.7404	17.08	41.449	17.08	29.4161	17.08	28.977	17.08	22.3329	17.08	21.6993		17.18	107.041
	77.5	1101.8	5.5			17.28	139.224	17.28	128.046	17.28	101.548	17.28	94.5095	17.1801	70.0247	17.1801	65.7062	17.1801	37.3527	17.1801	35.948	17.28	15.458	17.28	15.6967	17.28	7.59011	17.28	7.95374		17.1801	54.7257	17.1801	51.8477	17.18	43.9069	17.18	41.6365	17.18	29.3344	17.18	29.1056	17.18	22.5021	17.18	21.8025		17.28	107.126
	77.6	1103.3	5.8			17.38	140.239	17.38	128.653	17.38	102.735	17.38	94.967	17.28	69.9318	17.28	66.0361	17.28	37.2417	17.28	36.1355	17.38	15.8096	17.38	15.7812	17.38	8.02429	17.38	7.99703		17.28	55.2021	17.28	52.0809	17.28	44.3217	17.28	41.8238	17.28	29.8098	17.28	29.2339	17.28	22.4938	17.28	21.9055		17.38	107.507
	77.7	1104.2	5.8			17.48	140.433	17.48	129.259	17.48	102.805	17.48	95.4237	17.38	70.7137	17.38	66.3655	17.38	37.8511	17.38	36.323	17.48	15.6261	17.48	15.8657	17.48	7.8174	17.48	8.04028		17.38	55.6428	17.38	52.3135	17.38	44.6281	17.38	42.0106	17.38	29.8727	17.38	29.3621	17.38	22.8572	17.38	22.0082		17.48	107.479
	77.8	1105	5.7			17.58	140.808	17.58	129.863	17.58	103.15	17.58	95.8801	17.48	70.5261	17.48	66.6947	17.48	37.9205	17.48	36.5103	17.58	16.0283	17.58	15.9502	17.58	7.89697	17.58	8.08353		17.48	55.6777	17.48	52.5457	17.48	44.9122	17.48	42.197	17.48	30.1483	17.48	29.4899	17.48	22.7286	17.48	22.1108		17.58	108.066
	77.9	1106.1	5.5			17.68	141.514	17.68	130.467	17.68	103.723	17.68	96.3355	17.58	70.9325	17.58	67.0232	17.58	38.0596	17.58	36.6974	17.68	16.0455	17.68	16.0346	17.68	8.20554	17.68	8.12675		17.58	55.681	17.58	52.7773	17.58	44.6537	17.58	42.3832	17.58	29.6224	17.58	29.6175	17.58	22.6213	17.58	22.2132		17.68	108.093
	78	1107	5.7			17.78	141.766	17.78	131.07	17.78	103.85	17.78	96.7904	17.6801	71.5559	17.6801	67.3516	17.6801	38.2729	17.6801	36.8844	17.78	16.0354	17.78	16.1189	17.78	8.12358	17.78	8.16995		17.6801	56.0986	17.6801	53.0085	17.68	44.9319	17.68	42.5689	17.68	30.0804	17.68	29.7448	17.68	22.8083	17.68	22.3153		17.78	108.307
	78.1	1108.2	5.7			17.88	142.71	17.88	131.672	17.88	104.429	17.88	97.2444	17.78	71.3544	17.78	67.6794	17.78	38.2893	17.78	37.0712	17.88	16.2572	17.88	16.2032	17.88	8.12354	17.88	8.21317		17.78	56.7872	17.78	53.239	17.78	45.4364	17.78	42.7543	17.78	30.362	17.78	29.8719	17.78	23.2772	17.78	22.4173		17.88	108.518
	78.2	1109.4	5.8			17.98	143.436	17.98	132.272	17.98	105.263	17.98	97.6976	17.88	72.3621	17.88	68.0067	17.88	38.7181	17.88	37.2578	17.98	16.6789	17.98	16.2875	17.98	8.81085	17.98	8.25634		17.88	56.4865	17.88	53.469	17.88	45.2247	17.88	42.9392	17.88	30.246	17.88	29.9987	17.88	23.1127	17.88	22.519		17.98	108.939
	78.3	1110.4	5.6			18.08	143.455	18.08	132.871	18.08	105.518	18.08	98.1505	17.98	72.8464	17.98	68.3338	17.98	38.9369	17.98	37.4444	18.08	16.3322	18.08	16.3717	18.08	8.1344	18.08	8.29953		17.98	56.9655	17.98	53.6986	17.98	45.4194	17.98	43.1238	17.98	30.6188	17.98	30.1253	17.98	23.3209	17.98	22.6206		18.08	108.93
	78.4	1111.4	5.8			18.18	143.741	18.18	133.47	18.18	105.551	18.18	98.6024	18.08	72.8347	18.08	68.6604	18.08	39.0541	18.08	37.6306	18.18	16.3839	18.18	16.4559	18.18	8.00252	18.18	8.34267		18.08	56.7529	18.08	53.9276	18.08	45.6326	18.08	43.308	18.08	30.7982	18.08	30.2516	18.08	23.1833	18.08	22.7219		18.18	109.296
	78.5	1112.3	5.8			18.28	144.797	18.28	134.067	18.28	106.293	18.28	99.0538	18.1801	73.0472	18.1801	68.9867	18.1801	39.0846	18.1801	37.8169	18.28	16.5963	18.28	16.54	18.28	8.41309	18.28	8.3858		18.1801	57.1046	18.1801	54.1562	18.18	45.4999	18.18	43.4918	18.18	30.9796	18.18	30.3776	18.18	23.3344	18.18	22.823		18.28	109.803
	78.6	1113.3	5.6			18.38	145.259	18.38	134.664	18.38	106.591	18.38	99.5043	18.28	73.498	18.28	69.3124	18.28	39.662	18.28	38.0028	18.38	16.6268	18.38	16.6241	18.38	8.38843	18.38	8.42894		18.28	57.2834	18.28	54.3841	18.28	46.1702	18.28	43.6754	18.28	30.7349	18.28	30.5033	18.28	23.6094	18.28	22.924		18.38	109.789
	78.7	1114.2	5.6			18.48	145.862	18.48	135.259	18.48	107.252	18.48	99.9541	18.38	73.7153	18.38	69.6376	18.38	39.4301	18.38	38.1886	18.48	16.908	18.48	16.7081	18.48	8.45949	18.48	8.47204		18.38	57.7349	18.38	54.6116	18.38	46.7045	18.38	43.8585	18.38	31.1874	18.38	30.6289	18.38	23.6821	18.38	23.0247		18.48	110.003
	78.8	1115.1	5.7			18.58	146.466	18.58	135.853	18.58	107.682	18.58	100.404	18.48	74.1653	18.48	69.9627	18.48	39.4901	18.48	38.3743	18.58	16.9205	18.58	16.7922	18.58	8.72437	18.58	8.51515		18.48	57.8343	18.48	54.8386	18.48	46.678	18.48	44.0411	18.48	31.1217	18.48	30.7541	18.48	23.7963	18.48	23.1252		18.58	109.991
	78.9	1116.1	5.5			18.68	147.187	18.68	136.446	18.68	108.167	18.68	100.852	18.58	74.2747	18.58	70.2872	18.58	39.7729	18.58	38.5598	18.68	17.065	18.68	16.8761	18.68	8.75787	18.68	8.55822		18.58	58.1194	18.58	55.065	18.58	46.9734	18.58	44.2236	18.58	31.5265	18.58	30.8792	18.58	23.9423	18.58	23.2255		18.68	110.276
	79	1117	5.6			18.78	147.622	18.78	137.038	18.78	108.168	18.78	101.3	18.6801	74.7098	18.6801	70.6114	18.6801	40.337	18.6801	38.7452	18.78	17.1455	18.78	16.9601	18.78	8.85796	18.78	8.60128		18.6801	58.0944	18.6801	55.291	18.68	46.5022	18.68	44.4055	18.68	31.2726	18.68	31.0039	18.68	23.7252	18.68	23.3256		18.78	110.785
	79.1	1118	5.6			18.88	148.013	18.88	137.629	18.88	108.797	18.88	101.747	18.78	75.1324	18.78	70.9351	18.78	40.194	18.78	38.9303	18.88	17.1166	18.88	17.0439	18.88	9.08215	18.88	8.64435		18.78	58.4241	18.78	55.5164	18.78	46.6866	18.78	44.5872	18.78	31.4998	18.78	31.1283	18.78	23.958	18.78	23.4256		18.88	110.956
	79.2	1119.1	5.5			18.98	148.948	18.98	138.218	18.98	109.37	18.98	102.193	18.88	75.2528	18.88	71.2583	18.88	40.5823	18.88	39.1153	18.98	17.6649	18.98	17.1277	18.98	9.15782	18.98	8.68737		18.88	58.542	18.88	55.7412	18.88	46.9241	18.88	44.7684	18.88	31.6945	18.88	31.2526	18.88	24.213	18.88	23.5252		18.98	111.364
	79.3	1120.3	5.8			19.08	148.86	19.08	138.807	19.08	109.701	19.08	102.639	18.98	75.7333	18.98	71.5814	18.98	40.9557	18.98	39.3002	19.08	17.6815	19.08	17.2116	19.08	9.05176	19.08	8.73041		18.98	58.5937	18.98	55.9657	18.98	47.2294	18.98	44.9493	18.98	31.7467	18.98	31.3765	18.98	24.1486	18.98	23.6247		19.08	111.869
	79.4	1121.2	5.7			19.18	149.789	19.18	139.395	19.18	109.969	19.18	103.084	19.08	76.1356	19.08	71.9038	19.08	41.1995	19.08	39.4849	19.18	17.2565	19.18	17.2953	19.18	8.83064	19.18	8.77341		19.08	59.2209	19.08	56.1896	19.08	47.7194	19.08	45.1299	19.08	32.0453	19.08	31.5003	19.08	24.3493	19.08	23.7241		19.18	111.437
	79.5	1122.1	5.8			19.28	150.14	19.28	139.982	19.28	110.187	19.28	103.529	19.1801	76.4364	19.1801	72.226	19.1801	40.9589	19.1801	39.6695	19.28	17.7197	19.28	17.379	19.28	8.90473	19.28	8.81639		19.1801	59.0334	19.1801	56.413	19.18	47.6708	19.18	45.31	19.18	32.1842	19.18	31.6238	19.18	24.8516	19.18	23.8231		19.28	111.936
	79.6	1122.9	5.8			19.38	150.537	19.38	140.567	19.38	110.533	19.38	103.972	19.28	76.8856	19.28	72.5477	19.28	41.176	19.28	39.8538	19.38	17.6198	19.38	17.4627	19.38	8.729	19.38	8.85939		19.28	59.1615	19.28	56.6358	19.28	47.9436	19.28	45.4898	19.28	32.2318	19.28	31.7469	19.28	24.663	19.28	23.9221		19.38	111.735
	79.7	1124	5.8			19.48	151.229	19.48	141.152	19.48	111.085	19.48	104.415	19.38	76.9771	19.38	72.8689	19.38	41.262	19.38	40.038	19.48	17.5455	19.48	17.5463	19.48	8.84225	19.48	8.90234		19.38	59.6913	19.38	56.8581	19.38	48.0303	19.38	45.6692	19.38	32.4672	19.38	31.8699	19.38	24.6384	19.38	24.0207		19.48	112.118
	79.8	1124.9	5.7			19.58	151.695	19.58	141.735	19.58	111.686	19.58	104.858	19.48	76.9489	19.48	73.1899	19.48	41.2502	19.48	40.2221	19.58	17.8737	19.58	17.6299	19.58	8.94543	19.58	8.9453		19.48	59.6201	19.48	57.0801	19.48	48.1528	19.48	45.8482	19.48	32.6107	19.48	31.9926	19.48	24.5071	19.48	24.1192		19.58	112.117
	79.9	1125.9	5.8			19.68	152.166	19.68	142.318	19.68	112.004	19.68	105.299	19.58	77.5723	19.58	73.5103	19.58	41.5823	19.58	40.406	19.68	17.5659	19.68	17.7134	19.68	8.94626	19.68	8.98823		19.58	60.2849	19.58	57.3014	19.58	48.4802	19.58	46.027	19.58	32.5507	19.58	32.1151	19.58	24.7806	19.58	24.2176		19.68	112.591
	80	1126.9	5.9			19.78	152.641	19.78	142.899	19.78	112.468	19.78	105.741	19.6801	77.6841	19.6801	73.8305	19.6801	41.934	19.6801	40.5898	19.78	17.8378	19.78	17.7969	19.78	8.89861	19.78	9.03114		19.6801	60.456	19.6801	57.5223	19.68	48.835	19.68	46.2052	19.68	32.9279	19.68	32.2373	19.68	25.0901	19.68	24.3156		19.78	112.887
	80.1	1127.8	5.8			19.88	153.715	19.88	143.48	19.88	112.89	19.88	106.181	19.78	78.1395	19.78	74.1501	19.78	41.8644	19.78	40.7733	19.88	18.2213	19.88	17.8803	19.88	9.61975	19.88	9.07406		19.78	60.509	19.78	57.7426	19.78	48.802	19.78	46.3832	19.78	32.9592	19.78	32.3592	19.78	25.1063	19.78	24.4136		19.88	113.318
	80.2	1128.7	5.7			19.98	153.687	19.98	144.059	19.98	113.017	19.98	106.62	19.88	78.7247	19.88	74.4693	19.88	42.5096	19.88	40.9567	19.98	17.6386	19.98	17.9637	19.98	8.9831	19.98	9.11694		19.88	60.2904	19.88	57.9623	19.88	49.0131	19.88	46.5608	19.88	32.7513	19.88	32.481	19.88	24.6662	19.88	24.5113		19.98	113.342
	80.3	1129.7	5.8			20.08	154.647	20.08	144.637	20.08	113.776	20.08	107.059	19.98	78.609	19.98	74.7883	19.98	42.5518	19.98	41.14	20.08	18.2721	20.08	18.0471	20.08	9.24927	20.08	9.15983		19.98	60.471	19.98	58.1817	19.98	48.9327	19.98	46.738	19.98	32.7897	19.98	32.6024	19.98	25.2626	19.98	24.6087		20.08	113.462
	80.4	1130.6	5.9			20.18	155.264	20.18	145.215	20.18	114.408	20.18	107.498	20.08	79.0504	20.08	75.1067	20.08	42.8823	20.08	41.323	20.18	18.7766	20.18	18.1304	20.18	9.71252	20.18	9.20268		20.08	60.9857	20.08	58.4005	20.08	49.1326	20.08	46.9149	20.08	33.0663	20.08	32.7237	20.08	25.5337	20.08	24.7061		20.18	113.576
	80.5	1131.6	6			20.28	155.146	20.28	145.791	20.28	114.318	20.28	107.935	20.1801	79.4794	20.1801	75.4249	20.1801	43.069	20.1801	41.506	20.28	18.2964	20.28	18.2137	20.28	9.25427	20.28	9.24552		20.1801	61.1913	20.1801	58.6189	20.18	49.3638	20.18	47.0914	20.18	33.174	20.18	32.8446	20.18	25.5375	20.18	24.8032		20.28	114.106
	80.6	1132.6	5.6			20.38	155.948	20.38	146.366	20.38	114.781	20.38	108.372	20.28	79.7278	20.28	75.7424	20.28	42.5808	20.28	41.6888	20.38	18.7932	20.38	18.2969	20.38	9.44067	20.38	9.28837		20.28	61.4342	20.28	58.8367	20.28	49.8069	20.28	47.2676	20.28	33.3435	20.28	32.9653	20.28	25.4251	20.28	24.9001		20.38	114.324
	80.7	1133.5	5.9			20.48	156.063	20.48	146.941	20.48	114.899	20.48	108.808	20.38	80.0316	20.38	76.0596	20.38	43.1018	20.38	41.8713	20.48	18.4699	20.48	18.38	20.48	9.1745	20.48	9.33118		20.38	62.0217	20.38	59.054	20.38	49.7288	20.38	47.4433	20.38	33.0187	20.38	33.0858	20.38	25.7971	20.38	24.9968		20.48	114.319
	80.8	1134.4	5.6			20.58	156.709	20.58	147.514	20.58	115.3	20.58	109.244	20.48	79.8622	20.48	76.3766	20.48	43.1636	20.48	42.0539	20.58	18.3689	20.58	18.4632	20.58	9.23206	20.58	9.374		20.48	61.8302	20.48	59.2709	20.48	50.0232	20.48	47.6187	20.48	33.338	20.48	33.206	20.48	25.5903	20.48	25.0933		20.58	114.829
	80.9	1135.5	5.9			20.68	157.851	20.68	148.086	20.68	115.923	20.68	109.679	20.58	80.3793	20.58	76.693	20.58	43.2549	20.58	42.2361	20.68	19.1101	20.68	18.5463	20.68	9.38894	20.68	9.41677		20.58	61.7991	20.58	59.4871	20.58	50.0178	20.58	47.7938	20.58	33.5592	20.58	33.326	20.58	25.8865	20.58	25.1897		20.68	115.125
	81	1136.3	5.9			20.78	158.051	20.78	148.657	20.78	116.584	20.78	110.114	20.6801	81.0372	20.6801	77.0092	20.6801	44.0269	20.6801	42.4183	20.78	18.8181	20.78	18.6294	20.78	9.76968	20.78	9.45954		20.6801	62.1805	20.6801	59.703	20.68	50.035	20.68	47.9684	20.68	33.4381	20.68	33.4457	20.68	26.0178	20.68	25.2858		20.78	114.821
	81.1	1137	5.9			20.88	158.544	20.88	149.227	20.88	116.912	20.88	110.547	20.78	81.2793	20.78	77.3248	20.78	44.1073	20.78	42.6002	20.88	19.1362	20.88	18.7124	20.88	9.66418	20.88	9.50231		20.78	62.5239	20.78	59.9183	20.78	50.3123	20.78	48.1428	20.78	33.8355	20.78	33.5651	20.78	26.0794	20.78	25.3818		20.88	115.24
	81.2	1138.1	6			20.98	158.895	20.98	149.796	20.98	117.094	20.98	110.98	20.88	81.3029	20.88	77.64	20.88	44.0691	20.88	42.782	20.98	19.0837	20.98	18.7953	20.98	9.73215	20.98	9.54505		20.88	62.3708	20.88	60.1331	20.88	50.4216	20.88	48.3167	20.88	34.0927	20.88	33.6844	20.88	25.9443	20.88	25.4775		20.98	115.695
	81.3	1139.1	6			21.08	159.319	21.08	150.364	21.08	117.442	21.08	111.412	20.98	81.5817	20.98	77.955	20.98	44.2174	20.98	42.9637	21.08	18.9838	21.08	18.8783	21.08	9.95483	21.08	9.5878		20.98	62.7404	20.98	60.3475	20.98	50.6161	20.98	48.4903	20.98	34.1193	20.98	33.8034	20.98	25.9962	20.98	25.573		21.08	115.436
	81.4	1139.9	5.7			21.18	159.891	21.18	150.931	21.18	117.856	21.18	111.844	21.08	81.7629	21.08	78.2694	21.08	44.5635	21.08	43.1452	21.18	18.9222	21.18	18.9611	21.18	9.44166	21.18	9.6305		21.08	62.9233	21.08	60.5613	21.08	50.8726	21.08	48.6636	21.08	34.2928	21.08	33.9222	21.08	26.4869	21.08	25.6684		21.18	115.862
	81.5	1140.9	5.7			21.28	160.141	21.28	151.497	21.28	118.434	21.28	112.275	21.1801	82.1638	21.1801	78.5836	21.1801	44.5565	21.1801	43.3266	21.28	19.319	21.28	19.044	21.28	9.35944	21.28	9.67319		21.1801	63.257	21.1801	60.7747	21.18	50.8687	21.18	48.8365	21.18	34.0592	21.18	34.0406	21.18	26.4056	21.18	25.7636		21.28	116.436
	81.6	1141.7	6			21.38	160.911	21.38	152.063	21.38	118.84	21.38	112.705	21.28	82.3068	21.28	78.8973	21.28	44.7909	21.28	43.5077	21.38	19.1407	21.38	19.1268	21.38	9.68762	21.38	9.7159		21.28	63.3608	21.28	60.9875	21.28	51.0991	21.28	49.0091	21.28	34.4349	21.28	34.1589	21.28	26.3725	21.28	25.8586		21.38	116.422
	81.7	1142.7	5.8			21.48	161.141	21.48	152.626	21.48	118.867	21.48	113.135	21.38	82.8942	21.38	79.2105	21.38	45.0416	21.38	43.6887	21.48	19.198	21.48	19.2095	21.48	9.75485	21.48	9.75856		21.38	63.7045	21.38	61.1998	21.38	50.9639	21.38	49.1812	21.38	34.4669	21.38	34.2769	21.38	26.671	21.38	25.9533		21.48	116.405
	81.8	1143.4	5.8			21.58	161.769	21.58	153.189	21.58	119.673	21.58	113.564	21.48	83.1294	21.48	79.5235	21.48	45.0519	21.48	43.8697	21.58	19.7252	21.58	19.2923	21.58	9.75403	21.58	9.80123		21.48	64.009	21.48	61.4118	21.48	51.6414	21.48	49.353	21.48	34.8983	21.48	34.3947	21.48	26.6846	21.48	26.0479		21.58	116.491
	81.9	1144.3	5.8			21.68	161.801	21.68	153.752	21.68	119.869	21.68	113.992	21.58	83.8052	21.58	79.8359	21.58	45.3011	21.58	44.0503	21.68	19.3363	21.68	19.3749	21.68	9.72363	21.68	9.84387		21.58	63.9177	21.58	61.6231	21.58	51.6731	21.58	49.5245	21.58	34.4918	21.58	34.5122	21.58	26.5701	21.58	26.1423		21.68	116.507
	82	1145.3	5.9			21.78	162.834	21.78	154.312	21.78	120.086	21.78	114.42	21.6801	83.3762	21.6801	80.1482	21.6801	45.4573	21.6801	44.2309	21.78	19.344	21.78	19.4576	21.78	10.0071	21.78	9.88648		21.6801	64.1287	21.6801	61.834	21.68	51.8513	21.68	49.6956	21.68	34.6857	21.68	34.6295	21.68	26.5755	21.68	26.2365		21.78	116.878
	82.1	1146.3	5.6			21.88	163.091	21.88	154.873	21.88	120.465	21.88	114.847	21.78	84.0802	21.78	80.4598	21.78	45.6105	21.78	44.4113	21.88	19.6666	21.88	19.5401	21.88	9.81104	21.88	9.92912		21.78	64.2952	21.78	62.0444	21.78	51.9803	21.78	49.8664	21.78	35.3091	21.78	34.7465	21.78	26.7416	21.78	26.3306		21.88	117.056
	82.2	1147.1	5.8			21.98	163.766	21.98	155.431	21.98	121.043	21.98	115.273	21.88	84.3442	21.88	80.7711	21.88	45.6721	21.88	44.5915	21.98	19.483	21.98	19.6227	21.98	9.86267	21.98	9.9717		21.88	64.42	21.88	62.2542	21.88	51.9779	21.88	50.0368	21.88	35.36	21.88	34.8634	21.88	26.884	21.88	26.4244		21.98	117.2
	82.3	1148.1	5.8			22.08	164.308	22.08	155.989	22.08	121.582	22.08	115.699	21.98	84.8318	21.98	81.0821	21.98	45.9667	21.98	44.7716	22.08	20.187	22.08	19.7052	22.08	10.0134	22.08	10.0143		21.98	64.9785	21.98	62.4637	21.98	52.4225	21.98	50.2068	21.98	35.6117	21.98	34.9799	21.98	27.3188	21.98	26.518		22.08	117.644
	82.4	1148.7	5.9			22.18	165.167	22.18	156.546	22.18	122.16	22.18	116.123	22.08	84.9879	22.08	81.3926	22.08	46.2238	22.08	44.9515	22.18	20.2368	22.18	19.7876	22.18	10.4992	22.18	10.0569		22.08	65.1647	22.08	62.6726	22.08	52.3928	22.08	50.3765	22.08	35.6639	22.08	35.0963	22.08	27.204	22.08	26.6114		22.18	117.735
	82.5	1149.8	5.8			22.28	165.097	22.28	157.102	22.28	122.357	22.28	116.548	22.1801	85.2949	22.1801	81.7029	22.1801	46.8862	22.1801	45.1313	22.28	20.344	22.28	19.8701	22.28	10.2509	22.28	10.0994		22.1801	65.2616	22.1801	62.8812	22.18	53.0452	22.18	50.5458	22.18	35.6163	22.18	35.2124	22.18	27.3489	22.18	26.7047		22.28	117.913
	82.6	1150.7	5.7			22.38	165.594	22.38	157.657	22.38	122.558	22.38	116.972	22.28	85.5942	22.28	82.0126	22.28	46.7104	22.28	45.3109	22.38	20.1838	22.38	19.9524	22.38	10.004	22.38	10.142		22.28	65.0757	22.28	63.0891	22.28	52.8999	22.28	50.7148	22.28	35.5507	22.28	35.3282	22.28	27.3869	22.28	26.7978		22.38	118.018
	82.7	1151.6	5.7			22.48	166.09	22.48	158.211	22.48	123.243	22.48	117.395	22.38	85.7754	22.38	82.3219	22.38	46.7471	22.38	45.4903	22.48	20.2815	22.48	20.0347	22.48	10.1571	22.48	10.1845		22.38	65.4639	22.38	63.2965	22.38	53.1444	22.38	50.8834	22.38	36.1217	22.38	35.4439	22.38	27.5981	22.38	26.8906		22.48	118.237
	82.8	1152.7	5.9			22.58	166.484	22.58	158.764	22.58	123.199	22.58	117.817	22.48	86.0551	22.48	82.631	22.48	46.6783	22.48	45.6697	22.58	20.119	22.58	20.1171	22.58	10.0612	22.58	10.227		22.48	65.8327	22.48	63.5036	22.48	52.7053	22.48	51.0517	22.48	35.736	22.48	35.5592	22.48	27.5775	22.48	26.9833		22.58	118.324
	82.9	1153.3	5.9			22.68	166.889	22.68	159.316	22.68	124.007	22.68	118.239	22.58	86.356	22.58	82.9395	22.58	47.019	22.58	45.8488	22.68	20.4119	22.68	20.1993	22.68	10.279	22.68	10.2695		22.58	65.806	22.58	63.71	22.58	53.1755	22.58	51.2197	22.58	35.8881	22.58	35.6744	22.58	27.5865	22.58	27.0758		22.68	118.532
	83	1154.2	5.8			22.78	167.623	22.78	159.867	22.78	124.074	22.78	118.66	22.6801	86.5583	22.6801	83.2478	22.6801	47.4409	22.6801	46.0278	22.78	20.3362	22.78	20.2815	22.78	10.3259	22.78	10.312		22.6801	66.1813	22.6801	63.9161	22.68	53.4366	22.68	51.3872	22.68	36.1344	22.68	35.7893	22.68	27.4991	22.68	27.1681		22.78	118.959
	83.1	1154.9	5.8			22.88	168.291	22.88	160.418	22.88	124.589	22.88	119.08	22.78	86.5802	22.78	83.5556	22.78	47.4011	22.78	46.2066	22.88	20.6565	22.88	20.3637	22.88	10.1798	22.88	10.3545		22.78	66.5981	22.78	64.1216	22.78	53.6974	22.78	51.5545	22.78	36.216	22.78	35.9039	22.78	28.0414	22.78	27.2603		22.88	118.908
	83.2	1155.9	5.9			22.98	168.677	22.98	160.967	22.98	124.726	22.98	119.5	22.88	87.2161	22.88	83.8629	22.88	47.6339	22.88	46.3852	22.98	20.4292	22.98	20.4458	22.98	10.3783	22.98	10.3969		22.88	66.9873	22.88	64.3266	22.88	53.7421	22.88	51.7213	22.88	36.61	22.88	36.0184	22.88	27.9575	22.88	27.3522		22.98	119.288
	83.3	1156.7	5.8			23.08	169.347	23.08	161.514	23.08	125.78	23.08	119.919	22.98	87.4707	22.98	84.1701	22.98	47.3838	22.98	46.5638	23.08	20.8604	23.08	20.5279	23.08	10.4111	23.08	10.4394		22.98	66.9889	22.98	64.5313	22.98	53.8514	22.98	51.8878	22.98	36.6234	22.98	36.1326	22.98	27.7888	22.98	27.444		23.08	119.345
	83.4	1157.5	5.8			23.18	169.355	23.18	162.062	23.18	125.509	23.18	120.338	23.08	87.8481	23.08	84.4767	23.08	48.1385	23.08	46.7421	23.18	20.7637	23.18	20.6099	23.18	10.1604	23.18	10.4818		23.08	66.7395	23.08	64.7353	23.08	53.9927	23.08	52.054	23.08	36.4318	23.08	36.2466	23.08	27.8525	23.08	27.5356		23.18	119.917
	83.5	1158.8	5.9			23.28	170.095	23.28	162.608	23.28	125.84	23.28	120.756	23.1801	87.8215	23.1801	84.7831	23.1801	47.962	23.1801	46.9204	23.28	20.9221	23.28	20.6919	23.28	10.4713	23.28	10.5242		23.1801	67.1022	23.1801	64.939	23.18	53.8724	23.18	52.2198	23.18	36.4921	23.18	36.3603	23.18	27.801	23.18	27.6269		23.28	120.205
	83.6	1159.3	5.7			23.38	170.43	23.38	163.153	23.38	126.366	23.38	121.173	23.28	88.2802	23.28	85.0889	23.28	48.098	23.28	47.0984	23.38	20.6261	23.38	20.7738	23.38	10.4525	23.38	10.5666		23.28	66.9436	23.28	65.1421	23.28	54.181	23.28	52.3853	23.28	36.8692	23.28	36.4738	23.28	28.3524	23.28	27.7182		23.38	119.946
	83.7	1160.1	6.1			23.48	170.842	23.48	163.697	23.48	126.533	23.48	121.59	23.38	88.7434	23.38	85.3943	23.38	48.266	23.38	47.2762	23.48	20.966	23.48	20.8557	23.48	10.4353	23.48	10.609		23.38	67.3521	23.38	65.3448	23.38	54.4014	23.38	52.5504	23.38	36.9357	23.38	36.5871	23.38	28.5529	23.38	27.8092		23.48	119.782
	83.8	1161	5.9			23.58	171.558	23.58	164.24	23.58	127.181	23.58	122.006	23.48	88.7833	23.48	85.6996	23.48	48.1964	23.48	47.454	23.58	21.337	23.58	20.9376	23.58	10.7721	23.58	10.6514		23.48	67.663	23.48	65.547	23.48	54.6146	23.48	52.7152	23.48	36.9005	23.48	36.7001	23.48	28.5912	23.48	27.9		23.58	120.335
	83.9	1161.9	5.9			23.68	172.041	23.68	164.783	23.68	127.797	23.68	122.421	23.58	89.2192	23.58	86.0042	23.58	48.8644	23.58	47.6316	23.68	21.3518	23.68	21.0194	23.68	10.8548	23.68	10.6937		23.58	67.7341	23.58	65.7487	23.58	54.7123	23.58	52.8796	23.58	37.0482	23.58	36.8129	23.58	28.5246	23.58	27.9906		23.68	120.92
	84	1163.1	6			23.78	172.342	23.78	165.324	23.78	127.93	23.78	122.836	23.6801	89.8098	23.6801	86.3087	23.6801	48.9808	23.6801	47.8091	23.78	21.0425	23.78	21.1012	23.78	10.8277	23.78	10.736		23.6801	67.8311	23.6801	65.95	23.68	54.9381	23.68	53.0437	23.68	37.2999	23.68	36.9255	23.68	28.7318	23.68	28.0811		23.78	120.624
	84.1	1163.6	5.8			23.88	173.008	23.88	165.864	23.88	128.074	23.88	123.25	23.78	89.5294	23.78	86.6126	23.78	48.9073	23.78	47.9863	23.88	21.1135	23.88	21.1829	23.88	10.7275	23.88	10.7784		23.78	68.1145	23.78	66.1507	23.78	55.22	23.78	53.2075	23.78	37.5191	23.78	37.0378	23.78	28.9425	23.78	28.1714		23.88	121.222
	84.2	1164.6	6			23.98	173.501	23.98	166.403	23.98	128.95	23.98	123.663	23.88	89.731	23.88	86.9161	23.88	49.1252	23.88	48.1634	23.98	21.3751	23.98	21.2646	23.98	10.9242	23.98	10.8207		23.88	68.1575	23.88	66.351	23.88	55.0997	23.88	53.3708	23.88	37.528	23.88	37.1499	23.88	29.0016	23.88	28.2615		23.98	121.048
	84.3	1165.3	5.9			24.08	173.806	24.08	166.942	24.08	128.954	24.08	124.076	23.98	90.4497	23.98	87.2194	23.98	49.6135	23.98	48.3404	24.08	21.2721	24.08	21.3463	24.08	10.683	24.08	10.863		23.98	68.5015	23.98	66.5509	23.98	55.2451	23.98	53.5339	23.98	37.4442	23.98	37.2618	23.98	28.9482	23.98	28.3514		24.08	121.193
	84.4	1166.2	5.9			24.18	174.615	24.18	167.479	24.18	129.488	24.18	124.488	24.08	90.6012	24.08	87.5222	24.08	49.6799	24.08	48.5172	24.18	21.5571	24.18	21.4279	24.18	11.0836	24.18	10.9053		24.08	68.8606	24.08	66.7502	24.08	55.5271	24.08	53.6966	24.08	37.5114	24.08	37.3735	24.08	28.9207	24.08	28.4411		24.18	121.058
	84.5	1167.1	5.8			24.28	175.088	24.28	168.015	24.28	129.875	24.28	124.9	24.1801	90.9333	24.1801	87.8247	24.1801	50.0066	24.1801	48.6939	24.28	21.7698	24.28	21.5095	24.28	11.2197	24.28	10.9475		24.1801	69.0749	24.1801	66.9492	24.18	56.1045	24.18	53.8589	24.18	37.724	24.18	37.4849	24.18	29.0934	24.18	28.5307		24.28	121.458
	84.6	1167.8	5.7			24.38	175.624	24.38	168.551	24.38	130.206	24.38	125.31	24.28	91.2294	24.28	88.1267	24.28	50.0668	24.28	48.8703	24.38	21.7784	24.38	21.591	24.38	11.2478	24.38	10.9898		24.28	69.2021	24.28	67.1475	24.28	56.0342	24.28	54.021	24.28	38.1795	24.28	37.596	24.28	29.4091	24.28	28.6201		24.38	121.803
	84.7	1168.7	6.1			24.48	175.795	24.48	169.085	24.48	130.397	24.48	125.721	24.38	91.6528	24.38	88.4283	24.38	50.184	24.38	49.0466	24.48	22.0377	24.48	21.6724	24.48	11.2947	24.48	11.032		24.38	69.085	24.38	67.3454	24.38	55.4232	24.38	54.1826	24.38	37.8671	24.38	37.707	24.38	28.9783	24.38	28.7093		24.48	121.805
	84.8	1169.6	6			24.58	176.426	24.58	169.619	24.58	130.979	24.58	126.13	24.48	91.8801	24.48	88.7297	24.48	50.2378	24.48	49.2229	24.58	21.9823	24.58	21.7539	24.58	11.254	24.58	11.0743		24.48	69.2553	24.48	67.543	24.48	55.806	24.48	54.3439	24.48	37.9498	24.48	37.8177	24.48	28.9122	24.48	28.7982		24.58	121.982
	84.9	1170.2	5.9			24.68	176.89	24.68	170.152	24.68	131.402	24.68	126.539	24.58	92.3082	24.58	89.0306	24.58	50.3394	24.58	49.3989	24.68	22.065	24.68	21.8353	24.68	11.304	24.68	11.1165		24.58	69.1678	24.58	67.7399	24.58	56.1577	24.58	54.505	24.58	38.0397	24.58	37.9283	24.58	28.8965	24.58	28.8871		24.68	122.42
	85	1171.3	5.9			24.78	177.216	24.78	170.683	24.78	131.864	24.78	126.948	24.6801	92.4645	24.6801	89.3312	24.6801	50.7557	24.6801	49.5748	24.78	21.9369	24.78	21.9167	24.78	11.18	24.78	11.1586		24.6801	69.7427	24.6801	67.9366	24.68	56.6349	24.68	54.6656	24.68	38.527	24.68	38.0386	24.68	29.504	24.68	28.9757		24.78	122.632
	85.1	1172	6			24.88	177.637	24.88	171.214	24.88	132.072	24.88	127.355	24.78	92.4723	24.78	89.6313	24.78	50.6245	24.78	49.7505	24.88	21.8033	24.88	21.998	24.88	11.1329	24.88	11.2008		24.78	69.9639	24.78	68.1326	24.78	56.5942	24.78	54.8259	24.78	38.5216	24.78	38.1486	24.78	29.6568	24.78	29.0642		24.88	123.078
	85.2	1173	5.9			24.98	178.135	24.98	171.744	24.98	132.315	24.98	127.762	24.88	92.6433	24.88	89.931	24.88	50.6198	24.88	49.926	24.98	22.2182	24.98	22.0792	24.98	11.3618	24.98	11.243		24.88	70.2739	24.88	68.3281	24.88	57.0403	24.88	54.9859	24.88	38.7037	24.88	38.2585	24.88	29.4512	24.88	29.1525		24.98	123.003
	85.3	1173.8	5.7			25.08	178.533	25.08	172.272	25.08	132.78	25.08	128.169	24.98	93.2864	24.98	90.2306	24.98	51.0082	24.98	50.1015	25.08	22.4026	25.08	22.1605	25.08	11.3135	25.08	11.2852		24.98	70.5412	24.98	68.5234	24.98	57.0828	24.98	55.1455	24.98	38.9054	24.98	38.368	24.98	29.8885	24.98	29.2406		25.08	123.253
	85.4	1174.4	5.8			25.18	179.146	25.18	172.8	25.18	133.336	25.18	128.575	25.08	93.3856	25.08	90.5295	25.08	51.255	25.08	50.2768	25.18	22.0439	25.18	22.2417	25.18	11.4173	25.18	11.3273		25.08	70.7959	25.08	68.718	25.08	57.328	25.08	55.3048	25.08	38.9906	25.08	38.4775	25.08	29.7275	25.08	29.3286		25.18	123.176
	85.5	1175.3	6			25.28	179.251	25.28	173.327	25.28	133.251	25.28	128.98	25.1801	94.1434	25.1801	90.8283	25.1801	51.4908	25.1801	50.4519	25.28	22.0455	25.28	22.3228	25.28	11.158	25.28	11.3694		25.1801	70.5834	25.1801	68.9123	25.18	57.0295	25.18	55.4637	25.18	38.8326	25.18	38.5866	25.18	29.9747	25.18	29.4163		25.28	123.404
	85.6	1176.1	5.8			25.38	179.91	25.38	173.853	25.38	133.915	25.38	129.385	25.28	93.766	25.28	91.1265	25.28	51.3698	25.28	50.6269	25.38	22.7103	25.38	22.4039	25.38	11.2673	25.38	11.4115		25.28	70.3201	25.28	69.106	25.28	57.1959	25.28	55.6224	25.28	38.5976	25.28	38.6955	25.28	29.9259	25.28	29.5039		25.38	123.603
	85.7	1176.7	5.9			25.48	180.364	25.48	174.378	25.48	133.894	25.48	129.788	25.38	94.1809	25.38	91.4243	25.38	51.8057	25.38	50.8016	25.48	22.3472	25.48	22.485	25.48	11.0127	25.48	11.4536		25.38	70.7294	25.38	69.2993	25.38	57.4622	25.38	55.7806	25.38	39.0028	25.38	38.8042	25.38	30.0662	25.38	29.5913		25.48	123.745
	85.8	1177.8	5.8			25.58	180.608	25.58	174.902	25.58	134.593	25.58	130.192	25.48	94.5231	25.48	91.722	25.48	51.7252	25.48	50.9763	25.58	22.7252	25.58	22.566	25.58	11.4298	25.58	11.4957		25.48	70.9601	25.48	69.4922	25.48	57.2983	25.48	55.9385	25.48	39.3265	25.48	38.9127	25.48	30.0485	25.48	29.6785		25.58	124.129
	85.9	1178.5	6			25.68	181.144	25.68	175.425	25.68	134.866	25.68	130.595	25.58	94.6434	25.58	92.019	25.58	52.0042	25.58	51.1508	25.68	22.6548	25.68	22.647	25.68	11.4297	25.68	11.5378		25.58	71.1567	25.58	69.6845	25.58	57.4458	25.58	56.0961	25.58	39.1427	25.58	39.021	25.58	30.04	25.58	29.7656		25.68	124.049
	86	1179.4	5.9			25.78	181.626	25.78	175.947	25.78	135.133	25.78	130.997	25.6801	95.0621	25.6801	92.3159	25.6801	52.1409	25.6801	51.3252	25.78	22.3987	25.78	22.7279	25.78	11.4041	25.78	11.5798		25.6801	71.6778	25.6801	69.8765	25.68	58.1826	25.68	56.2533	25.68	39.5319	25.68	39.129	25.68	30.0923	25.68	29.8524		25.78	124.311
	86.1	1180	5.7			25.88	182.433	25.88	176.469	25.88	136.067	25.88	131.398	25.78	95.327	25.78	92.6123	25.78	52.126	25.78	51.4994	25.88	22.7252	25.88	22.8088	25.88	11.8696	25.88	11.6219		25.78	71.6436	25.78	70.0679	25.78	57.9232	25.78	56.4103	25.78	39.2718	25.78	39.2368	25.78	30.1305	25.78	29.9392		25.88	124.689
	86.2	1180.9	5.9			25.98	183.135	25.98	176.989	25.98	136.342	25.98	131.799	25.88	95.877	25.88	92.9082	25.88	52.8127	25.88	51.6734	25.98	23.1211	25.98	22.8896	25.98	11.8296	25.98	11.6639		25.88	72.0288	25.88	70.2589	25.88	58.2451	25.88	56.5669	25.88	39.3617	25.88	39.3445	25.88	30.3364	25.88	30.0257		25.98	124.419
	86.3	1181.7	5.9			26.08	182.842	26.08	177.508	26.08	136.356	26.08	132.199	25.98	96.2917	25.98	93.204	25.98	53.1595	25.98	51.8474	26.08	23.0557	26.08	22.9705	26.08	11.7001	26.08	11.7059		25.98	72.0453	25.98	70.4495	25.98	58.2037	25.98	56.7231	25.98	39.6007	25.98	39.4518	25.98	30.6279	25.98	30.112		26.08	124.713
	86.4	1182.7	6			26.18	183.634	26.18	178.027	26.18	136.542	26.18	132.599	26.08	96.1566	26.08	93.4992	26.08	52.9729	26.08	52.0211	26.18	23.1613	26.18	23.0512	26.18	11.7315	26.18	11.7479		26.08	72.1295	26.08	70.6395	26.08	58.5569	26.08	56.879	26.08	39.8646	26.08	39.559	26.08	30.5893	26.08	30.1982		26.18	125.149
	86.5	1183.3	6			26.28	184.403	26.28	178.544	26.28	137.299	26.28	132.998	26.1801	96.2638	26.1801	93.7943	26.1801	52.9839	26.1801	52.1947	26.28	23.3799	26.28	23.132	26.28	11.9241	26.28	11.7899		26.1801	72.6984	26.1801	70.8292	26.18	58.4257	26.18	57.0346	26.18	40.1429	26.18	39.6659	26.18	30.4354	26.18	30.2842		26.28	124.903
	86.6	1184	5.8			26.38	184.485	26.38	179.061	26.38	137.568	26.38	133.397	26.28	97.2356	26.28	94.0887	26.28	53.3948	26.28	52.3681	26.38	23.4034	26.38	23.2127	26.38	11.9509	26.38	11.8319		26.28	72.6443	26.28	71.0184	26.28	58.895	26.28	57.1899	26.28	40.2566	26.28	39.7726	26.28	30.8622	26.28	30.37		26.38	125.46
	86.7	1184.9	5.9			26.48	185.003	26.48	179.577	26.48	137.985	26.48	133.794	26.38	96.952	26.38	94.3828	26.38	53.5238	26.38	52.5414	26.48	23.6548	26.48	23.2933	26.48	12.2188	26.48	11.8738		26.38	72.5139	26.38	71.2071	26.38	58.4802	26.38	57.3447	26.38	39.9779	26.38	39.8791	26.38	30.8444	26.38	30.4557		26.48	125.5
	86.8	1185.6	6			26.58	185.484	26.58	180.091	26.58	138.365	26.58	134.192	26.48	97.5426	26.48	94.6767	26.48	53.7073	26.48	52.7146	26.58	23.6268	26.58	23.3739	26.58	12.3267	26.58	11.9157		26.48	72.8855	26.48	71.3954	26.48	58.9067	26.48	57.4993	26.48	40.2411	26.48	39.9854	26.48	31.0541	26.48	30.5411		26.58	125.437
	86.9	1186.3	5.9			26.68	185.563	26.68	180.605	26.68	138.508	26.68	134.588	26.58	97.752	26.58	94.9701	26.58	53.9995	26.58	52.8875	26.68	23.5926	26.68	23.4545	26.68	11.7417	26.68	11.9577		26.58	73.006	26.58	71.5832	26.58	58.8545	26.58	57.6536	26.58	39.9989	26.58	40.0915	26.58	31.0153	26.58	30.6264		26.68	125.8
	87	1187.1	5.8			26.78	186.23	26.78	181.118	26.78	138.884	26.78	134.984	26.6801	97.5051	26.6801	95.2633	26.6801	53.6378	26.6801	53.0604	26.78	23.6986	26.78	23.535	26.78	11.679	26.78	11.9996		26.6801	73.2449	26.6801	71.7706	26.68	59.4895	26.68	57.8074	26.68	40.6747	26.68	40.1973	26.68	30.8217	26.68	30.7116		26.78	125.887
	87.1	1187.9	6			26.88	186.875	26.88	181.63	26.88	139.358	26.88	135.379	26.78	97.834	26.78	95.5559	26.78	53.6377	26.78	53.233	26.88	24.0837	26.88	23.6155	26.88	12.5431	26.88	12.0415		26.78	73.1224	26.78	71.9575	26.78	59.3591	26.78	57.9611	26.78	40.239	26.78	40.3029	26.78	31.0503	26.78	30.7965		26.88	126.034
	87.2	1188.9	6			26.98	187.434	26.98	182.141	26.98	139.559	26.98	135.774	26.88	98.6942	26.88	95.8482	26.88	54.6979	26.88	53.4055	26.98	23.823	26.98	23.6959	26.98	11.9956	26.98	12.0833		26.88	73.8062	26.88	72.1439	26.88	59.8046	26.88	58.1143	26.88	40.8344	26.88	40.4084	26.88	31.3052	26.88	30.8813		26.98	126.523
	87.3	1189.6	6			27.08	187.684	27.08	182.651	27.08	140.018	27.08	136.168	26.98	98.92	26.98	96.1402	26.98	54.6472	26.98	53.578	27.08	24.2166	27.08	23.7763	27.08	12.1165	27.08	12.1252		26.98	73.8217	26.98	72.33	26.98	59.885	26.98	58.2672	26.98	40.7094	26.98	40.5135	26.98	31.0939	26.98	30.9659		27.08	126.467
	87.4	1190.3	6			27.18	188.387	27.18	183.161	27.18	140.552	27.18	136.562	27.08	98.8997	27.08	96.4318	27.08	54.5439	27.08	53.7502	27.18	23.9158	27.18	23.8566	27.18	12.2141	27.18	12.1671		27.08	73.8215	27.08	72.5156	27.08	59.981	27.08	58.4198	27.08	40.6967	27.08	40.6186	27.08	31.2195	27.08	31.0504		27.18	126.388
	87.5	1191	5.9			27.28	188.669	27.28	183.669	27.28	140.437	27.28	136.955	27.1801	99.0504	27.1801	96.7231	27.1801	55.1666	27.1801	53.9223	27.28	23.9283	27.28	23.937	27.28	12.172	27.28	12.2089		27.1801	74.1264	27.1801	72.7008	27.18	60.2756	27.18	58.572	27.18	41.1139	27.18	40.7233	27.18	31.5868	27.18	31.1346		27.28	126.768
	87.6	1191.8	6			27.38	188.98	27.38	184.177	27.38	140.887	27.38	137.347	27.28	99.2997	27.28	97.0139	27.28	55.0714	27.28	54.0942	27.38	24.1049	27.38	24.0172	27.38	12.2375	27.38	12.2507		27.28	74.2749	27.28	72.8854	27.28	60.3585	27.28	58.724	27.28	41.3813	27.28	40.8278	27.28	31.5236	27.28	31.2188		27.38	126.861
	87.7	1192.6	5.8			27.48	189.674	27.48	184.683	27.48	141.382	27.48	137.739	27.38	99.498	27.38	97.3043	27.38	55.4745	27.38	54.266	27.48	23.9032	27.48	24.0974	27.48	12.3273	27.48	12.2925		27.38	73.9467	27.38	73.0696	27.38	59.9607	27.38	58.8756	27.38	40.892	27.38	40.9322	27.38	31.5561	27.38	31.3027		27.48	126.502
	87.8	1193.4	5.9			27.58	190.062	27.58	185.189	27.58	141.844	27.58	138.13	27.48	100.19	27.48	97.5945	27.48	55.4042	27.48	54.4376	27.58	24.0245	27.58	24.1777	27.58	12.3877	27.58	12.3344		27.48	74.3209	27.48	73.2535	27.48	60.1974	27.48	59.0268	27.48	41.1725	27.48	41.0363	27.48	31.5684	27.48	31.3864		27.58	126.937
	87.9	1194.2	5.8			27.68	190.068	27.68	185.693	27.68	141.797	27.68	138.521	27.58	100.358	27.58	97.8842	27.58	55.6847	27.58	54.6091	27.68	24.3152	27.68	24.2578	27.68	12.1065	27.68	12.3761		27.58	74.7944	27.58	73.4368	27.58	60.5162	27.58	59.1778	27.58	41.2765	27.58	41.1402	27.58	31.6917	27.58	31.47		27.68	126.768
	88	1195.1	6			27.78	190.568	27.78	186.197	27.78	142.341	27.78	138.911	27.6801	100.495	27.6801	98.1737	27.6801	55.4214	27.6801	54.7805	27.78	24.1736	27.78	24.3379	27.78	12.3946	27.78	12.4179		27.6801	74.7218	27.6801	73.6198	27.68	60.6492	27.68	59.3284	27.68	41.4374	27.68	41.2439	27.68	31.8702	27.68	31.5534		27.78	126.999
	88.1	1195.7	6			27.88	191.676	27.88	186.7	27.88	143.146	27.88	139.3	27.78	101.002	27.78	98.4627	27.78	55.8909	27.78	54.9516	27.88	24.6447	27.88	24.418	27.88	12.3735	27.88	12.4596		27.78	74.6318	27.78	73.8022	27.78	60.6404	27.78	59.4787	27.78	41.6256	27.78	41.3473	27.78	31.9728	27.78	31.6367		27.88	127.853
	88.2	1196.4	6			27.98	191.416	27.98	187.202	27.98	142.866	27.98	139.689	27.88	101.239	27.88	98.7513	27.88	56.2385	27.88	55.1226	27.98	24.4723	27.98	24.498	27.98	12.605	27.98	12.5014		27.88	74.8655	27.88	73.9842	27.88	60.7648	27.88	59.6287	27.88	41.6539	27.88	41.4506	27.88	32.0717	27.88	31.7198		27.98	127.715
	88.3	1197.3	6			28.08	192.21	28.08	187.703	28.08	143.516	28.08	140.077	27.98	101.34	27.98	99.0397	27.98	56.144	27.98	55.2936	28.08	24.6807	28.08	24.578	28.08	12.6274	28.08	12.5431		27.98	75.3131	27.98	74.1658	27.98	61.0217	27.98	59.7783	27.98	41.8497	27.98	41.5537	27.98	32.1774	27.98	31.8027		28.08	127.917
	88.4	1198.2	5.9			28.18	192.715	28.18	188.204	28.18	143.983	28.18	140.464	28.08	101.645	28.08	99.3276	28.08	56.4752	28.08	55.4643	28.18	25.0352	28.18	24.6579	28.18	12.8577	28.18	12.5848		28.08	75.4568	28.08	74.3469	28.08	61.4146	28.08	59.9276	28.08	41.8397	28.08	41.6566	28.08	31.7977	28.08	31.8855		28.18	127.974
	88.5	1198.7	6.1			28.28	192.839	28.28	188.703	28.28	144.404	28.28	140.851	28.1801	102.168	28.1801	99.6153	28.1801	56.5581	28.1801	55.6349	28.28	24.8643	28.28	24.7378	28.28	13.0901	28.28	12.6265		28.1801	75.5053	28.1801	74.5277	28.18	61.4788	28.18	60.0766	28.18	41.9952	28.18	41.7592	28.18	32.2107	28.18	31.968		28.28	128.258
	88.6	1199.4	6.1			28.38	193.869	28.38	189.201	28.38	144.656	28.38	141.238	28.28	102.575	28.28	99.9024	28.28	56.851	28.28	55.8053	28.38	25.251	28.38	24.8177	28.38	12.9673	28.38	12.6682		28.28	75.8904	28.28	74.7079	28.28	61.2982	28.28	60.2253	28.28	42.1061	28.28	41.8616	28.28	32.3672	28.28	32.0505		28.38	127.958
	88.7	1200.4	5.8			28.48	194.042	28.48	189.699	28.48	144.956	28.48	141.623	28.38	102.612	28.38	100.189	28.38	56.9619	28.38	55.9755	28.48	25.269	28.48	24.8975	28.48	13.0157	28.48	12.7099		28.38	75.6654	28.38	74.8877	28.38	61.4209	28.38	60.3736	28.38	42.1771	28.38	41.9638	28.38	32.1436	28.38	32.1327		28.48	128.492
	88.8	1201	6			28.58	194.473	28.58	190.195	28.58	145.334	28.58	142.009	28.48	102.827	28.48	100.476	28.48	56.9995	28.48	56.1457	28.58	25.4041	28.58	24.9773	28.58	12.5563	28.58	12.7515		28.48	76.3084	28.48	75.0672	28.48	61.939	28.48	60.5216	28.48	42.4	28.48	42.0658	28.48	32.3546	28.48	32.2148		28.58	128.792
	88.9	1201.8	6			28.68	194.751	28.68	190.691	28.68	145.791	28.68	142.393	28.58	103.131	28.58	100.762	28.58	57.344	28.58	56.3157	28.68	25.0604	28.68	25.057	28.68	12.9181	28.68	12.7932		28.58	76.2029	28.58	75.2461	28.58	61.9373	28.58	60.6693	28.58	42.4982	28.58	42.1676	28.58	32.6154	28.58	32.2967		28.68	128.856
	89	1202.4	6			28.78	194.807	28.78	191.186	28.78	145.765	28.78	142.777	28.6801	103.109	28.6801	101.048	28.6801	57.701	28.6801	56.4856	28.78	25.1158	28.78	25.1367	28.78	12.5527	28.78	12.8348		28.6801	76.4914	28.6801	75.4247	28.68	62.2413	28.68	60.8166	28.68	42.6014	28.68	42.2692	28.68	32.663	28.68	32.3784		28.78	129.238
	89.1	1203.2	6			28.88	195.731	28.88	191.68	28.88	146.391	28.88	143.161	28.78	103.075	28.78	101.333	28.78	57.2206	28.78	56.6553	28.88	25.5026	28.88	25.2163	28.88	13.061	28.88	12.8764		28.78	76.6599	28.78	75.6027	28.78	62.4193	28.78	60.9637	28.78	42.7303	28.78	42.3705	28.78	32.9897	28.78	32.4601		28.88	129.086
	89.2	1204.2	6.1			28.98	196.163	28.98	192.173	28.98	146.498	28.98	143.543	28.88	103.811	28.88	101.618	28.88	57.8417	28.88	56.8248	28.98	25.2175	28.98	25.2959	28.98	12.6768	28.98	12.918		28.88	76.7755	28.88	75.7803	28.88	62.2716	28.88	61.1104	28.88	42.7137	28.88	42.4717	28.88	32.7758	28.88	32.5415		28.98	129.163
	89.3	1204.6	6			29.08	196.963	29.08	192.665	29.08	147.358	29.08	143.926	28.98	104.15	28.98	101.903	28.98	57.7323	28.98	56.9942	29.08	25.8455	29.08	25.3755	29.08	13.2516	29.08	12.9596		28.98	76.4844	28.98	75.9576	28.98	62.2512	28.98	61.2568	28.98	42.5592	28.98	42.5727	28.98	32.632	28.98	32.6227		29.08	129.642
	89.4	1205.7	6			29.18	197.245	29.18	193.157	29.18	147.282	29.18	144.307	29.08	104.523	29.08	102.187	29.08	58.4127	29.08	57.1634	29.18	25.6081	29.18	25.455	29.18	13.0737	29.18	13.0011		29.08	77.2913	29.08	76.1344	29.08	62.5975	29.08	61.4029	29.08	43.1117	29.08	42.6735	29.08	32.9151	29.08	32.7038		29.18	129.497
	89.5	1206.1	6			29.28	197.483	29.28	193.647	29.28	147.769	29.28	144.688	29.1801	104.391	29.1801	102.471	29.1801	58.4136	29.1801	57.3326	29.28	25.9642	29.28	25.5345	29.28	13.118	29.28	13.0427		29.1801	77.4171	29.1801	76.3108	29.18	62.9678	29.18	61.5487	29.18	42.921	29.18	42.774	29.18	33.2694	29.18	32.7847		29.28	129.838
	89.6	1207	5.9			29.38	197.872	29.38	194.137	29.38	148.377	29.38	145.069	29.28	104.924	29.28	102.755	29.28	58.6792	29.28	57.5015	29.38	26.0244	29.38	25.6139	29.38	13.5353	29.38	13.0842		29.28	77.5005	29.28	76.4867	29.28	63.2263	29.28	61.6942	29.28	43.1482	29.28	42.8743	29.28	33.3075	29.28	32.8655		29.38	129.645
	89.7	1207.4	5.8			29.48	198.021	29.48	194.625	29.48	148.28	29.48	145.448	29.38	105.43	29.38	103.038	29.38	58.5479	29.38	57.6703	29.48	25.6739	29.48	25.6933	29.48	13.1207	29.48	13.1258		29.38	77.8099	29.38	76.6621	29.38	63.1498	29.38	61.8393	29.38	43.3529	29.38	42.9745	29.38	33.2371	29.38	32.9461		29.48	129.848
	89.8	1208.5	5.9			29.58	198.709	29.58	195.113	29.58	148.508	29.58	145.828	29.48	105.583	29.48	103.321	29.48	58.3284	29.48	57.839	29.58	26.0182	29.58	25.7727	29.58	12.9915	29.58	13.1673		29.48	78.0036	29.48	76.8373	29.48	63.056	29.48	61.984	29.48	43.3124	29.48	43.0744	29.48	33.1928	29.48	33.0265		29.58	130.193
	89.9	1209.1	5.8			29.68	199.12	29.68	195.6	29.68	148.537	29.68	146.207	29.58	105.398	29.58	103.604	29.58	58.9315	29.58	58.0075	29.68	26.2352	29.68	25.852	29.68	13.3851	29.68	13.2088		29.58	77.7942	29.58	77.0119	29.58	63.1763	29.58	62.1286	29.58	43.2574	29.58	43.1741	29.58	33.4798	29.58	33.1068		29.68	130.553
	90	1209.9	6.1			29.78	199.791	29.78	196.086	29.78	149.406	29.78	146.585	29.6801	105.954	29.6801	103.886	29.6801	59.2034	29.6801	58.1759	29.78	26.2448	29.78	25.9313	29.78	13.6046	29.78	13.2503		29.6801	78.2757	29.6801	77.1861	29.68	63.5217	29.68	62.2727	29.68	43.3461	29.68	43.2736	29.68	33.3416	29.68	33.1869		29.78	130.343
	90.1	1210.6	5.9			29.88	199.947	29.88	196.572	29.88	149.658	29.88	146.962	29.78	106.101	29.78	104.168	29.78	59.3823	29.78	58.3441	29.88	26.0862	29.88	26.0106	29.88	13.3798	29.88	13.2917		29.78	78.1169	29.78	77.3599	29.78	63.5051	29.78	62.4166	29.78	43.638	29.78	43.3729	29.78	33.2137	29.78	33.2669		29.88	130.405
	90.2	1211.3	6			29.98	200.469	29.98	197.056	29.98	150.133	29.98	147.339	29.88	106.401	29.88	104.449	29.88	59.2119	29.88	58.5121	29.98	26.4572	29.98	26.0897	29.98	13.4672	29.98	13.3332		29.88	78.3218	29.88	77.5332	29.88	63.6632	29.88	62.5601	29.88	43.6359	29.88	43.4721	29.88	33.4525	29.88	33.3466		29.98	130.663
	90.3	1212	6.2			30.08	200.598	30.08	197.539	30.08	150.233	30.08	147.716	29.98	106.533	29.98	104.73	29.98	59.5972	29.98	58.6801	30.08	25.9135	30.08	26.1689	30.08	13.0969	30.08	13.3746		29.98	78.4411	29.98	77.7062	29.98	63.7841	29.98	62.7033	29.98	43.5848	29.98	43.5709	29.98	33.6579	29.98	33.4262		30.08	130.87
	90.4	1212.8	6			30.18	200.883	30.18	198.022	30.18	150.499	30.18	148.091	30.08	106.637	30.08	105.011	30.08	59.2252	30.08	58.8478	30.18	26.1783	30.18	26.248	30.18	13.1515	30.18	13.4161		30.08	78.507	30.08	77.8787	30.08	63.7343	30.08	62.8463	30.08	43.6241	30.08	43.6697	30.08	33.4299	30.08	33.5057		30.18	131.193
	90.5	1213.5	6			30.28	201.426	30.28	198.504	30.28	150.797	30.28	148.467	30.1801	107.254	30.1801	105.291	30.1801	59.6455	30.1801	59.0155	30.28	26.2776	30.28	26.3271	30.28	13.511	30.28	13.4575		30.1801	78.7054	30.1801	78.0508	30.18	64.075	30.18	62.9888	30.18	43.8663	30.18	43.7682	30.18	33.7052	30.18	33.585		30.28	131.247
	90.6	1214.2	6			30.38	201.95	30.38	198.985	30.38	151.219	30.38	148.841	30.28	107.394	30.28	105.571	30.28	59.9885	30.28	59.1829	30.38	26.4908	30.38	26.4061	30.38	13.4166	30.38	13.4989		30.28	79.0942	30.28	78.2225	30.28	64.2631	30.28	63.1312	30.28	44.0645	30.28	43.8664	30.28	33.8049	30.28	33.6642		30.38	131.224
	90.7	1214.8	6.1			30.48	202.743	30.48	199.465	30.48	151.893	30.48	149.215	30.38	107.525	30.38	105.851	30.38	59.7933	30.38	59.3502	30.48	26.8704	30.48	26.4851	30.48	13.9944	30.48	13.5403		30.38	79.335	30.38	78.3937	30.38	64.6521	30.38	63.2731	30.38	44.2716	30.38	43.9646	30.38	34.1705	30.38	33.7432		30.48	131.331
	90.8	1215.5	5.9			30.58	202.772	30.58	199.944	30.58	151.819	30.58	149.589	30.48	108.468	30.48	106.131	30.48	60.2784	30.48	59.5175	30.58	26.4025	30.58	26.5641	30.58	13.6376	30.58	13.5816		30.48	79.3652	30.48	78.5646	30.48	64.7911	30.48	63.4147	30.48	44.3192	30.48	44.0624	30.48	34.1434	30.48	33.822		30.58	131.758
	90.9	1216.1	5.8			30.68	203.505	30.68	200.422	30.68	152.68	30.68	149.962	30.58	107.997	30.58	106.41	30.58	60.2002	30.58	59.6845	30.68	26.7117	30.68	26.643	30.68	13.7968	30.68	13.623		30.58	79.3726	30.58	78.7349	30.58	64.4069	30.58	63.5561	30.58	44.0702	30.58	44.1602	30.58	33.8442	30.58	33.9006		30.68	131.557
	91	1216.7	5.8			30.78	203.844	30.78	200.899	30.78	152.881	30.78	150.334	30.6801	108.762	30.6801	106.688	30.6801	60.8495	30.6801	59.8515	30.78	26.9377	30.78	26.7219	30.78	13.6947	30.78	13.6643		30.6801	79.2848	30.6801	78.905	30.68	64.3966	30.68	63.6971	30.68	44.4264	30.68	44.2576	30.68	33.9771	30.68	33.9791		30.78	131.768
	91.1	1217.6	5.9			30.88	204.059	30.88	201.376	30.88	152.975	30.88	150.706	30.78	108.644	30.78	106.967	30.78	61.0901	30.78	60.0182	30.88	26.9487	30.88	26.8007	30.88	13.7767	30.88	13.7057		30.78	79.3201	30.78	79.0745	30.78	64.3912	30.78	63.8378	30.78	44.2741	30.78	44.3549	30.78	34.0152	30.78	34.0575		30.88	131.718
	91.2	1218.1	6			30.98	204.325	30.98	201.852	30.98	153.264	30.98	151.077	30.88	109.002	30.88	107.244	30.88	60.7534	30.88	60.1847	30.98	27.2112	30.98	26.8795	30.98	13.9048	30.98	13.747		30.88	80.1748	30.88	79.2436	30.88	64.9396	30.88	63.9782	30.88	44.7286	30.88	44.452	30.88	34.2032	30.88	34.1357		30.98	131.851
	91.3	1219	5.8			31.08	204.56	31.08	202.327	31.08	153.624	31.08	151.448	30.98	109.34	30.98	107.522	30.98	60.9948	30.98	60.3513	31.08	26.8252	31.08	26.9582	31.08	13.7805	31.08	13.7883		30.98	80.0007	30.98	79.4124	30.98	65.2311	30.98	64.1183	30.98	44.9061	30.98	44.5489	30.98	34.4184	30.98	34.2137		31.08	131.98
	91.4	1219.7	6			31.18	205.33	31.18	202.801	31.18	153.99	31.18	151.818	31.08	108.983	31.08	107.799	31.08	61.2495	31.08	60.5175	31.18	27.2111	31.18	27.0369	31.18	14.0007	31.18	13.8296		31.08	80.1443	31.08	79.5807	31.08	65.0107	31.08	64.2581	31.08	44.8905	31.08	44.6456	31.08	34.5373	31.08	34.2916		31.18	132.17
	91.5	1220.5	5.8			31.28	205.806	31.28	203.274	31.28	154.579	31.28	152.187	31.1801	109.511	31.1801	108.076	31.1801	61.5972	31.1801	60.6838	31.28	26.9877	31.28	27.1156	31.28	13.8797	31.28	13.8708		31.1801	80.8339	31.1801	79.7486	31.18	65.5334	31.18	64.3975	31.18	45.3351	31.18	44.7421	31.18	34.6517	31.18	34.3693		31.28	132.569
	91.6	1221	6			31.38	206.312	31.38	203.746	31.38	154.766	31.38	152.556	31.28	110.011	31.28	108.353	31.28	61.7596	31.28	60.8498	31.38	27.3557	31.38	27.1942	31.38	13.9884	31.38	13.9121		31.28	80.3655	31.28	79.9161	31.28	65.2632	31.28	64.5367	31.28	44.9714	31.28	44.8384	31.28	34.625	31.28	34.4469		31.38	132.687
	91.7	1221.6	5.8			31.48	206.627	31.48	204.218	31.48	155.276	31.48	152.924	31.38	110.129	31.38	108.629	31.38	61.8003	31.38	61.0156	31.48	27.6315	31.48	27.2728	31.48	14.1095	31.48	13.9533		31.38	80.2787	31.38	80.0831	31.38	65.4514	31.38	64.6756	31.38	44.849	31.38	44.9345	31.38	34.7227	31.38	34.5242		31.48	132.321
	91.8	1222.5	5.9			31.58	206.977	31.58	204.688	31.58	155.278	31.58	153.292	31.48	110.312	31.48	108.905	31.48	62.0839	31.48	61.1814	31.58	27.5306	31.58	27.3514	31.58	14.1844	31.58	13.9946		31.48	80.8193	31.48	80.2498	31.48	65.5685	31.48	64.8141	31.48	45.545	31.48	45.0304	31.48	34.8094	31.48	34.6015		31.58	132.698
	91.9	1223.1	5.9			31.68	207.52	31.68	205.158	31.68	155.169	31.68	153.66	31.58	110.682	31.58	109.181	31.58	62.1542	31.58	61.347	31.68	27.6034	31.68	27.4298	31.68	13.8197	31.68	14.0358		31.58	81.1255	31.58	80.416	31.58	65.7864	31.58	64.9523	31.58	45.4762	31.58	45.1262	31.58	34.9313	31.58	34.6786		31.68	133.292
	92	1224	6.1			31.78	208.271	31.78	205.627	31.78	156.432	31.78	154.026	31.6801	110.829	31.6801	109.456	31.6801	61.8479	31.6801	61.5125	31.78	28.0448	31.78	27.5083	31.78	14.6818	31.78	14.077		31.6801	80.9563	31.6801	80.5819	31.68	65.9725	31.68	65.0902	31.68	45.1952	31.68	45.2216	31.68	35.2022	31.68	34.7555		31.78	133.071
	92.1	1224.7	6			31.88	208.081	31.88	206.095	31.88	156.603	31.88	154.392	31.78	111.595	31.78	109.731	31.78	62.6417	31.78	61.6777	31.88	27.6276	31.88	27.5867	31.88	14.3041	31.88	14.1182		31.78	81.3217	31.78	80.7473	31.78	66.21	31.78	65.2279	31.78	45.3787	31.78	45.3169	31.78	35.2501	31.78	34.8323		31.88	133.524
	92.2	1225.3	5.9			31.98	208.513	31.98	206.563	31.98	156.745	31.98	154.758	31.88	111.639	31.88	110.005	31.88	62.4917	31.88	61.8428	31.98	27.6207	31.98	27.6651	31.98	13.9285	31.98	14.1593		31.88	81.1179	31.88	80.9123	31.88	66.3406	31.88	65.3652	31.88	45.5289	31.88	45.4121	31.88	35.1596	31.88	34.9089		31.98	133.617
	92.3	1226.2	6			32.08	209.318	32.08	207.029	32.08	157.445	32.08	155.123	31.98	111.992	31.98	110.279	31.98	62.6215	31.98	62.0079	32.08	28.4447	32.08	27.7435	32.08	14.533	32.08	14.2005		31.98	81.3287	31.98	81.0769	31.98	66.3053	31.98	65.5022	31.98	45.6835	31.98	45.507	31.98	35.177	31.98	34.9853		32.08	133.411
	92.4	1226.6	6.1			32.18	209.448	32.18	207.495	32.18	157.182	32.18	155.487	32.08	112.096	32.08	110.553	32.08	63.5221	32.08	62.1728	32.18	28.1152	32.18	27.8218	32.18	14.1081	32.18	14.2417		32.08	81.5116	32.08	81.2411	32.08	65.8647	32.08	65.6389	32.08	45.5656	32.08	45.6018	32.08	34.9795	32.08	35.0617		32.18	133.58
	92.5	1227.6	6.1			32.28	209.946	32.28	207.959	32.28	157.723	32.28	155.851	32.1801	112.042	32.1801	110.826	32.1801	62.8792	32.1801	62.3375	32.28	28.3253	32.28	27.9	32.28	14.4336	32.28	14.2828		32.1801	81.7212	32.1801	81.4049	32.18	66.421	32.18	65.7753	32.18	45.6639	32.18	45.6963	32.18	35.3635	32.18	35.1378		32.28	133.727
	92.6	1228.1	6.2			32.38	210.243	32.38	208.424	32.38	157.976	32.38	156.214	32.28	112.472	32.28	111.1	32.28	63.1472	32.28	62.5021	32.38	27.9854	32.38	27.9782	32.38	14.4407	32.38	14.3239		32.28	82.3475	32.28	81.5683	32.28	67.0226	32.28	65.9114	32.28	46.2347	32.28	45.7906	32.28	35.3411	32.28	35.2138		32.38	133.722
	92.7	1228.8	6.2			32.48	210.858	32.48	208.887	32.48	158.486	32.48	156.577	32.38	112.664	32.38	111.372	32.38	63.2909	32.38	62.6665	32.48	28.5087	32.48	28.0564	32.48	14.586	32.48	14.365		32.38	81.9202	32.38	81.7312	32.38	66.8896	32.38	66.0472	32.38	46.0482	32.38	45.8848	32.38	35.533	32.38	35.2897		32.48	134.57
	92.8	1229.4	6			32.58	210.991	32.58	209.349	32.58	158.68	32.58	156.939	32.48	113.248	32.48	111.645	32.48	63.5581	32.48	62.8308	32.58	28.2853	32.58	28.1346	32.58	14.1978	32.58	14.4061		32.48	82.0312	32.48	81.8938	32.48	66.7546	32.48	66.1826	32.48	45.8756	32.48	45.9787	32.48	35.7436	32.48	35.3653		32.58	134.438
	92.9	1230	6.1			32.68	211.415	32.68	209.81	32.68	159.481	32.68	157.301	32.58	113.407	32.58	111.917	32.58	63.3651	32.58	62.9949	32.68	28.4134	32.68	28.2127	32.68	14.3828	32.68	14.4472		32.58	82.1194	32.58	82.0559	32.58	66.9037	32.58	66.3178	32.58	46.36	32.58	46.0725	32.58	35.6417	32.58	35.4409		32.68	134.329
	93	1231	6.3			32.78	211.942	32.78	210.271	32.78	159.308	32.78	157.662	32.6801	113.61	32.6801	112.189	32.6801	63.7941	32.6801	63.159	32.78	28.4869	32.78	28.2907	32.78	14.4291	32.78	14.4882		32.6801	82.4941	32.6801	82.2178	32.68	67.2599	32.68	66.4527	32.68	46.6249	32.68	46.166	32.68	35.6957	32.68	35.5163		32.78	134.492
	93.1	1231.7	6.2			32.88	212.53	32.88	210.731	32.88	159.911	32.88	158.023	32.78	113.982	32.78	112.46	32.78	64.0214	32.78	63.3228	32.88	28.5533	32.88	28.3687	32.88	14.7025	32.88	14.5293		32.78	82.5013	32.78	82.3791	32.78	66.8794	32.78	66.5873	32.78	46.1343	32.78	46.2594	32.78	35.5003	32.78	35.5915		32.88	134.962
	93.2	1232.2	6.1			32.98	212.848	32.98	211.19	32.98	160.062	32.98	158.382	32.88	114.411	32.88	112.731	32.88	64.3033	32.88	63.4865	32.98	28.9775	32.98	28.4467	32.98	14.697	32.98	14.5703		32.88	82.8093	32.88	82.54	32.88	67.2507	32.88	66.7215	32.88	46.4469	32.88	46.3526	32.88	35.955	32.88	35.6666		32.98	134.803
	93.3	1232.8	6.1			33.08	213.141	33.08	211.648	33.08	160.548	33.08	158.742	32.98	114.66	32.98	113.002	32.98	64.5323	32.98	63.6502	33.08	28.9213	33.08	28.5247	33.08	14.64	33.08	14.6114		32.98	82.8493	32.98	82.7006	32.98	67.4351	32.98	66.8555	32.98	46.8383	32.98	46.4456	32.98	35.9541	32.98	35.7415		33.08	134.838
	93.4	1233.7	6.1			33.18	213.869	33.18	212.105	33.18	160.794	33.18	159.101	33.08	114.466	33.08	113.272	33.08	64.7753	33.08	63.8136	33.18	29.2126	33.18	28.6025	33.18	15.0555	33.18	14.6523		33.08	83.3645	33.08	82.8607	33.08	67.9552	33.08	66.9892	33.08	47.1661	33.08	46.5384	33.08	35.9852	33.08	35.8163		33.18	134.859
	93.5	1234.2	6			33.28	214.014	33.28	212.562	33.28	160.801	33.28	159.459	33.1801	114.706	33.1801	113.542	33.1801	64.6393	33.1801	63.9769	33.28	28.8923	33.28	28.6804	33.28	14.8915	33.28	14.6933		33.1801	83.5421	33.1801	83.0205	33.18	67.8014	33.18	67.1225	33.18	46.7772	33.18	46.631	33.18	35.9362	33.18	35.8909		33.28	135.053
	93.6	1234.9	6.1			33.38	214.755	33.38	213.018	33.38	161.308	33.38	159.817	33.28	114.697	33.28	113.812	33.28	64.7417	33.28	64.14	33.38	29.0939	33.38	28.7582	33.38	14.6525	33.38	14.7343		33.28	83.842	33.28	83.1798	33.28	68.3975	33.28	67.2557	33.28	47.2458	33.28	46.7234	33.28	36.1552	33.28	35.9654		33.38	135.145
	93.7	1235.4	6.1			33.48	214.939	33.48	213.472	33.48	161.529	33.48	160.174	33.38	115.47	33.38	114.081	33.38	64.6237	33.38	64.303	33.48	29.187	33.48	28.836	33.48	14.6681	33.48	14.7753		33.38	83.4388	33.38	83.3388	33.38	68.0115	33.38	67.3884	33.38	46.8817	33.38	46.8157	33.38	36.163	33.38	36.0397		33.48	135.381
	93.8	1236	6			33.58	215.265	33.58	213.926	33.58	162.103	33.58	160.531	33.48	115.442	33.48	114.35	33.48	64.9729	33.48	64.4659	33.58	29.0018	33.58	28.9137	33.58	14.9744	33.58	14.8162		33.48	83.9847	33.48	83.4974	33.48	68.2458	33.48	67.5208	33.48	46.838	33.48	46.9077	33.48	36.2066	33.48	36.1139		33.58	135.285
	93.9	1236.7	5.9			33.68	215.238	33.68	214.38	33.68	162.307	33.68	160.887	33.58	115.994	33.58	114.619	33.58	65.0386	33.58	64.6286	33.68	28.869	33.68	28.9914	33.68	14.9495	33.68	14.8572		33.58	83.6913	33.58	83.6555	33.58	67.8765	33.58	67.6531	33.58	46.8226	33.58	46.9996	33.58	35.8322	33.58	36.1879		33.68	135.686
	94	1237.4	6.1			33.78	215.946	33.78	214.832	33.78	162.458	33.78	161.242	33.6801	115.864	33.6801	114.887	33.6801	65.3213	33.6801	64.7912	33.78	29.251	33.78	29.0691	33.78	15.068	33.78	14.8981		33.6801	83.7665	33.6801	83.8133	33.68	68.1421	33.68	67.7849	33.68	47.2367	33.68	47.0912	33.68	36.2005	33.68	36.2618		33.78	135.88
	94.1	1238	6.1			33.88	216.338	33.88	215.284	33.88	162.847	33.88	161.597	33.78	116.082	33.78	115.155	33.78	65.6893	33.78	64.9536	33.88	28.9706	33.88	29.1467	33.88	14.8361	33.88	14.939		33.78	84.0757	33.78	83.9706	33.78	68.6116	33.78	67.9165	33.78	47.2007	33.78	47.1827	33.78	36.3098	33.78	36.3355		33.88	135.481
	94.2	1238.9	6.1			33.98	216.453	33.98	215.735	33.98	162.843	33.98	161.952	33.88	116.591	33.88	115.423	33.88	65.5831	33.88	65.1159	33.98	28.9808	33.98	29.2242	33.98	14.8791	33.98	14.9799		33.88	84.3358	33.88	84.1276	33.88	68.621	33.88	68.0478	33.88	47.2616	33.88	47.274	33.88	36.3494	33.88	36.4091		33.98	135.669
	94.3	1239.6	6.1			34.08	217.219	34.08	216.185	34.08	163.503	34.08	162.306	33.98	116.718	33.98	115.69	33.98	65.3127	33.98	65.2781	34.08	29.6323	34.08	29.3018	34.08	14.9502	34.08	15.0208		33.98	84.4795	33.98	84.2842	33.98	68.7677	33.98	68.1787	33.98	47.424	33.98	47.3651	33.98	36.5313	33.98	36.4825		34.08	136.222
	94.4	1240	6.1			34.18	217.146	34.18	216.634	34.18	163.498	34.18	162.659	34.08	117.068	34.08	115.957	34.08	66.2019	34.08	65.4401	34.18	29.2013	34.18	29.3793	34.18	14.9183	34.18	15.0616		34.08	84.4374	34.08	84.4404	34.08	68.7632	34.08	68.3095	34.08	47.4335	34.08	47.456	34.08	36.4072	34.08	36.5558		34.18	136.026
	94.5	1240.7	6			34.28	217.67	34.28	217.082	34.28	163.58	34.28	163.012	34.1801	117.033	34.1801	116.224	34.1801	66.0612	34.1801	65.602	34.28	29.1697	34.28	29.4568	34.28	14.6822	34.28	15.1025		34.1801	84.6757	34.1801	84.5962	34.18	68.8638	34.18	68.4398	34.18	47.317	34.18	47.5467	34.18	36.2455	34.18	36.6289		34.28	136.214
	94.6	1241.3	6			34.38	218.15	34.38	217.53	34.38	164.54	34.38	163.364	34.28	116.966	34.28	116.49	34.28	65.9924	34.28	65.7637	34.38	29.5612	34.38	29.5342	34.38	14.9392	34.38	15.1433		34.28	84.7303	34.28	84.7516	34.28	69.3818	34.28	68.57	34.28	47.8676	34.28	47.6372	34.28	36.6888	34.28	36.7019		34.38	136.086
	94.7	1242	6.1			34.48	218.916	34.48	217.977	34.48	164.366	34.48	163.716	34.38	117.915	34.38	116.756	34.38	66.6307	34.38	65.9253	34.48	29.5667	34.48	29.6115	34.48	15.1768	34.48	15.1842		34.38	84.9608	34.38	84.9065	34.38	69.4366	34.38	68.6997	34.38	47.8827	34.38	47.7276	34.38	37.1849	34.38	36.7747		34.48	136.451
	94.8	1242.7	6			34.58	219.08	34.58	218.423	34.58	164.647	34.58	164.067	34.48	117.993	34.48	117.022	34.48	67.0066	34.48	66.0868	34.58	29.3315	34.58	29.6889	34.58	14.8931	34.58	15.225		34.48	85.0935	34.48	85.0612	34.48	69.1584	34.48	68.8292	34.48	47.8429	34.48	47.8178	34.48	36.9656	34.48	36.8474		34.58	136.772
	94.9	1243.1	6.1			34.68	219.393	34.68	218.868	34.68	165.5	34.68	164.418	34.58	117.677	34.58	117.287	34.58	66.5144	34.58	66.248	34.68	29.7875	34.68	29.7662	34.68	15.378	34.68	15.2658		34.58	85.088	34.58	85.2154	34.58	69.3607	34.58	68.9585	34.58	47.9044	34.58	47.9078	34.58	36.7352	34.58	36.92		34.68	136.85
	95	1244.1	6.1			34.78	219.832	34.78	219.313	34.78	165.797	34.78	164.768	34.6801	118.357	34.6801	117.552	34.6801	67.0823	34.6801	66.4093	34.78	29.9221	34.78	29.8434	34.78	15.3963	34.78	15.3065		34.6801	85.5273	34.6801	85.3693	34.68	69.7155	34.68	69.0874	34.68	48.1952	34.68	47.9976	34.68	37.1205	34.68	36.9924		34.78	136.957
	95.1	1244.5	6.1			34.88	220.236	34.88	219.756	34.88	166.308	34.88	165.118	34.78	118.707	34.78	117.817	34.78	67.2495	34.78	66.5702	34.88	30.1237	34.88	29.9206	34.88	15.2986	34.88	15.3473		34.78	85.3098	34.78	85.5227	34.78	70.088	34.78	69.2161	34.78	48.0965	34.78	48.0872	34.78	37.4389	34.78	37.0646		34.88	136.756
	95.2	1245.3	6			34.98	221.112	34.98	220.199	34.98	166.383	34.98	165.467	34.88	118.97	34.88	118.081	34.88	67.5448	34.88	66.7311	34.98	30.254	34.98	29.9978	34.98	15.3859	34.98	15.3881		34.88	85.481	34.88	85.6758	34.88	69.92	34.88	69.3444	34.88	48.0568	34.88	48.1766	34.88	37.0895	34.88	37.1367		34.98	137.002
	95.3	1245.8	5.9			35.08	221.183	35.08	220.641	35.08	166.81	35.08	165.815	34.98	119.129	34.98	118.345	34.98	67.3002	34.98	66.8919	35.08	30.2979	35.08	30.0749	35.08	15.204	35.08	15.4288		34.98	85.842	34.98	85.8285	34.98	70.0835	34.98	69.4724	34.98	48.2811	34.98	48.2659	34.98	37.3249	34.98	37.2086		35.08	137.548
	95.4	1246.5	6.1			35.18	221.025	35.18	221.082	35.18	166.412	35.18	166.163	35.08	119.439	35.08	118.608	35.08	67.6409	35.08	67.0524	35.18	29.9357	35.18	30.152	35.18	15.0245	35.18	15.4695		35.08	86.1686	35.08	85.9808	35.08	69.9319	35.08	69.6002	35.08	48.4562	35.08	48.355	35.08	37.4747	35.08	37.2805		35.18	137.765
	95.5	1247.2	6.3			35.28	221.878	35.28	221.523	35.28	167.435	35.28	166.511	35.1801	119.351	35.1801	118.872	35.1801	67.0549	35.1801	67.213	35.28	30.3346	35.28	30.2291	35.28	15.5529	35.28	15.5103		35.1801	86.0204	35.1801	86.1327	35.18	69.9811	35.18	69.7276	35.18	48.11	35.18	48.4438	35.18	37.202	35.18	37.3521		35.28	137.548
	95.6	1247.9	6			35.38	222.287	35.38	221.963	35.38	167.717	35.38	166.858	35.28	120.02	35.28	119.135	35.28	67.7706	35.28	67.3733	35.38	30.5002	35.38	30.3061	35.38	15.3306	35.38	15.551		35.28	86.6038	35.28	86.2842	35.28	70.3358	35.28	69.8548	35.28	48.7824	35.28	48.5325	35.28	37.2717	35.28	37.4237		35.38	137.629
	95.7	1248.5	6.1			35.48	222.954	35.48	222.401	35.48	167.99	35.48	167.204	35.38	119.946	35.38	119.397	35.38	67.8511	35.38	67.5334	35.48	30.5102	35.48	30.3831	35.48	15.6242	35.48	15.5916		35.38	86.3538	35.38	86.4353	35.38	70.4467	35.38	69.9817	35.38	48.6263	35.38	48.6211	35.38	37.5026	35.38	37.495		35.48	137.791
	95.8	1249.2	5.9			35.58	223.026	35.58	222.839	35.58	168.659	35.58	167.55	35.48	120.19	35.48	119.66	35.48	68.4152	35.48	67.6935	35.58	30.8058	35.58	30.46	35.58	15.8096	35.58	15.6323		35.48	86.1532	35.48	86.5861	35.48	70.1514	35.48	70.1083	35.48	48.389	35.48	48.7094	35.48	37.497	35.48	37.5662		35.58	137.954
	95.9	1249.9	6			35.68	223.851	35.68	223.277	35.68	168.968	35.68	167.895	35.58	120.662	35.58	119.922	35.58	68.3339	35.58	67.8534	35.68	31.0407	35.68	30.5369	35.68	16.0687	35.68	15.673		35.58	86.7153	35.58	86.7365	35.58	70.7974	35.58	70.2346	35.58	49.0685	35.58	48.7976	35.58	37.8435	35.58	37.6373		35.68	137.806
	96	1250.3	5.9			35.78	223.713	35.78	223.713	35.78	168.704	35.78	168.24	35.6801	121.052	35.6801	120.183	35.6801	68.6495	35.6801	68.0132	35.78	30.5642	35.78	30.6138	35.78	15.537	35.78	15.7136		35.6801	86.6808	35.6801	86.8865	35.68	70.5553	35.68	70.3606	35.68	49.0265	35.68	48.8855	35.68	37.7853	35.68	37.7083		35.78	137.756
	96.1	1251	6.2			35.88	224.346	35.88	224.149	35.88	169.208	35.88	168.584	35.78	120.905	35.78	120.445	35.78	68.6448	35.78	68.1728	35.88	30.7596	35.88	30.6906	35.88	15.7627	35.88	15.7543		35.78	86.6155	35.78	87.0361	35.78	70.6069	35.78	70.4864	35.78	48.9002	35.78	48.9733	35.78	37.6567	35.78	37.7791		35.88	138.051
	96.2	1251.4	6.1			35.98	224.546	35.98	224.584	35.98	169.997	35.98	168.928	35.88	121.187	35.88	120.706	35.88	68.4926	35.88	68.3322	35.98	31.0446	35.98	30.7673	35.98	15.9508	35.98	15.7949		35.88	86.8879	35.88	87.1853	35.88	70.7146	35.88	70.6118	35.88	49.0255	35.88	49.0609	35.88	37.8521	35.88	37.8497		35.98	137.957
	96.3	1252.3	6.2			36.08	224.747	36.08	225.018	36.08	169.979	36.08	169.271	35.98	121.761	35.98	120.966	35.98	69.173	35.98	68.4916	36.08	31.0244	36.08	30.8441	36.08	15.9641	36.08	15.8355		35.98	87.2039	35.98	87.3342	35.98	70.9796	35.98	70.7369	35.98	48.9374	35.98	49.1483	35.98	37.744	35.98	37.9202		36.08	138.389
	96.4	1252.8	5.9			36.18	224.957	36.18	225.452	36.18	170.008	36.18	169.614	36.08	121.746	36.08	121.227	36.08	68.6908	36.08	68.6508	36.18	30.9277	36.18	30.9208	36.18	15.7658	36.18	15.8761		36.08	87.6045	36.08	87.4827	36.08	71.3552	36.08	70.8619	36.08	49.245	36.08	49.2356	36.08	38.0102	36.08	37.9906		36.18	138.514
	96.5	1253.3	6.1			36.28	225.743	36.28	225.884	36.28	170.52	36.28	169.956	36.1801	121.876	36.1801	121.487	36.1801	68.8182	36.1801	68.8099	36.28	31.0908	36.28	30.9974	36.28	15.8102	36.28	15.9166		36.1801	87.3855	36.1801	87.6309	36.18	71.7295	36.18	70.9864	36.18	49.6586	36.18	49.3227	36.18	38.1279	36.18	38.0608		36.28	138.776
	96.6	1254	6.1			36.38	226.447	36.38	226.316	36.38	170.491	36.38	170.298	36.28	122.33	36.28	121.746	36.28	69.4644	36.28	68.9688	36.38	31.069	36.38	31.074	36.38	16.0884	36.38	15.9572		36.28	87.2263	36.28	87.7786	36.28	71.0725	36.28	71.1108	36.28	48.9837	36.28	49.4095	36.28	37.8532	36.28	38.1309		36.38	138.702
	96.7	1254.6	6			36.48	226.763	36.48	226.747	36.48	170.933	36.48	170.639	36.38	122.702	36.38	122.006	36.38	69.5011	36.38	69.1276	36.48	31.3025	36.48	31.1506	36.48	15.9361	36.48	15.9977		36.38	87.5068	36.38	87.9259	36.38	71.4404	36.38	71.2348	36.38	49.463	36.38	49.4963	36.38	38.1923	36.38	38.2009		36.48	138.507
	96.8	1255.2	6.1			36.58	226.603	36.58	227.178	36.58	170.973	36.58	170.979	36.48	122.695	36.48	122.265	36.48	69.8737	36.48	69.2863	36.58	30.8463	36.58	31.2272	36.58	15.7197	36.58	16.0383		36.48	87.9732	36.48	88.0729	36.48	71.8374	36.48	71.3585	36.48	49.8859	36.48	49.5828	36.48	38.2814	36.48	38.2706		36.58	138.578
	96.9	1255.7	6.1			36.68	227.271	36.68	227.607	36.68	171.729	36.68	171.319	36.58	122.7	36.58	122.523	36.58	69.5175	36.58	69.4447	36.68	31.6281	36.68	31.3036	36.68	16.1796	36.68	16.0788		36.58	87.3973	36.58	88.2195	36.58	71.5872	36.58	71.482	36.58	49.4896	36.58	49.6692	36.58	38.1832	36.58	38.3403		36.68	138.845
	97	1256.5	6			36.78	227.313	36.78	228.036	36.78	172.038	36.78	171.659	36.6801	123.26	36.6801	122.782	36.6801	70.2471	36.6801	69.6032	36.78	31.2627	36.78	31.3801	36.78	15.9625	36.78	16.1193		36.6801	88.3054	36.6801	88.3658	36.68	71.6046	36.68	71.6051	36.68	49.8109	36.68	49.7554	36.68	38.1514	36.68	38.4098		36.78	139.436
	97.1	1257.1	5.9			36.88	228.211	36.88	228.464	36.88	172.603	36.88	171.998	36.78	123.636	36.78	123.04	36.78	69.9276	36.78	69.7614	36.88	31.8033	36.88	31.4565	36.88	16.4111	36.88	16.1598		36.78	88.0444	36.78	88.5116	36.78	72.1116	36.78	71.728	36.78	50.1014	36.78	49.8414	36.78	38.4434	36.78	38.4792		36.88	139.518
	97.2	1257.6	6.1			36.98	228.534	36.98	228.891	36.98	172.45	36.98	172.336	36.88	123.943	36.88	123.298	36.88	70.269	36.88	69.9194	36.98	31.4659	36.98	31.5329	36.98	16.2229	36.98	16.2003		36.88	87.6965	36.88	88.657	36.88	71.9122	36.88	71.8506	36.88	49.5919	36.88	49.9272	36.88	38.3645	36.88	38.5485		36.98	139.713
	97.3	1258.3	6.2			37.08	229.215	37.08	229.318	37.08	173.042	37.08	172.674	36.98	124.14	36.98	123.555	36.98	70.4073	36.98	70.0774	37.08	32.0667	37.08	31.6093	37.08	16.522	37.08	16.2408		36.98	88.2224	36.98	88.8022	36.98	71.835	36.98	71.9729	36.98	49.5646	36.98	50.0128	36.98	38.0516	36.98	38.6175		37.08	139.328
	97.4	1259	6.2			37.18	229.215	37.18	229.743	37.18	173.223	37.18	173.012	37.08	124.438	37.08	123.812	37.08	70.6666	37.08	70.2352	37.18	31.887	37.18	31.6855	37.18	16.3876	37.18	16.2812		37.08	88.4592	37.08	88.9469	37.08	72.0201	37.08	72.095	37.08	49.8966	37.08	50.0984	37.08	38.1438	37.08	38.6865		37.18	139.657
	97.5	1259.6	6.1			37.28	229.575	37.28	230.168	37.28	173.629	37.28	173.349	37.1801	124.556	37.1801	124.069	37.1801	70.5002	37.1801	70.393	37.28	32.0947	37.28	31.7618	37.28	16.4986	37.28	16.3216		37.1801	88.414	37.1801	89.0914	37.18	72.1318	37.18	72.2167	37.18	49.8873	37.18	50.1836	37.18	38.7067	37.18	38.7553		37.28	139.422
	97.6	1260	6			37.38	230.018	37.38	230.593	37.38	173.561	37.38	173.685	37.28	125.023	37.28	124.325	37.28	70.8667	37.28	70.5505	37.38	31.9979	37.38	31.838	37.38	16.5275	37.38	16.3621		37.28	88.8794	37.28	89.2353	37.28	72.6865	37.28	72.3382	37.28	50.313	37.28	50.2687	37.28	38.8543	37.28	38.824		37.38	139.703
	97.7	1260.6	6			37.48	230.532	37.48	231.016	37.48	173.769	37.48	174.021	37.38	124.999	37.38	124.581	37.38	70.8136	37.38	70.7078	37.48	31.9496	37.48	31.9142	37.48	16.1236	37.48	16.4025		37.38	88.8997	37.38	89.3789	37.38	72.7341	37.38	72.4594	37.38	50.6512	37.38	50.3537	37.38	38.7545	37.38	38.8925		37.48	139.668
	97.8	1261.2	5.9			37.58	230.859	37.58	231.439	37.58	174.484	37.58	174.356	37.48	124.998	37.48	124.837	37.48	71.0636	37.48	70.8652	37.58	32.0815	37.58	31.9904	37.58	16.8829	37.58	16.4429		37.48	88.9479	37.48	89.5223	37.48	72.5474	37.48	72.5803	37.48	50.4911	37.48	50.4385	37.48	38.5806	37.48	38.9609		37.58	139.848
	97.9	1261.9	6.1			37.68	231.18	37.68	231.861	37.68	174.808	37.68	174.691	37.58	125.568	37.58	125.093	37.58	71.5714	37.58	71.0222	37.68	31.9838	37.68	32.0664	37.68	16.5673	37.68	16.4832		37.58	89.0178	37.58	89.6651	37.58	72.4264	37.58	72.701	37.58	50.1124	37.58	50.5231	37.58	38.8389	37.58	39.0292		37.68	139.955
	98	1262.7	5.9			37.78	231.302	37.78	232.282	37.78	174.54	37.78	175.025	37.6801	125.631	37.6801	125.348	37.6801	71.4706	37.6801	71.1793	37.78	31.6526	37.78	32.1425	37.78	16.3245	37.78	16.5236		37.6801	89.5414	37.6801	89.8077	37.68	72.91	37.68	72.8213	37.68	50.1437	37.68	50.6075	37.68	39.0477	37.68	39.0973		37.78	139.996
	98.1	1263.2	6.1			37.88	231.377	37.88	232.702	37.88	174.983	37.88	175.359	37.78	125.643	37.78	125.603	37.78	71.0635	37.78	71.3361	37.88	31.9298	37.88	32.2185	37.88	16.4133	37.88	16.564		37.78	89.9569	37.78	89.9499	37.78	73.2882	37.78	72.9414	37.78	50.7498	37.78	50.6918	37.78	38.8897	37.78	39.1653		37.88	140.263
	98.2	1263.9	6.2			37.98	231.551	37.98	233.122	37.98	175.12	37.98	175.692	37.88	126.027	37.88	125.857	37.88	71.8971	37.88	71.4928	37.98	32.0698	37.98	32.2945	37.98	16.6338	37.98	16.6043		37.88	89.5186	37.88	90.0916	37.88	73.0514	37.88	73.0612	37.88	50.8671	37.88	50.7759	37.88	39.4096	37.88	39.2332		37.98	140.439
	98.3	1264.4	6			38.08	232.501	38.08	233.541	38.08	175.869	38.08	176.025	37.98	126.358	37.98	126.111	37.98	71.7644	37.98	71.6494	38.08	32.4338	38.08	32.3705	38.08	16.9829	38.08	16.6446		37.98	89.6779	37.98	90.2331	37.98	73.1787	37.98	73.1807	37.98	50.5748	37.98	50.8598	37.98	38.8959	37.98	39.3009		38.08	140.207
	98.4	1265	6.2			38.18	232.81	38.18	233.959	38.18	176.08	38.18	176.358	38.08	126.958	38.08	126.365	38.08	72.3566	38.08	71.8059	38.18	32.555	38.18	32.4464	38.18	16.9251	38.18	16.6849		38.08	89.3153	38.08	90.3742	38.08	73.0793	38.08	73.3	38.08	50.7521	38.08	50.9435	38.08	39.1841	38.08	39.3685		38.18	140.692
	98.5	1265.5	6.1			38.28	233.508	38.28	234.376	38.28	176.852	38.28	176.69	38.1801	126.703	38.1801	126.619	38.1801	72.2635	38.1801	71.9622	38.28	32.994	38.28	32.5222	38.28	17.0845	38.28	16.7252		38.1801	90.0047	38.1801	90.515	38.18	73.3804	38.18	73.419	38.18	50.8998	38.18	51.0271	38.18	39.2186	38.18	39.4359		38.28	140.678
	98.6	1266.1	6			38.38	233.39	38.38	234.793	38.38	177.028	38.38	177.021	38.28	127.117	38.28	126.872	38.28	72.4628	38.28	72.1184	38.38	32.526	38.38	32.5981	38.38	16.9094	38.38	16.7655		38.28	90.2506	38.28	90.6553	38.28	73.6171	38.28	73.5377	38.28	51.3058	38.28	51.1105	38.28	39.5604	38.28	39.5032		38.38	141.002
	98.7	1266.8	6.2			38.48	233.59	38.48	235.209	38.48	176.859	38.48	177.351	38.38	127.288	38.38	127.125	38.38	72.5002	38.38	72.2744	38.48	32.387	38.48	32.6738	38.48	16.9673	38.48	16.8058		38.38	90.0288	38.38	90.7953	38.38	73.757	38.38	73.6561	38.38	50.8749	38.38	51.1937	38.38	39.524	38.38	39.5703		38.48	141.1
	98.8	1267.3	6.2			38.58	234.413	38.58	235.624	38.58	177.182	38.58	177.682	38.48	127.19	38.48	127.378	38.48	72.3644	38.48	72.4303	38.58	32.5026	38.58	32.7496	38.58	16.7954	38.58	16.8461		38.48	90.5271	38.48	90.935	38.48	73.967	38.48	73.7743	38.48	51.0038	38.48	51.2767	38.48	39.6354	38.48	39.6374		38.58	140.921
	98.9	1267.8	6.2			38.68	234.686	38.68	236.039	38.68	177.451	38.68	178.011	38.58	127.598	38.58	127.63	38.58	72.7573	38.58	72.586	38.68	32.9822	38.68	32.8253	38.68	16.9875	38.68	16.8863		38.58	90.3348	38.58	91.0742	38.58	73.6005	38.58	73.8922	38.58	51.2701	38.58	51.3597	38.58	39.445	38.58	39.7043		38.68	141.285
	99	1268.4	6.1			38.78	235.08	38.78	236.452	38.78	177.9	38.78	178.341	38.6801	127.978	38.6801	127.882	38.6801	73.0643	38.6801	72.7417	38.78	32.9612	38.78	32.901	38.78	17.0971	38.78	16.9265		38.6801	90.3004	38.6801	91.2132	38.68	74.0568	38.68	74.0098	38.68	51.299	38.68	51.4423	38.68	39.6094	38.68	39.771		38.78	141.075
	99.1	1269.1	6.2			38.88	235.344	38.88	236.865	38.88	178.509	38.88	178.669	38.78	128.255	38.78	128.133	38.78	72.9581	38.78	72.8972	38.88	32.9136	38.88	32.9766	38.88	17.0642	38.88	16.9668		38.78	90.3069	38.78	91.3517	38.78	73.7217	38.78	74.1271	38.78	51.2202	38.78	51.5249	38.78	39.7335	38.78	39.8377		38.88	141.369
	99.2	1269.7	6.2			38.98	235.637	38.98	237.277	38.98	178.986	38.98	178.998	38.88	128.498	38.88	128.385	38.88	73.1355	38.88	73.0525	38.98	33.1431	38.98	33.0522	38.98	17.25	38.98	17.007		38.88	91.1412	38.88	91.4899	38.88	74.1967	38.88	74.2442	38.88	51.6466	38.88	51.6073	38.88	40.202	38.88	39.9041		38.98	141.595
	99.3	1270.2	5.9			39.08	236.243	39.08	237.689	39.08	179.056	39.08	179.325	38.98	128.962	38.98	128.636	38.98	73.5573	38.98	73.2078	39.08	33.2073	39.08	33.1277	39.08	17.4197	39.08	17.0472		38.98	90.8303	38.98	91.6278	38.98	74.1732	38.98	74.3609	38.98	51.5475	38.98	51.6895	38.98	39.8232	38.98	39.9705		39.08	141.871
	99.4	1270.9	6.1			39.18	236.788	39.18	238.1	39.18	179.167	39.18	179.653	39.08	128.822	39.08	128.886	39.08	73.6488	39.08	73.3628	39.18	33.4836	39.18	33.2032	39.18	17.3546	39.18	17.0873		39.08	90.9036	39.08	91.7653	39.08	74.3325	39.08	74.4775	39.08	51.7645	39.08	51.7715	39.08	39.8841	39.08	40.0367		39.18	142.098
	99.5	1271.4	6			39.28	237.17	39.28	238.51	39.28	179.126	39.28	179.979	39.1801	129.29	39.1801	129.137	39.1801	73.4479	39.1801	73.5178	39.28	33.2705	39.28	33.2787	39.28	17.0502	39.28	17.1275		39.1801	91.5115	39.1801	91.9025	39.18	74.5529	39.18	74.5937	39.18	51.9293	39.18	51.8534	39.18	40.2055	39.18	40.1028		39.28	141.739
	99.6	1272	6.2			39.38	237.212	39.38	238.919	39.38	179.776	39.38	180.305	39.28	129.286	39.28	129.387	39.28	73.7197	39.28	73.6726	39.38	33.2183	39.38	33.3542	39.38	17.3486	39.38	17.1676		39.28	91.4951	39.28	92.0392	39.28	74.6826	39.28	74.7097	39.28	51.9037	39.28	51.935	39.28	40.0716	39.28	40.1688		39.38	141.631
	99.7	1272.7	6			39.48	237.857	39.48	239.327	39.48	180.287	39.48	180.631	39.38	129.817	39.38	129.637	39.38	73.7792	39.38	73.8272	39.48	33.5619	39.48	33.4295	39.48	17.2438	39.48	17.2078		39.38	91.6014	39.38	92.1756	39.38	74.814	39.38	74.8254	39.38	51.7928	39.38	52.0166	39.38	40.0912	39.38	40.2346		39.48	141.703
	99.8	1273.3	6.1			39.58	237.893	39.58	239.735	39.58	180.258	39.58	180.956	39.48	130.229	39.48	129.886	39.48	74.201	39.48	73.9818	39.58	33.5432	39.58	33.5049	39.58	17.4213	39.58	17.2479		39.48	91.4426	39.48	92.3118	39.48	75.1349	39.48	74.9408	39.48	51.9452	39.48	52.0979	39.48	40.3681	39.48	40.3002		39.58	142.385
	99.9	1273.6	6			39.68	238.419	39.68	240.142	39.68	180.624	39.68	181.281	39.58	129.817	39.58	130.135	39.58	74.5105	39.58	74.1362	39.68	33.622	39.68	33.5802	39.68	17.4063	39.68	17.288		39.58	91.2607	39.58	92.4475	39.58	74.7474	39.58	75.056	39.58	52.1085	39.58	52.1792	39.58	40.2166	39.58	40.3658		39.68	142.054
	100	1274.3	5.8			39.78	238.937	39.78	240.549	39.78	180.907	39.78	181.605	39.6801	130.017	39.6801	130.384	39.6801	74.4393	39.6801	74.2905	39.78	33.9454	39.78	33.6555	39.78	17.55	39.78	17.3281		39.6801	91.8802	39.6801	92.5829	39.68	75.1631	39.68	75.1709	39.68	52.1232	39.68	52.2602	39.68	40.4529	39.68	40.4312		39.78	142.473
	100.1	1274.9	6			39.88	239.339	39.88	240.954	39.88	181.345	39.88	181.929	39.78	130.739	39.78	130.632	39.78	74.7299	39.78	74.4446	39.88	34.0681	39.88	33.7307	39.88	17.1539	39.88	17.3682		39.78	92.0544	39.78	92.7179	39.78	75.302	39.78	75.2856	39.78	52.2028	39.78	52.341	39.78	40.7826	39.78	40.4965		39.88	142.463
	100.2	1275.4	6.1			39.98	239.305	39.98	241.359	39.98	181.788	39.98	182.252	39.88	131.003	39.88	130.881	39.88	74.6213	39.88	74.5986	39.98	34.0784	39.98	33.8059	39.98	17.7657	39.98	17.4082		39.88	92.0164	39.88	92.8525	39.88	75.6014	39.88	75.3999	39.88	52.3688	39.88	52.4218	39.88	40.4971	39.88	40.5617		39.98	142.646
	100.3	1276.1	6.3			40.08	239.589	40.08	241.763	40.08	181.888	40.08	182.575	39.98	131.095	39.98	131.128	39.98	74.8566	39.98	74.7525	40.08	33.9603	40.08	33.8811	40.08	17.5923	40.08	17.4483		39.98	92.1577	39.98	92.9869	39.98	75.4724	39.98	75.514	39.98	52.3934	39.98	52.5023	39.98	40.4514	39.98	40.6267		40.08	142.735
	100.4	1276.7	6			40.18	239.994	40.18	242.167	40.18	182.051	40.18	182.897	40.08	131.306	40.08	131.376	40.08	75.0721	40.08	74.9062	40.18	34.0487	40.18	33.9562	40.18	17.3852	40.18	17.4883		40.08	92.2905	40.08	93.1209	40.08	75.6155	40.08	75.6279	40.08	52.7162	40.08	52.5827	40.08	40.519	40.08	40.6916		40.18	142.555
	100.5	1277.2	6.1			40.28	240.298	40.28	242.57	40.28	182.562	40.28	183.219	40.1801	131.554	40.1801	131.623	40.1801	75.312	40.1801	75.0599	40.28	34.5354	40.28	34.0313	40.28	17.4892	40.28	17.5283		40.1801	92.3958	40.1801	93.2546	40.18	75.7466	40.18	75.7414	40.18	52.745	40.18	52.6628	40.18	40.6258	40.18	40.7563		40.28	142.973
	100.6	1277.8	6			40.38	240.723	40.38	242.972	40.38	182.472	40.38	183.54	40.28	131.554	40.28	131.87	40.28	75.2916	40.28	75.2133	40.38	34.2628	40.38	34.1063	40.38	17.7814	40.38	17.5684		40.28	92.5568	40.28	93.3878	40.28	75.5763	40.28	75.8547	40.28	52.6466	40.28	52.7429	40.28	40.8521	40.28	40.821		40.38	143.122
	100.7	1278.3	6.2			40.48	241.243	40.48	243.373	40.48	182.969	40.48	183.861	40.38	131.893	40.38	132.117	40.38	75.412	40.38	75.3666	40.48	34.0689	40.48	34.1813	40.48	17.6884	40.48	17.6084		40.38	92.6888	40.38	93.5207	40.38	75.7982	40.38	75.9677	40.38	52.5443	40.38	52.8228	40.38	40.7949	40.38	40.8854		40.48	142.843
	100.8	1279	6.2			40.58	241.708	40.58	243.773	40.58	183.394	40.58	184.181	40.48	132.232	40.48	132.363	40.48	75.3386	40.48	75.5199	40.58	34.2048	40.58	34.2563	40.58	17.65	40.58	17.6484		40.48	92.6599	40.48	93.6534	40.48	75.9802	40.48	76.0805	40.48	52.8998	40.48	52.9024	40.48	40.6825	40.48	40.9498		40.58	143.156
	100.9	1279.4	6			40.68	242.286	40.68	244.173	40.68	183.798	40.68	184.501	40.58	132.379	40.58	132.609	40.58	75.6432	40.58	75.6729	40.68	34.5064	40.68	34.3312	40.68	17.8469	40.68	17.6883		40.58	92.5201	40.58	93.7856	40.58	75.9287	40.58	76.193	40.58	53.0021	40.58	52.982	40.58	40.8631	40.58	41.0141		40.68	142.658
	101	1279.9	6.2			40.78	242.146	40.78	244.572	40.78	183.85	40.78	184.82	40.6801	132.528	40.6801	132.855	40.6801	76.0823	40.6801	75.8259	40.78	34.5175	40.78	34.4061	40.78	18.0125	40.78	17.7283		40.6801	92.8343	40.6801	93.9176	40.68	75.9757	40.68	76.3052	40.68	52.4515	40.68	53.0614	40.68	40.9169	40.68	41.0782		40.78	143.113
	101.1	1280.8	6.3			40.88	242.794	40.88	244.971	40.88	184.094	40.88	185.139	40.78	133.165	40.78	133.1	40.78	76.276	40.78	75.9786	40.88	34.8167	40.88	34.481	40.88	17.9188	40.88	17.7682		40.78	92.9225	40.78	94.0491	40.78	76.3733	40.78	76.4173	40.78	52.8887	40.78	53.1406	40.78	40.8288	40.78	41.1422		40.88	143.589
	101.2	1281.2	6.1			40.98	243.172	40.98	245.368	40.98	184.761	40.98	185.457	40.88	133.361	40.88	133.345	40.88	76.3354	40.88	76.1313	40.98	34.7072	40.98	34.5558	40.98	18.072	40.98	17.8081		40.88	93.1545	40.88	94.1803	40.88	76.2452	40.88	76.529	40.88	53.2094	40.88	53.2197	40.88	41.2051	40.88	41.206		40.98	143.572
	101.3	1281.8	6.3			41.08	243.098	41.08	245.765	41.08	184.351	41.08	185.775	40.98	133.471	40.98	133.59	40.98	76.451	40.98	76.2839	41.08	34.6182	41.08	34.6306	41.08	17.6587	41.08	17.8481		40.98	93.331	40.98	94.3113	40.98	76.0129	40.98	76.6404	40.98	53.1083	40.98	53.2985	40.98	40.8963	40.98	41.2697		41.08	143.685
	101.4	1282.4	6.1			41.18	243.769	41.18	246.162	41.18	184.753	41.18	186.092	41.08	133.118	41.08	133.834	41.08	75.9838	41.08	76.4362	41.18	34.5735	41.18	34.7053	41.18	18.1289	41.18	17.888		41.08	93.8295	41.08	94.4418	41.08	76.4138	41.08	76.7516	41.08	53.3937	41.08	53.3773	41.08	41.1731	41.08	41.3333		41.18	143.421
	101.5	1282.8	6.1			41.28	244.247	41.28	246.557	41.28	185.337	41.28	186.409	41.1801	133.779	41.1801	134.079	41.1801	76.3557	41.1801	76.5885	41.28	34.9268	41.28	34.78	41.28	18.1719	41.28	17.9278		41.1801	93.7082	41.1801	94.572	41.18	76.5333	41.18	76.8625	41.18	53.4005	41.18	53.4558	41.18	41.4088	41.18	41.3967		41.28	143.986
	101.6	1283.2	6.3			41.38	244.57	41.38	246.952	41.38	185.62	41.38	186.725	41.28	134.277	41.28	134.322	41.28	76.8885	41.28	76.7406	41.38	35.076	41.38	34.8546	41.38	18.1954	41.38	17.9677		41.28	93.8826	41.28	94.7019	41.28	76.6638	41.28	76.9732	41.28	53.5302	41.28	53.5342	41.28	41.1028	41.28	41.4601		41.38	143.679
	101.7	1283.8	6.1			41.48	244.911	41.48	247.346	41.48	186.092	41.48	187.041	41.38	134.226	41.38	134.566	41.38	76.9331	41.38	76.8926	41.48	35.311	41.48	34.9292	41.48	17.9969	41.48	18.0076		41.38	93.76	41.38	94.8314	41.38	76.5952	41.38	77.0836	41.38	53.6522	41.38	53.6125	41.38	41.2576	41.38	41.5233		41.48	143.846
	101.8	1284.3	6.2			41.58	245.292	41.58	247.74	41.58	185.799	41.58	187.357	41.48	134.602	41.48	134.809	41.48	77.4589	41.48	77.0445	41.58	34.7909	41.58	35.0038	41.58	17.6729	41.58	18.0475		41.48	94.1629	41.48	94.9606	41.48	76.906	41.48	77.1937	41.48	53.8505	41.48	53.6906	41.48	41.2986	41.48	41.5863		41.58	143.93
	101.9	1285.2	6.2			41.68	245.361	41.68	248.133	41.68	186.293	41.68	187.671	41.58	134.5	41.58	135.052	41.58	76.7238	41.58	77.1962	41.68	35.0682	41.68	35.0784	41.68	17.8149	41.68	18.0873		41.58	93.9279	41.58	95.0894	41.58	76.8286	41.58	77.3037	41.58	54.0255	41.58	53.7685	41.58	41.461	41.58	41.6493		41.68	144.408
	102	1285.5	6.1			41.78	246.087	41.78	248.525	41.78	186.419	41.78	187.986	41.6801	134.832	41.6801	135.295	41.6801	77.198	41.6801	77.3479	41.78	35.1377	41.78	35.1529	41.78	17.9297	41.78	18.1271		41.6801	94.1655	41.6801	95.218	41.68	77.0865	41.68	77.4133	41.68	53.9335	41.68	53.8463	41.68	41.574	41.68	41.7121		41.78	144.258
	102.1	1286.2	6.2			41.88	246.407	41.88	248.916	41.88	186.939	41.88	188.3	41.78	135.171	41.78	135.537	41.78	77.5088	41.78	77.4993	41.88	35.3135	41.88	35.2273	41.88	18.2915	41.88	18.1669		41.78	94.21	41.78	95.3461	41.78	77.1553	41.78	77.5227	41.78	53.9953	41.78	53.9238	41.78	41.5647	41.78	41.7748		41.88	144.138
	102.2	1286.6	6.2			41.98	246.19	41.98	249.307	41.98	187.092	41.98	188.613	41.88	135.772	41.88	135.779	41.88	78.0901	41.88	77.6506	41.98	35.2475	41.98	35.3017	41.98	18.0043	41.98	18.2067		41.88	94.3163	41.88	95.474	41.88	77.4093	41.88	77.6318	41.88	53.7257	41.88	54.0013	41.88	41.6509	41.88	41.8374		41.98	144.402
	102.3	1287.4	6.1			42.08	246.737	42.08	249.696	42.08	187.619	42.08	188.926	41.98	135.349	41.98	136.021	41.98	77.5457	41.98	77.8018	42.08	35.0612	42.08	35.3761	42.08	18.1095	42.08	18.2465		41.98	94.4935	41.98	95.6015	41.98	77.3513	41.98	77.7406	41.98	53.8998	41.98	54.0786	41.98	41.7017	41.98	41.8998		42.08	144.632
	102.4	1287.8	6			42.18	247.379	42.18	250.086	42.18	187.822	42.18	189.239	42.08	135.45	42.08	136.262	42.08	77.9441	42.08	77.9529	42.18	35.5672	42.18	35.4505	42.18	18.5147	42.18	18.2862		42.08	94.7623	42.08	95.7287	42.08	77.564	42.08	77.8492	42.08	54.403	42.08	54.1557	42.08	42.033	42.08	41.9622		42.18	144.511
	102.5	1288.4	6.3			42.28	247.685	42.28	250.474	42.28	188.644	42.28	189.551	42.1801	136.103	42.1801	136.503	42.1801	78.2495	42.1801	78.1039	42.28	35.8884	42.28	35.5248	42.28	18.5867	42.28	18.326		42.1801	94.8817	42.1801	95.8556	42.18	77.7286	42.18	77.9575	42.18	54.1896	42.18	54.2327	42.18	42.0845	42.18	42.0243		42.28	144.406
	102.6	1289	6.3			42.38	247.912	42.38	250.862	42.38	188.448	42.38	189.862	42.28	136.461	42.28	136.744	42.28	78.5112	42.28	78.2546	42.38	35.8658	42.38	35.5991	42.38	18.4213	42.38	18.3657		42.28	94.6654	42.28	95.982	42.28	77.3247	42.28	78.0657	42.28	54.0437	42.28	54.3095	42.28	42.0974	42.28	42.0864		42.38	144.934
	102.7	1289.4	6			42.48	247.99	42.48	251.249	42.48	188.366	42.48	190.173	42.38	136.7	42.38	136.984	42.38	78.4722	42.38	78.4053	42.48	35.445	42.48	35.6733	42.48	18.1965	42.48	18.4055		42.38	94.5427	42.38	96.1082	42.38	77.5731	42.38	78.1735	42.38	54.1012	42.38	54.3862	42.38	41.9008	42.38	42.1483		42.48	144.374
	102.8	1289.8	5.9			42.58	248.689	42.58	251.636	42.58	189.083	42.58	190.484	42.48	136.521	42.48	137.225	42.48	78.3582	42.48	78.5559	42.58	35.8666	42.58	35.7475	42.58	18.5532	42.58	18.4452		42.48	94.8693	42.48	96.2341	42.48	77.6327	42.48	78.281	42.48	54.3937	42.48	54.4626	42.48	42.0427	42.48	42.2101		42.58	144.843
	102.9	1290.3	6			42.68	248.801	42.68	252.022	42.68	188.863	42.68	190.794	42.58	136.762	42.58	137.464	42.58	78.6284	42.58	78.7062	42.68	35.6169	42.68	35.8216	42.68	18.0988	42.68	18.4849		42.58	95.0771	42.58	96.3596	42.58	77.9834	42.58	78.3884	42.58	54.5929	42.58	54.539	42.58	42.2178	42.58	42.2718		42.68	145.217
	103	1291.1	5.9			42.78	249.409	42.78	252.407	42.78	189.305	42.78	191.103	42.6801	136.641	42.6801	137.704	42.6801	78.3995	42.6801	78.8566	42.78	35.9049	42.78	35.8958	42.78	18.5133	42.78	18.5246		42.6801	95.1765	42.6801	96.4848	42.68	77.8046	42.68	78.4954	42.68	54.65	42.68	54.6152	42.68	42.08	42.68	42.3334		42.78	145.588
	103.1	1291.5	6.1			42.88	249.792	42.88	252.791	42.88	189.762	42.88	191.412	42.78	137.24	42.78	137.943	42.78	78.8104	42.78	79.0067	42.88	36.0447	42.88	35.9698	42.88	18.7009	42.88	18.5642		42.78	95.2069	42.78	96.6097	42.78	78.2968	42.78	78.6023	42.78	54.3766	42.78	54.6912	42.78	42.2901	42.78	42.3948		42.88	145.185
	103.2	1292.1	6			42.98	249.82	42.98	253.175	42.98	190.073	42.98	191.721	42.88	137.388	42.88	138.182	42.88	79.0573	42.88	79.1567	42.98	35.9174	42.98	36.0439	42.98	18.4602	42.98	18.6039		42.88	95.7085	42.88	96.7342	42.88	78.2382	42.88	78.7088	42.88	54.692	42.88	54.7671	42.88	42.4702	42.88	42.4561		42.98	145.346
	103.3	1292.8	6.2			43.08	250.161	43.08	253.558	43.08	190.217	43.08	192.029	42.98	137.737	42.98	138.421	42.98	79.412	42.98	79.3066	43.08	35.8822	43.08	36.1179	43.08	18.1595	43.08	18.6435		42.98	95.5842	42.98	96.8584	42.98	78.0919	42.98	78.8151	42.98	54.5709	42.98	54.8428	42.98	42.3184	42.98	42.5173		43.08	145.357
	103.4	1293.1	6			43.18	250.699	43.18	253.94	43.18	190.708	43.18	192.337	43.08	137.859	43.08	138.659	43.08	79.0441	43.08	79.4563	43.18	35.7603	43.18	36.1918	43.18	18.6172	43.18	18.6832		43.08	96.1497	43.08	96.9823	43.08	78.4568	43.08	78.9212	43.08	54.9701	43.08	54.9184	43.08	42.5533	43.08	42.5784		43.18	145.466
	103.5	1293.8	6			43.28	251.028	43.28	254.322	43.28	190.927	43.28	192.644	43.1801	138.197	43.1801	138.897	43.1801	79.3721	43.1801	79.606	43.28	36.4175	43.28	36.2658	43.28	18.5259	43.28	18.7228		43.1801	95.8967	43.1801	97.1059	43.18	78.5374	43.18	79.027	43.18	54.9725	43.18	54.9937	43.18	42.4688	43.18	42.6393		43.28	145.474
	103.6	1294.3	6			43.38	251.497	43.38	254.703	43.38	191.165	43.38	192.951	43.28	138.239	43.28	139.135	43.28	79.6487	43.28	79.7555	43.38	36.3651	43.38	36.3396	43.38	18.5033	43.38	18.7624		43.28	95.9873	43.28	97.2291	43.28	78.5186	43.28	79.1326	43.28	54.9264	43.28	55.069	43.28	42.5582	43.28	42.7002		43.38	145.621
	103.7	1294.7	6.2			43.48	251.484	43.48	255.083	43.48	191.513	43.48	193.257	43.38	138.611	43.38	139.373	43.38	79.7479	43.38	79.9048	43.48	36.2947	43.48	36.4135	43.48	18.6783	43.48	18.802		43.38	96.0793	43.38	97.352	43.38	78.9451	43.38	79.2378	43.38	55.4723	43.38	55.1441	43.38	42.2756	43.38	42.7608		43.48	145.499
	103.8	1295.4	6.1			43.58	252.091	43.58	255.462	43.58	191.657	43.58	193.563	43.48	138.817	43.48	139.61	43.48	79.9058	43.48	80.0541	43.58	36.5439	43.58	36.4873	43.58	18.9985	43.58	18.8416		43.48	96.2645	43.48	97.4746	43.48	78.6881	43.48	79.3428	43.48	55.089	43.48	55.219	43.48	42.5647	43.48	42.8214		43.58	145.526
	103.9	1295.7	6			43.68	252.535	43.68	255.842	43.68	192.065	43.68	193.868	43.58	138.872	43.58	139.847	43.58	79.9167	43.58	80.2031	43.68	36.3409	43.68	36.5611	43.68	18.6556	43.68	18.8811		43.58	96.006	43.58	97.5968	43.58	78.7709	43.58	79.4477	43.58	54.8607	43.58	55.2938	43.58	42.8173	43.58	42.8819		43.68	145.501
	104	1296.3	6.1			43.78	252.7	43.78	256.22	43.78	192.031	43.78	194.173	43.6801	139.284	43.6801	140.083	43.6801	80.2925	43.6801	80.3522	43.78	36.5674	43.78	36.6348	43.78	18.3915	43.78	18.9207		43.6801	96.4653	43.6801	97.7188	43.68	79.1067	43.68	79.5522	43.68	55.0887	43.68	55.3684	43.68	42.6661	43.68	42.9422		43.78	145.72
	104.1	1296.8	6.2			43.88	252.991	43.88	256.597	43.88	192.333	43.88	194.478	43.78	139.15	43.78	140.32	43.78	80.2971	43.78	80.501	43.88	36.619	43.88	36.7085	43.88	18.5502	43.88	18.9602		43.78	96.3639	43.78	97.8404	43.78	79.1873	43.78	79.6566	43.78	55.1817	43.78	55.4429	43.78	42.6778	43.78	43.0024		43.88	145.93
	104.2	1297.1	6.1			43.98	253.253	43.98	256.974	43.98	192.809	43.98	194.781	43.88	139.696	43.88	140.555	43.88	80.5956	43.88	80.6496	43.98	36.8752	43.98	36.7821	43.98	19.0118	43.98	18.9997		43.88	96.3529	43.88	97.9617	43.88	78.9458	43.88	79.7606	43.88	55.1388	43.88	55.5172	43.88	42.7733	43.88	43.0625		43.98	145.998
	104.3	1297.8	6.1			44.08	253.862	44.08	257.35	44.08	193.198	44.08	195.085	43.98	139.982	43.98	140.791	43.98	80.4971	43.98	80.7983	44.08	36.9065	44.08	36.8558	44.08	19.0173	44.08	19.0393		43.98	96.492	43.98	98.0827	43.98	78.9279	43.98	79.8644	43.98	55.131	43.98	55.5914	43.98	42.877	43.98	43.1224		44.08	146.407
	104.4	1298.1	6.1			44.18	254.385	44.18	257.726	44.18	193.822	44.18	195.388	44.08	140.289	44.08	141.027	44.08	80.9386	44.08	80.9467	44.18	37.0376	44.18	36.9293	44.18	19.1351	44.18	19.0787		44.08	96.4976	44.08	98.2033	44.08	79.1593	44.08	79.968	44.08	55.5485	44.08	55.6654	44.08	42.8533	44.08	43.1823		44.18	146.145
	104.5	1298.9	6.1			44.28	254.642	44.28	258.101	44.28	194.232	44.28	195.691	44.1801	140.641	44.1801	141.262	44.1801	81.301	44.1801	81.0951	44.28	37.0853	44.28	37.0029	44.28	19.058	44.28	19.1182		44.1801	97.2879	44.1801	98.3237	44.18	79.5615	44.18	80.0712	44.18	55.6522	44.18	55.7393	44.18	43.1915	44.18	43.242		44.28	146.573
	104.6	1299.4	6.3			44.38	254.894	44.38	258.475	44.38	194.11	44.38	195.993	44.28	140.743	44.28	141.496	44.28	81.3362	44.28	81.2432	44.38	37.0221	44.38	37.0764	44.38	19.1158	44.38	19.1577		44.28	97.0295	44.28	98.4437	44.28	79.0874	44.28	80.1743	44.28	55.4986	44.28	55.813	44.28	43.1146	44.28	43.3016		44.38	146.697
	104.7	1300.1	6.2			44.48	255.312	44.48	258.849	44.48	194.668	44.48	196.294	44.38	140.85	44.38	141.731	44.38	81.6316	44.38	81.3912	44.48	37.3189	44.48	37.1498	44.48	19.3079	44.48	19.1971		44.38	97.1757	44.38	98.5634	44.38	79.7249	44.38	80.2771	44.38	55.889	44.38	55.8866	44.38	43.3667	44.38	43.3611		44.48	146.478
	104.8	1300.4	6.4			44.58	255.755	44.58	259.221	44.58	194.575	44.58	196.595	44.48	141.276	44.48	141.965	44.48	81.8206	44.48	81.5392	44.58	37.1057	44.58	37.2233	44.58	19.2736	44.58	19.2366		44.48	97.5506	44.48	98.6828	44.48	80.0945	44.48	80.3797	44.48	56.1031	44.48	55.96	44.48	43.46	44.48	43.4204		44.58	146.634
	104.9	1301.1	6.3			44.68	256.095	44.68	259.594	44.68	195.052	44.68	196.896	44.58	141.282	44.58	142.199	44.58	81.8026	44.58	81.687	44.68	37.4908	44.68	37.2966	44.68	19.1736	44.68	19.276		44.58	97.0942	44.58	98.8019	44.58	79.7631	44.58	80.482	44.58	55.8209	44.58	56.0333	44.58	43.3654	44.58	43.4797		44.68	146.578
	105	1301.5	6.2			44.78	256.29	44.78	259.965	44.78	195.422	44.78	197.196	44.6801	141.582	44.6801	142.433	44.6801	82.0675	44.6801	81.8347	44.78	37.387	44.78	37.37	44.78	19.2228	44.78	19.3154		44.6801	97.4671	44.6801	98.9207	44.68	79.7397	44.68	80.5841	44.68	55.9584	44.68	56.1064	44.68	43.1483	44.68	43.5388		44.78	146.561
	105.1	1302.2	6.1			44.88	256.621	44.88	260.336	44.88	195.715	44.88	197.496	44.78	141.728	44.78	142.666	44.78	81.9034	44.78	81.9822	44.88	37.5869	44.88	37.4433	44.88	19.5072	44.88	19.3548		44.78	97.1638	44.78	99.0391	44.78	80.324	44.78	80.686	44.78	55.8856	44.78	56.1793	44.78	43.4983	44.78	43.5978		44.88	146.886
	105.2	1302.6	6.4			44.98	256.492	44.98	260.706	44.98	195.351	44.98	197.795	44.88	142.407	44.88	142.899	44.88	82.0073	44.88	82.1296	44.98	37.5285	44.98	37.5166	44.98	19.1519	44.98	19.3942		44.88	97.7646	44.88	99.1572	44.88	80.1107	44.88	80.7875	44.88	56.077	44.88	56.2521	44.88	43.3576	44.88	43.6566		44.98	146.824
	105.3	1303	6			45.08	256.993	45.08	261.076	45.08	195.541	45.08	198.094	44.98	141.944	44.98	143.132	44.98	81.812	44.98	82.277	45.08	37.5354	45.08	37.5898	45.08	19.2048	45.08	19.4336		44.98	97.9012	44.98	99.2751	44.98	80.0623	44.98	80.8889	44.98	56.2194	44.98	56.3248	44.98	43.3114	44.98	43.7154		45.08	146.863
	105.4	1303.7	6.3			45.18	257.62	45.18	261.445	45.18	196.49	45.18	198.392	45.08	142.072	45.08	143.364	45.08	82.1331	45.08	82.4241	45.18	38.1062	45.18	37.663	45.18	19.7961	45.18	19.473		45.08	97.6708	45.08	99.3925	45.08	80.2317	45.08	80.99	45.08	56.1989	45.08	56.3973	45.08	43.75	45.08	43.774		45.18	147.108
	105.5	1304.3	6.4			45.28	258.026	45.28	261.813	45.28	196.815	45.28	198.69	45.1801	142.997	45.1801	143.596	45.1801	82.5034	45.1801	82.5712	45.28	37.7588	45.28	37.7362	45.28	19.6009	45.28	19.5123		45.1801	97.7626	45.1801	99.5098	45.18	80.2412	45.18	81.0909	45.18	56.1351	45.18	56.4697	45.18	43.2639	45.18	43.8326		45.28	147.139
	105.6	1304.5	6.1			45.38	258.248	45.38	262.18	45.38	196.969	45.38	198.988	45.28	142.658	45.28	143.828	45.28	82.8018	45.28	82.718	45.38	38.0706	45.38	37.8093	45.38	19.6166	45.38	19.5516		45.28	98.0825	45.28	99.6266	45.28	80.6216	45.28	81.1915	45.28	56.4003	45.28	56.5419	45.28	43.848	45.28	43.891		45.38	147.288
	105.7	1305	6.4			45.48	258.544	45.48	262.547	45.48	197.291	45.48	199.285	45.38	143.239	45.38	144.06	45.38	82.8065	45.38	82.8648	45.48	38.0284	45.48	37.8824	45.48	19.7635	45.48	19.591		45.38	98.071	45.38	99.7432	45.38	80.6414	45.38	81.2919	45.38	56.5944	45.38	56.614	45.38	43.7361	45.38	43.9492		45.48	147.244
	105.8	1305.4	6.4			45.58	259.044	45.58	262.913	45.58	197.498	45.58	199.581	45.48	143.472	45.48	144.291	45.48	83.0354	45.48	83.0115	45.58	38.1229	45.58	37.9554	45.58	19.5619	45.58	19.6303		45.48	98.4615	45.48	99.8595	45.48	80.6091	45.48	81.392	45.48	56.5734	45.48	56.6859	45.48	43.7872	45.48	44.0074		45.58	147.384
	105.9	1306.1	6.2			45.68	259.591	45.68	263.279	45.68	198.095	45.68	199.877	45.58	143.747	45.58	144.522	45.58	83.0175	45.58	83.1579	45.68	38.0948	45.68	38.0284	45.68	20.0103	45.68	19.6696		45.58	98.2092	45.58	99.9754	45.58	80.8037	45.58	81.4919	45.58	56.7328	45.58	56.7577	45.58	43.4158	45.58	44.0655		45.68	147.487
	106	1306.7	6.2			45.78	259.645	45.78	263.644	45.78	197.698	45.78	200.173	45.6801	144.018	45.6801	144.753	45.6801	83.4003	45.6801	83.3044	45.78	38.1893	45.78	38.1014	45.78	19.6753	45.78	19.7088		45.6801	98.7536	45.6801	100.091	45.68	80.8154	45.68	81.5916	45.68	56.8781	45.68	56.8293	45.68	43.8188	45.68	44.1234		45.78	147.388
	106.1	1306.9	6.1			45.88	259.763	45.88	264.008	45.88	198.302	45.88	200.468	45.78	144.132	45.78	144.983	45.78	83.2737	45.78	83.4506	45.88	38.5073	45.88	38.1743	45.88	19.8392	45.88	19.7481		45.78	98.4583	45.78	100.206	45.78	81.0591	45.78	81.691	45.78	56.542	45.78	56.9007	45.78	43.6285	45.78	44.1812		45.88	147.392
	106.2	1307.5	6.3			45.98	259.982	45.98	264.372	45.98	198.296	45.98	200.763	45.88	144.554	45.88	145.213	45.88	83.7261	45.88	83.5967	45.98	38.4097	45.98	38.2472	45.98	19.6838	45.98	19.7874		45.88	99.0256	45.88	100.321	45.88	81.2421	45.88	81.7902	45.88	57.1334	45.88	56.9721	45.88	44.3411	45.88	44.2389		45.98	147.942
	106.3	1308.1	6.2			46.08	260.137	46.08	264.735	46.08	198.712	46.08	201.057	45.98	144.442	45.98	145.443	45.98	83.912	45.98	83.7428	46.08	38.3955	46.08	38.3201	46.08	19.7814	46.08	19.8266		45.98	98.9762	45.98	100.436	45.98	80.9131	45.98	81.8891	45.98	56.7897	45.98	57.0432	45.98	43.9647	45.98	44.2965		46.08	147.868
	106.4	1308.5	6.1			46.18	261.24	46.18	265.097	46.18	199.34	46.18	201.351	46.08	144.75	46.08	145.673	46.08	84.0464	46.08	83.8886	46.18	38.7009	46.18	38.3929	46.18	20.2461	46.18	19.8658		46.08	99.067	46.08	100.551	46.08	81.2358	46.08	81.9878	46.08	56.9296	46.08	57.1143	46.08	44.0505	46.08	44.354		46.18	147.792
	106.5	1309.1	6.2			46.28	261.409	46.28	265.459	46.28	199.496	46.28	201.644	46.1801	145.275	46.1801	145.902	46.1801	84.1667	46.1801	84.0344	46.28	38.4502	46.28	38.4657	46.28	20.326	46.28	19.905		46.1801	99.0343	46.1801	100.665	46.18	81.5281	46.18	82.0863	46.18	57.111	46.18	57.1852	46.18	44.2595	46.18	44.4113		46.28	148.115
	106.6	1309.7	6.2			46.38	262.079	46.38	265.82	46.38	199.868	46.38	201.937	46.28	145.15	46.28	146.131	46.28	84.1971	46.28	84.18	46.38	38.8143	46.38	38.5384	46.38	20.3212	46.38	19.9443		46.28	99.4934	46.28	100.779	46.28	81.5005	46.28	82.1845	46.28	57.11	46.28	57.2559	46.28	44.2551	46.28	44.4685		46.38	148.147
	106.7	1310	6.3			46.48	261.6	46.48	266.18	46.48	199.666	46.48	202.23	46.38	145.595	46.38	146.359	46.38	84.1128	46.38	84.3255	46.48	38.2989	46.48	38.6111	46.48	19.5168	46.48	19.9834		46.38	99.071	46.38	100.892	46.38	81.3062	46.38	82.2825	46.38	56.8265	46.38	57.3265	46.38	44.4997	46.38	44.5256		46.48	148.036
	106.8	1310.5	6.1			46.58	262.018	46.58	266.54	46.58	199.995	46.58	202.522	46.48	145.347	46.48	146.588	46.48	83.9198	46.48	84.4709	46.58	38.4924	46.58	38.6838	46.58	19.9572	46.58	20.0226		46.48	99.5061	46.48	101.005	46.48	81.3967	46.48	82.3802	46.48	57.3287	46.48	57.397	46.48	44.506	46.48	44.5826		46.58	148.691
	106.9	1310.9	6.1			46.68	262.708	46.68	266.899	46.68	200.32	46.68	202.813	46.58	145.382	46.58	146.816	46.58	84.1807	46.58	84.6161	46.68	38.8571	46.68	38.7564	46.68	20.3102	46.68	20.0618		46.58	99.3623	46.58	101.118	46.58	81.8154	46.58	82.4778	46.58	57.3717	46.58	57.4673	46.58	44.4161	46.58	44.6395		46.68	148.231
	107	1311.6	6.1			46.78	262.932	46.78	267.258	46.78	200.654	46.78	203.104	46.6801	146.188	46.6801	147.044	46.6801	84.5995	46.6801	84.7612	46.78	38.6799	46.78	38.8291	46.78	20.0025	46.78	20.1009		46.6801	99.4367	46.6801	101.231	46.68	81.3936	46.68	82.5751	46.68	57.224	46.68	57.5375	46.68	44.2923	46.68	44.6963		46.78	148.142
	107.1	1312.1	5.9			46.88	263.334	46.88	267.616	46.88	200.848	46.88	203.395	46.78	146.415	46.78	147.271	46.78	84.2488	46.78	84.9062	46.88	38.858	46.88	38.9016	46.88	20.3126	46.88	20.1401		46.78	99.8209	46.78	101.343	46.78	81.76	46.78	82.6721	46.78	57.4592	46.78	57.6075	46.78	44.3587	46.78	44.753		46.88	148.573
	107.2	1312.6	5.9			46.98	264.022	46.98	267.973	46.98	201.342	46.98	203.685	46.88	146.361	46.88	147.498	46.88	84.7432	46.88	85.051	46.98	39.3133	46.98	38.9741	46.98	20.4227	46.98	20.1792		46.88	99.8256	46.88	101.455	46.88	81.892	46.88	82.7689	46.88	57.4843	46.88	57.6774	46.88	44.6918	46.88	44.8095		46.98	148.521
	107.3	1313.1	6.2			47.08	263.789	47.08	268.329	47.08	201.354	47.08	203.975	46.98	147.022	46.98	147.725	46.98	85.1027	46.98	85.1958	47.08	38.7822	47.08	39.0466	47.08	19.8977	47.08	20.2183		46.98	100.21	46.98	101.567	46.98	82.1281	46.98	82.8655	46.98	57.4078	46.98	57.7471	46.98	44.3721	46.98	44.8659		47.08	149.002
	107.4	1313.6	6.2			47.18	264.405	47.18	268.685	47.18	201.891	47.18	204.264	47.08	146.385	47.08	147.952	47.08	84.7346	47.08	85.3404	47.18	39.2711	47.18	39.119	47.18	20.6069	47.18	20.2574		47.08	99.8177	47.08	101.678	47.08	82.1326	47.08	82.9619	47.08	57.6622	47.08	57.8167	47.08	44.6904	47.08	44.9222		47.18	148.696
	107.5	1314.1	6.2			47.28	264.827	47.28	269.04	47.28	202.227	47.28	204.553	47.1801	147.195	47.1801	148.178	47.1801	85.4471	47.1801	85.4849	47.28	39.5212	47.28	39.1914	47.28	20.7313	47.28	20.2964		47.1801	100.052	47.1801	101.789	47.18	82.2888	47.18	83.058	47.18	57.8429	47.18	57.8861	47.18	44.6671	47.18	44.9784		47.28	148.765
	107.6	1314.6	6.3			47.38	264.715	47.38	269.395	47.38	202.284	47.38	204.842	47.28	147.248	47.28	148.404	47.28	85.5823	47.28	85.6292	47.38	39.1947	47.38	39.2638	47.38	20.5079	47.38	20.3355		47.28	100.576	47.28	101.9	47.28	82.6498	47.28	83.1539	47.28	57.9394	47.28	57.9554	47.28	44.8615	47.28	45.0345		47.38	148.719
	107.7	1315.2	6.4			47.48	265.254	47.48	269.749	47.48	202.784	47.48	205.13	47.38	147.463	47.38	148.63	47.38	85.6105	47.38	85.7734	47.48	39.1962	47.48	39.3361	47.48	20.1954	47.48	20.3746		47.38	100.318	47.38	102.011	47.38	82.2888	47.38	83.2495	47.38	57.9403	47.38	58.0246	47.38	44.9208	47.38	45.0905		47.48	148.985
	107.8	1315.4	6.2			47.58	265.537	47.58	270.102	47.58	202.65	47.58	205.417	47.48	147.731	47.48	148.856	47.48	85.6354	47.48	85.9176	47.58	39.0322	47.58	39.4084	47.58	20.3821	47.58	20.4136		47.48	100.354	47.48	102.121	47.48	82.3224	47.48	83.3449	47.48	58.0233	47.48	58.0936	47.48	44.7385	47.48	45.1463		47.58	148.845
	107.9	1315.9	6.1			47.68	265.801	47.68	270.455	47.68	203.182	47.68	205.704	47.58	147.649	47.58	149.081	47.58	85.6425	47.58	86.0615	47.68	39.7266	47.68	39.4807	47.68	20.6226	47.68	20.4526		47.58	100.732	47.58	102.231	47.58	82.6609	47.58	83.4401	47.58	58.0953	47.58	58.1625	47.58	44.9131	47.58	45.2021		47.68	149.374
	108	1316.5	6			47.78	265.973	47.78	270.807	47.78	203.453	47.78	205.991	47.6801	148.262	47.6801	149.306	47.6801	86.3792	47.6801	86.2054	47.78	39.4135	47.78	39.5529	47.78	20.5478	47.78	20.4916		47.6801	100.8	47.6801	102.34	47.68	82.9014	47.68	83.535	47.68	58.2599	47.68	58.2312	47.68	44.9428	47.68	45.2577		47.78	149.392
	108.1	1316.9	6.2			47.88	266.54	47.88	271.159	47.88	203.859	47.88	206.277	47.78	148.439	47.78	149.531	47.78	86.1322	47.78	86.3491	47.88	39.8378	47.88	39.6251	47.88	20.7915	47.88	20.5307		47.78	100.705	47.78	102.45	47.78	82.7061	47.78	83.6298	47.78	57.8939	47.78	58.2998	47.78	44.6094	47.78	45.3132		47.88	149.378
	108.2	1317.3	6.2			47.98	267.094	47.98	271.509	47.98	204.032	47.98	206.563	47.88	148.872	47.88	149.755	47.88	86.5144	47.88	86.4927	47.98	39.9502	47.98	39.6972	47.98	20.854	47.98	20.5696		47.88	100.99	47.88	102.559	47.88	82.4365	47.88	83.7243	47.88	58.0052	47.88	58.3683	47.88	45.0083	47.88	45.3686		47.98	148.982
	108.3	1317.8	6.1			48.08	267.417	48.08	271.859	48.08	204.348	48.08	206.848	47.98	149.108	47.98	149.979	47.98	86.1244	47.98	86.6362	48.08	40.3369	48.08	39.7693	48.08	21.0337	48.08	20.6086		47.98	100.655	47.98	102.668	47.98	82.5685	47.98	83.8185	47.98	58.1327	47.98	58.4366	47.98	44.9423	47.98	45.4239		48.08	149.242
	108.4	1318.5	6.2			48.18	267.254	48.18	272.209	48.18	204.06	48.18	207.133	48.08	149.141	48.08	150.203	48.08	86.6066	48.08	86.7795	48.18	39.7341	48.18	39.8414	48.18	20.5793	48.18	20.6476		48.08	100.573	48.08	102.776	48.08	82.8357	48.08	83.9126	48.08	58.1217	48.08	58.5048	48.08	44.8337	48.08	45.4791		48.18	149.233
	108.5	1319	6.4			48.28	267.896	48.28	272.558	48.28	204.752	48.28	207.418	48.1801	149.008	48.1801	150.427	48.1801	86.7777	48.1801	86.9228	48.28	40.001	48.28	39.9134	48.28	20.4095	48.28	20.6865		48.1801	101.205	48.1801	102.884	48.18	83.1716	48.18	84.0064	48.18	58.3607	48.18	58.5728	48.18	45.3962	48.18	45.5342		48.28	149.577
	108.6	1319.4	6.2			48.38	268.222	48.38	272.906	48.38	204.757	48.38	207.702	48.28	149.129	48.28	150.65	48.28	86.9659	48.28	87.0658	48.38	39.4838	48.38	39.9854	48.38	20.5275	48.38	20.7255		48.28	101.537	48.28	102.992	48.28	82.9999	48.28	84.1	48.28	58.5726	48.28	58.6407	48.28	45.226	48.28	45.5891		48.38	149.784
	108.7	1320	6.1			48.48	268.311	48.48	273.254	48.48	204.921	48.48	207.985	48.38	149.292	48.38	150.873	48.38	86.8003	48.38	87.2088	48.48	39.9448	48.48	40.0573	48.48	20.754	48.48	20.7644		48.38	101.612	48.38	103.1	48.38	83.1521	48.38	84.1933	48.38	58.6718	48.38	58.7085	48.38	45.3517	48.38	45.644		48.48	149.689
	108.8	1320.4	6.2			48.58	269.09	48.58	273.601	48.58	205.577	48.58	208.269	48.48	149.732	48.48	151.095	48.48	86.9965	48.48	87.3517	48.58	40.2206	48.58	40.1293	48.58	20.9314	48.58	20.8033		48.48	101.53	48.48	103.207	48.48	83.3452	48.48	84.2864	48.48	58.5272	48.48	58.7761	48.48	45.3357	48.48	45.6987		48.58	149.747
	108.9	1320.7	6.2			48.68	268.876	48.68	273.948	48.68	205.573	48.68	208.551	48.58	150.011	48.58	151.318	48.58	87.2589	48.58	87.4944	48.68	40.1395	48.68	40.2011	48.68	20.6534	48.68	20.8422		48.58	101.512	48.58	103.314	48.58	83.3303	48.58	84.3793	48.58	58.528	48.58	58.8436	48.58	45.3162	48.58	45.7533		48.68	149.928
	109	1321.3	6.1			48.78	269.623	48.78	274.293	48.78	205.95	48.78	208.834	48.6801	150.235	48.6801	151.54	48.6801	87.0667	48.6801	87.637	48.78	40.1315	48.78	40.273	48.78	20.9101	48.78	20.881		48.6801	101.46	48.6801	103.421	48.68	83.3444	48.68	84.472	48.68	58.6459	48.68	58.9109	48.68	45.2921	48.68	45.8078		48.78	150.048
	109.1	1321.8	6.2			48.88	269.498	48.88	274.639	48.88	206.501	48.88	209.115	48.78	150.426	48.78	151.762	48.78	87.601	48.78	87.7794	48.88	40.7369	48.88	40.3448	48.88	20.9971	48.88	20.9199		48.78	101.471	48.78	103.527	48.78	83.6974	48.78	84.5645	48.78	58.7937	48.78	58.9781	48.78	45.482	48.78	45.8623		48.88	149.681
	109.2	1322.2	6.3			48.98	269.765	48.98	274.983	48.98	206.379	48.98	209.397	48.88	150.763	48.88	151.983	48.88	87.6105	48.88	87.9218	48.98	40.0987	48.98	40.4165	48.98	20.8135	48.98	20.9588		48.88	102.302	48.88	103.633	48.88	83.8552	48.88	84.6567	48.88	59.202	48.88	59.0451	48.88	45.8919	48.88	45.9165		48.98	149.854
	109.3	1322.8	6.2			49.08	270.614	49.08	275.327	49.08	206.791	49.08	209.678	48.98	150.518	48.98	152.205	48.98	87.5878	48.98	88.064	49.08	40.3127	49.08	40.4883	49.08	20.854	49.08	20.9976		48.98	102.179	48.98	103.739	48.98	83.817	48.98	84.7486	48.98	58.8046	48.98	59.112	48.98	45.9583	48.98	45.9707		49.08	150.555
	109.4	1323	6.1			49.18	270.607	49.18	275.671	49.18	207.307	49.18	209.958	49.08	150.847	49.08	152.426	49.08	87.491	49.08	88.2061	49.18	40.1792	49.18	40.56	49.18	21.2885	49.18	21.0364		49.08	101.924	49.08	103.845	49.08	83.6232	49.08	84.8404	49.08	58.7748	49.08	59.1789	49.08	45.6907	49.08	46.0248		49.18	150.294
	109.5	1323.4	6			49.28	271.186	49.28	276.013	49.28	207.744	49.28	210.239	49.1801	150.788	49.1801	152.646	49.1801	88.0925	49.1801	88.3481	49.28	40.8628	49.28	40.6317	49.28	21.3891	49.28	21.0752		49.1801	102.451	49.1801	103.95	49.18	84.0264	49.18	84.9319	49.18	59.1317	49.18	59.2455	49.18	46.2496	49.18	46.0788		49.28	150.014
	109.6	1323.9	6.2			49.38	271.311	49.38	276.356	49.38	207.64	49.38	210.518	49.28	151.679	49.28	152.867	49.28	88.437	49.28	88.4899	49.38	40.7495	49.38	40.7033	49.38	21.4025	49.38	21.1141		49.28	102.469	49.28	104.055	49.28	84.1771	49.28	85.0233	49.28	59.2162	49.28	59.312	49.28	45.6544	49.28	46.1326		49.38	150.311
	109.7	1324.8	6			49.48	271.641	49.48	276.697	49.48	208.015	49.48	210.797	49.38	151.827	49.38	153.087	49.38	88.3605	49.38	88.6316	49.48	40.5174	49.48	40.7748	49.48	21.2063	49.48	21.1528		49.38	102.464	49.38	104.16	49.38	84.3975	49.38	85.1144	49.38	59.2762	49.38	59.3784	49.38	45.6699	49.38	46.1864		49.48	150.498
	109.8	1324.9	6.1			49.58	271.85	49.58	277.038	49.58	208.292	49.58	211.076	49.48	151.74	49.48	153.307	49.48	88.576	49.48	88.7733	49.58	40.7579	49.58	40.8464	49.58	21.1415	49.58	21.1916		49.48	102.274	49.48	104.264	49.48	84.2108	49.48	85.2052	49.48	59.2499	49.48	59.4446	49.48	45.9139	49.48	46.24		49.58	150.461
	109.9	1325.4	6.3			49.68	272.012	49.68	277.378	49.68	208.21	49.68	211.355	49.58	152.217	49.58	153.527	49.58	89.0541	49.58	88.9147	49.68	40.5315	49.68	40.9179	49.68	21.1159	49.68	21.2304		49.58	102.555	49.58	104.368	49.58	84.3857	49.58	85.2959	49.58	59.3085	49.58	59.5107	49.58	46.1537	49.58	46.2935		49.68	150.615
	110	1325.9	6			49.78	272.817	49.78	277.718	49.78	208.735	49.78	211.633	49.6801	151.793	49.6801	153.746	49.6801	88.6158	49.6801	89.0561	49.78	40.9369	49.78	40.9894	49.78	21.1796	49.78	21.2691		49.6801	102.514	49.6801	104.472	49.68	84.0521	49.68	85.3863	49.68	59.3373	49.68	59.5767	49.68	45.7098	49.68	46.3469		49.78	150.329
	110.1	1326.4	6.2			49.88	272.611	49.88	278.057	49.88	208.865	49.88	211.91	49.78	152.395	49.78	153.965	49.78	88.9026	49.78	89.1973	49.88	40.9822	49.88	41.0608	49.88	21.3055	49.88	21.3079		49.78	103.094	49.78	104.576	49.78	84.6451	49.78	85.4766	49.78	59.5191	49.78	59.6425	49.78	46.2542	49.78	46.4003		49.88	150.739
	110.2	1327.1	6.1			49.98	273.27	49.98	278.395	49.98	209.235	49.98	212.187	49.88	152.428	49.88	154.184	49.88	89.0135	49.88	89.3384	49.98	40.9439	49.98	41.1322	49.98	21.5157	49.98	21.3466		49.88	102.867	49.88	104.679	49.88	84.4967	49.88	85.5665	49.88	59.4022	49.88	59.7082	49.88	46.1505	49.88	46.4535		49.98	150.862
	110.3	1327.2	6.2			50.08	273.725	50.08	278.733	50.08	209.372	50.08	212.464	49.98	153.166	49.98	154.402	49.98	89.2728	49.98	89.4794	50.08	41.4447	50.08	41.2036	50.08	21.811	50.08	21.3853		49.98	102.846	49.98	104.782	49.98	84.7178	49.98	85.6563	49.98	59.642	49.98	59.7738	49.98	45.8481	49.98	46.5066		50.08	150.828
	110.4	1327.7	6.2			50.18	273.803	50.18	279.071	50.18	209.528	50.18	212.74	50.08	153.165	50.08	154.621	50.08	89.1924	50.08	89.6203	50.18	41.2784	50.18	41.2749	50.18	21.5526	50.18	21.424		50.08	103.197	50.08	104.885	50.08	84.8022	50.08	85.7459	50.08	59.7006	50.08	59.8392	50.08	46.3405	50.08	46.5596		50.18	151.034
	110.5	1328.3	6.2			50.28	273.803	50.28	279.407	50.28	209.911	50.28	213.016	50.1801	152.993	50.1801	154.839	50.1801	89.0933	50.1801	89.7611	50.28	40.9838	50.28	41.3462	50.28	21.2408	50.28	21.4627		50.1801	103.174	50.1801	104.987	50.18	84.5037	50.18	85.8352	50.18	59.4957	50.18	59.9045	50.18	46.2228	50.18	46.6124		50.28	150.446
	110.6	1328.7	6.2			50.38	274.294	50.38	279.743	50.38	210.522	50.38	213.292	50.28	153.175	50.28	155.056	50.28	89.3174	50.28	89.9016	50.38	41.2885	50.38	41.4174	50.38	21.4259	50.38	21.5013		50.28	103.317	50.28	105.09	50.28	84.7179	50.28	85.9243	50.28	59.682	50.28	59.9696	50.28	45.999	50.28	46.6652		50.38	151.092
	110.7	1329.2	6.1			50.48	274.878	50.48	280.079	50.48	210.416	50.48	213.567	50.38	153.8	50.38	155.274	50.38	89.7448	50.38	90.0421	50.48	41.4753	50.48	41.4886	50.48	21.4737	50.48	21.54		50.38	103.127	50.38	105.191	50.38	85.0786	50.38	86.0132	50.38	59.7897	50.38	60.0347	50.38	46.4149	50.38	46.7179		50.48	151.302
	110.8	1329.6	6.2			50.58	274.96	50.58	280.414	50.58	210.38	50.58	213.841	50.48	153.825	50.48	155.491	50.48	89.5972	50.48	90.1825	50.58	41.4901	50.58	41.5598	50.58	21.8087	50.58	21.5786		50.48	103.734	50.48	105.293	50.48	85.1006	50.48	86.1018	50.48	60.2357	50.48	60.0996	50.48	46.3825	50.48	46.7704		50.58	151.579
	110.9	1330	6.2			50.68	275.795	50.68	280.748	50.68	211.025	50.68	214.115	50.58	153.903	50.58	155.708	50.58	89.7628	50.58	90.3227	50.68	41.7577	50.68	41.6309	50.68	21.7584	50.68	21.6173		50.58	103.344	50.58	105.394	50.58	84.8936	50.58	86.1903	50.58	59.796	50.58	60.1643	50.58	46.1521	50.58	46.8229		50.68	151.504
	111	1330.4	6.1			50.78	275.526	50.78	281.081	50.78	211.17	50.78	214.389	50.6801	154.445	50.6801	155.924	50.6801	90.426	50.6801	90.4629	50.78	41.5713	50.78	41.702	50.78	21.6308	50.78	21.6559		50.6801	103.716	50.6801	105.496	50.68	85.3005	50.68	86.2785	50.68	60.0577	50.68	60.2289	50.68	46.7328	50.68	46.8752		50.78	151.614
	111.1	1331	6.1			50.88	275.942	50.88	281.415	50.88	211.5	50.88	214.663	50.78	154.316	50.78	156.141	50.78	90.0643	50.78	90.6029	50.88	41.5065	50.88	41.7731	50.88	21.8533	50.88	21.6945		50.78	103.814	50.78	105.596	50.78	85.2583	50.78	86.3666	50.78	60.2801	50.78	60.2934	50.78	46.621	50.78	46.9275		50.88	151.425
	111.2	1331.3	6.2			50.98	276.266	50.98	281.747	50.98	211.669	50.98	214.935	50.88	154.708	50.88	156.357	50.88	90.28	50.88	90.7427	50.98	41.7057	50.98	41.8441	50.98	21.7331	50.98	21.7331		50.88	103.422	50.88	105.697	50.88	85.1045	50.88	86.4544	50.88	59.8656	50.88	60.3578	50.88	46.4865	50.88	46.9796		50.98	151.531
	111.3	1331.9	6.1			51.08	277.341	51.08	282.079	51.08	212.374	51.08	215.208	50.98	154.783	50.98	156.573	50.98	90.287	50.98	90.8825	51.08	42.3057	51.08	41.9151	51.08	22.2321	51.08	21.7717		50.98	104.013	50.98	105.797	50.98	85.049	50.98	86.5419	50.98	60.1559	50.98	60.422	50.98	46.6744	50.98	47.0317		51.08	151.573
	111.4	1332.5	6.2			51.18	276.686	51.18	282.41	51.18	212.082	51.18	215.48	51.08	155.538	51.08	156.788	51.08	91.1174	51.08	91.0221	51.18	41.9026	51.18	41.986	51.18	21.8526	51.18	21.8102		51.08	103.978	51.08	105.897	51.08	85.5209	51.08	86.6293	51.08	60.0966	51.08	60.4861	51.08	46.8682	51.08	47.0836		51.18	151.826
	111.5	1332.6	6.2			51.28	277.271	51.28	282.741	51.28	212.672	51.28	215.752	51.1801	155.29	51.1801	157.003	51.1801	90.5619	51.1801	91.1617	51.28	41.9026	51.28	42.057	51.28	22.1163	51.28	21.8488		51.1801	104.072	51.1801	105.997	51.18	85.4497	51.18	86.7165	51.18	60.2059	51.18	60.5501	51.18	46.7346	51.18	47.1354		51.28	151.872
	111.6	1333.4	6.3			51.38	277.838	51.38	283.071	51.38	212.851	51.38	216.023	51.28	155.94	51.28	157.218	51.28	91.0776	51.28	91.3011	51.38	42.3033	51.38	42.1278	51.38	22.2118	51.38	21.8873		51.28	104.347	51.28	106.096	51.28	85.9302	51.28	86.8034	51.28	60.5715	51.28	60.6139	51.28	46.6555	51.28	47.1871		51.38	151.697
	111.7	1333.5	6.3			51.48	277.613	51.48	283.4	51.48	212.683	51.48	216.294	51.38	155.922	51.38	157.433	51.38	91.0026	51.38	91.4403	51.48	41.9027	51.48	42.1987	51.48	21.8564	51.48	21.9258		51.38	104.666	51.38	106.196	51.38	86.2234	51.38	86.8901	51.38	60.817	51.38	60.6776	51.38	47.19	51.38	47.2387		51.48	151.746
	111.8	1334.1	6.2			51.58	278.168	51.58	283.729	51.58	213.112	51.58	216.564	51.48	155.793	51.48	157.647	51.48	91.0253	51.48	91.5795	51.58	42.069	51.58	42.2695	51.58	22.2454	51.58	21.9643		51.48	104.273	51.48	106.295	51.48	86.0272	51.48	86.9766	51.48	60.2499	51.48	60.7412	51.48	46.7264	51.48	47.2902		51.58	151.482
	111.9	1334.6	6.1			51.68	278.668	51.68	284.058	51.68	213.844	51.68	216.834	51.58	156.284	51.58	157.862	51.58	91.083	51.58	91.7185	51.68	42.3471	51.68	42.3403	51.68	22.0205	51.68	22.0028		51.58	104.464	51.58	106.393	51.58	86.1804	51.58	87.063	51.58	60.6608	51.58	60.8046	51.58	47.0589	51.58	47.3417		51.68	152.088
	112	1335.1	6.2			51.78	278.922	51.78	284.385	51.78	213.853	51.78	217.104	51.6801	156.417	51.6801	158.076	51.6801	91.4058	51.6801	91.8574	51.78	42.1299	51.78	42.411	51.78	22.1721	51.78	22.0413		51.6801	104.461	51.6801	106.492	51.68	86.2991	51.68	87.149	51.68	60.4427	51.68	60.8679	51.68	47.2192	51.68	47.3929		51.78	152.203
	112.1	1335.5	6.1			51.88	278.912	51.88	284.713	51.88	213.962	51.88	217.373	51.78	156.53	51.78	158.289	51.78	91.0284	51.78	91.9962	51.88	41.9331	51.88	42.4817	51.88	22.104	51.88	22.0798		51.78	104.665	51.78	106.59	51.78	85.7693	51.78	87.2349	51.78	60.6217	51.78	60.9311	51.78	47.1164	51.78	47.4442		51.88	152.362
	112.2	1335.8	5.9			51.98	279.437	51.98	285.039	51.98	214.301	51.98	217.641	51.88	156.62	51.88	158.502	51.88	91.3425	51.88	92.1348	51.98	42.5493	51.98	42.5523	51.98	22.4037	51.98	22.1182		51.88	104.724	51.88	106.688	51.88	86.0686	51.88	87.3206	51.88	60.795	51.88	60.9941	51.88	47.1564	51.88	47.4952		51.98	152.329
	112.3	1336.2	6.1			52.08	279.826	52.08	285.365	52.08	214.884	52.08	217.91	51.98	157.129	51.98	158.716	51.98	92.0244	51.98	92.2734	52.08	42.8181	52.08	42.623	52.08	22.3524	52.08	22.1567		51.98	105.004	51.98	106.785	51.98	86.1708	51.98	87.406	51.98	60.5905	51.98	61.057	51.98	47.3301	51.98	47.5462		52.08	152.281
	112.4	1336.8	6.1			52.18	279.779	52.18	285.691	52.18	214.611	52.18	218.178	52.08	157.182	52.08	158.928	52.08	92.4456	52.08	92.4118	52.18	42.6864	52.18	42.6935	52.18	22.1152	52.18	22.1951		52.08	104.965	52.08	106.882	52.08	86.2498	52.08	87.4913	52.08	60.7694	52.08	61.1199	52.08	46.9661	52.08	47.5971		52.18	152.231
	112.5	1337.1	6.2			52.28	280.242	52.28	286.015	52.28	214.69	52.28	218.445	52.1801	157.02	52.1801	159.141	52.1801	92.2144	52.1801	92.5501	52.28	42.5416	52.28	42.7641	52.28	22.086	52.28	22.2335		52.1801	105.256	52.1801	106.98	52.18	86.1968	52.18	87.5763	52.18	60.9952	52.18	61.1825	52.18	47.2292	52.18	47.6479		52.28	152.112
	112.6	1337.6	6			52.38	280.694	52.38	286.34	52.38	215.381	52.38	218.712	52.28	157.439	52.28	159.353	52.28	92.1448	52.28	92.6883	52.38	42.8456	52.38	42.8346	52.38	22.2299	52.38	22.2719		52.28	105.004	52.28	107.076	52.28	86.4967	52.28	87.6611	52.28	61.0241	52.28	61.245	52.28	46.9369	52.28	47.6986		52.38	152.317
	112.7	1338.2	6.1			52.48	280.867	52.48	286.663	52.48	215.676	52.48	218.979	52.38	157.915	52.38	159.565	52.38	92.2784	52.38	92.8263	52.48	43.1236	52.48	42.9051	52.48	22.2517	52.48	22.3103		52.38	105.176	52.38	107.173	52.38	86.621	52.38	87.7457	52.38	60.9281	52.38	61.3074	52.38	47.3942	52.38	47.7492		52.48	152.72
	112.8	1338.5	6.1			52.58	280.81	52.58	286.986	52.58	215.194	52.58	219.245	52.48	158.306	52.48	159.777	52.48	92.8214	52.48	92.9643	52.58	42.5049	52.58	42.9755	52.58	21.8361	52.58	22.3487		52.48	105.231	52.48	107.269	52.48	86.5771	52.48	87.8301	52.48	61.2179	52.48	61.3697	52.48	47.5164	52.48	47.7996		52.58	152.723
	112.9	1338.9	6.1			52.68	281.364	52.68	287.309	52.68	215.893	52.68	219.511	52.58	157.811	52.58	159.988	52.58	92.4534	52.58	93.1021	52.68	42.6782	52.68	43.0459	52.68	21.9585	52.68	22.3871		52.58	105.362	52.58	107.365	52.58	86.7756	52.58	87.9143	52.58	61.2758	52.58	61.4319	52.58	47.303	52.58	47.85		52.68	152.78
	113	1339.4	6.1			52.78	281.741	52.78	287.631	52.78	216.351	52.78	219.777	52.6801	157.906	52.6801	160.2	52.6801	92.583	52.6801	93.2398	52.78	42.6995	52.78	43.1163	52.78	22.154	52.78	22.4254		52.6801	105.321	52.6801	107.461	52.68	86.6398	52.68	87.9983	52.68	61.2616	52.68	61.4939	52.68	47.419	52.68	47.9003		52.78	152.871
	113.1	1339.9	6.3			52.88	282.276	52.88	287.952	52.88	216.602	52.88	220.042	52.78	158.641	52.78	160.411	52.78	92.9207	52.78	93.3773	52.88	43.1971	52.88	43.1866	52.88	22.5134	52.88	22.4638		52.78	105.222	52.78	107.556	52.78	86.6794	52.78	88.0821	52.78	61.0828	52.78	61.5557	52.78	47.4748	52.78	47.9505		52.88	152.434
	113.2	1340.3	6.1			52.98	282.484	52.98	288.273	52.98	216.808	52.98	220.306	52.88	158.72	52.88	160.621	52.88	92.9807	52.88	93.5148	52.98	43.3003	52.98	43.2569	52.98	22.4994	52.98	22.5021		52.88	105.226	52.88	107.652	52.88	86.6959	52.88	88.1656	52.88	61.1654	52.88	61.6175	52.88	47.6556	52.88	48.0005		52.98	152.758
	113.3	1340.7	6.1			53.08	282.845	53.08	288.593	53.08	216.897	53.08	220.57	52.98	159.05	52.98	160.832	52.98	93.3542	52.98	93.6521	53.08	43.1455	53.08	43.3272	53.08	22.2485	53.08	22.5404		52.98	105.923	52.98	107.747	52.98	86.9944	52.98	88.249	52.98	61.4161	52.98	61.6792	52.98	47.6314	52.98	48.0505		53.08	152.984
	113.4	1341.3	6.2			53.18	283.007	53.18	288.913	53.18	217.336	53.18	220.834	53.08	159.331	53.08	161.042	53.08	93.151	53.08	93.7893	53.18	43.3276	53.18	43.3974	53.18	22.6119	53.18	22.5787		53.08	105.735	53.08	107.841	53.08	87.3177	53.08	88.3321	53.08	61.5358	53.08	61.7407	53.08	47.8924	53.08	48.1004		53.18	152.709
	113.5	1341.9	6.5			53.28	283.122	53.28	289.232	53.28	217.324	53.28	221.098	53.1801	159.365	53.1801	161.252	53.1801	93.3503	53.1801	93.9265	53.28	43.2588	53.28	43.4676	53.28	22.4182	53.28	22.617		53.1801	105.719	53.1801	107.936	53.18	87.5632	53.18	88.4151	53.18	61.6969	53.18	61.8021	53.18	47.9682	53.18	48.1501		53.28	152.901
	113.6	1342.2	6.4			53.38	283.707	53.38	289.55	53.38	217.774	53.38	221.361	53.28	159.522	53.28	161.461	53.28	93.4697	53.28	94.0634	53.38	43.5549	53.38	43.5377	53.38	22.5752	53.38	22.6553		53.28	105.996	53.28	108.03	53.28	87.3607	53.28	88.4978	53.28	61.5514	53.28	61.8633	53.28	48.0245	53.28	48.1998		53.38	152.771
	113.7	1342.5	6.1			53.48	284.346	53.48	289.868	53.48	218.168	53.48	221.623	53.38	159.705	53.38	161.671	53.38	93.7269	53.38	94.2002	53.48	43.6212	53.48	43.6078	53.48	22.8047	53.48	22.6935		53.38	106.04	53.38	108.124	53.38	87.1296	53.38	88.5804	53.38	61.3834	53.38	61.9245	53.38	47.6982	53.38	48.2493		53.48	152.852
	113.8	1343	6.2			53.58	284.166	53.58	290.185	53.58	218.279	53.58	221.885	53.48	160.129	53.48	161.88	53.48	94.0776	53.48	94.337	53.58	43.5322	53.58	43.6779	53.58	22.7025	53.58	22.7318		53.48	105.857	53.48	108.217	53.48	87.3192	53.48	88.6627	53.48	61.3004	53.48	61.9854	53.48	47.6057	53.48	48.2988		53.58	153.134
	113.9	1343.5	6.3			53.68	284.597	53.68	290.502	53.68	218.453	53.68	222.147	53.58	160.396	53.58	162.089	53.58	93.8065	53.58	94.4736	53.68	43.708	53.68	43.7479	53.68	22.765	53.68	22.77		53.58	106.3	53.58	108.311	53.58	87.5991	53.58	88.7448	53.58	61.5031	53.58	62.0463	53.58	47.8893	53.58	48.3482		53.68	153.293
	114	1343.8	6.2			53.78	284.831	53.78	290.818	53.78	218.617	53.78	222.409	53.6801	160.676	53.6801	162.297	53.6801	94.13	53.6801	94.6101	53.78	44.0112	53.78	43.8179	53.78	23.1579	53.78	22.8082		53.6801	106.586	53.6801	108.404	53.68	87.7382	53.68	88.8267	53.68	61.9178	53.68	62.1071	53.68	47.9681	53.68	48.3974		53.78	153.405
	114.1	1344.3	6.3			53.88	285.198	53.88	291.134	53.88	219.158	53.88	222.67	53.78	160.813	53.78	162.506	53.78	94.3284	53.78	94.7465	53.88	43.9791	53.88	43.8879	53.88	23.0275	53.88	22.8464		53.78	106.505	53.78	108.497	53.78	87.8483	53.78	88.9085	53.78	62.2123	53.78	62.1677	53.78	47.7849	53.78	48.4466		53.88	153.379
	114.2	1344.6	6.2			53.98	285.145	53.98	291.449	53.98	219.01	53.98	222.93	53.88	160.73	53.88	162.714	53.88	94.6565	53.88	94.8827	53.98	43.7596	53.98	43.9578	53.98	23.1236	53.98	22.8846		53.88	106.485	53.88	108.59	53.88	87.8156	53.88	88.9899	53.88	62.0123	53.88	62.2282	53.88	48.0741	53.88	48.4956		53.98	153.086
	114.3	1345.1	6.1			54.08	285.675	54.08	291.763	54.08	219.235	54.08	223.19	53.98	160.693	53.98	162.922	53.98	94.2463	53.98	95.0189	54.08	43.8831	54.08	44.0277	54.08	22.74	54.08	22.9228		53.98	106.788	53.98	108.682	53.98	87.9841	53.98	89.0712	53.98	62.1764	53.98	62.2886	53.98	47.8693	53.98	48.5446		54.08	153.429
	114.4	1345.7	6.3			54.18	286.135	54.18	292.078	54.18	219.849	54.18	223.45	54.08	160.929	54.08	163.129	54.08	94.4487	54.08	95.1549	54.18	44.0602	54.18	44.0976	54.18	23.06	54.18	22.961		54.08	106.885	54.08	108.774	54.08	87.7053	54.08	89.1524	54.08	62.1132	54.08	62.3489	54.08	48.062	54.08	48.5935		54.18	153.669
	114.5	1346	6.4			54.28	286.173	54.28	292.391	54.28	220.017	54.28	223.71	54.1801	161.077	54.1801	163.336	54.1801	94.847	54.1801	95.2908	54.28	44.0002	54.28	44.1674	54.28	23.1557	54.28	22.9991		54.1801	106.952	54.1801	108.866	54.18	88.2225	54.18	89.2332	54.18	62.2992	54.18	62.409	54.18	48.067	54.18	48.6422		54.28	153.43
	114.6	1346.4	6.2			54.38	286.658	54.38	292.704	54.38	220.233	54.38	223.969	54.28	161.436	54.28	163.543	54.28	94.9207	54.28	95.4266	54.38	44.1299	54.38	44.2372	54.38	23.0166	54.38	23.0373		54.28	107.526	54.28	108.958	54.28	88.8171	54.28	89.314	54.28	62.7489	54.28	62.469	54.28	48.43	54.28	48.6909		54.38	153.385
	114.7	1346.7	6.2			54.48	287.179	54.48	293.016	54.48	220.649	54.48	224.227	54.38	161.397	54.38	163.75	54.38	94.9878	54.38	95.5622	54.48	44.3782	54.48	44.3069	54.48	23.1719	54.48	23.0754		54.38	107.012	54.38	109.049	54.38	88.2687	54.38	89.3945	54.38	61.9008	54.38	62.5289	54.38	48.1276	54.38	48.7395		54.48	153.172
	114.8	1347.4	6.3			54.58	287.308	54.58	293.328	54.58	220.891	54.58	224.485	54.48	161.935	54.48	163.957	54.48	95.3252	54.48	95.6978	54.58	44.526	54.58	44.3766	54.58	23.1251	54.58	23.1135		54.48	107.098	54.48	109.14	54.48	88.0031	54.48	89.4747	54.48	61.9359	54.48	62.5886	54.48	48.0474	54.48	48.7879		54.58	153.52
	114.9	1347.6	6.2			54.68	287.501	54.68	293.639	54.68	221.263	54.68	224.743	54.58	162.443	54.58	164.163	54.58	95.58	54.58	95.8332	54.68	44.5629	54.68	44.4463	54.68	22.9745	54.68	23.1516		54.58	106.92	54.58	109.231	54.58	88.2437	54.58	89.5549	54.58	62.2445	54.58	62.6483	54.58	48.1405	54.58	48.8363		54.68	153.932
	115	1348.1	6.3			54.78	287.958	54.78	293.949	54.78	220.978	54.78	225.001	54.6801	162.196	54.6801	164.369	54.6801	95.1652	54.6801	95.9685	54.78	44.5361	54.78	44.5159	54.78	23.1515	54.78	23.1897		54.6801	107.313	54.6801	109.322	54.68	88.5217	54.68	89.6347	54.68	62.514	54.68	62.7078	54.68	48.3052	54.68	48.8846		54.78	153.743
	115.1	1348.4	6.3			54.88	288.193	54.88	294.259	54.88	221.31	54.88	225.258	54.78	162.645	54.78	164.574	54.78	95.551	54.78	96.1037	54.88	44.3229	54.88	44.5855	54.88	23.115	54.88	23.2278		54.78	107.217	54.78	109.412	54.78	88.3364	54.78	89.7145	54.78	62.1726	54.78	62.7672	54.78	48.1766	54.78	48.9328		54.88	153.846
	115.2	1348.9	6.1			54.98	288.308	54.98	294.569	54.98	221.814	54.98	225.514	54.88	162.691	54.88	164.78	54.88	95.5393	54.88	96.2387	54.98	44.7181	54.98	44.6551	54.98	23.118	54.98	23.2659		54.88	107.29	54.88	109.502	54.88	88.6997	54.88	89.7939	54.88	62.6395	54.88	62.8265	54.88	48.4039	54.88	48.9809		54.98	153.905
	115.3	1349.3	6.3			55.08	288.746	55.08	294.878	55.08	222.062	55.08	225.77	54.98	163.115	54.98	164.985	54.98	95.7471	54.98	96.3737	55.08	44.7854	55.08	44.7246	55.08	23.2384	55.08	23.3039		54.98	107.69	54.98	109.592	54.98	88.978	54.98	89.8732	54.98	62.7264	54.98	62.8856	54.98	48.7894	54.98	49.0288		55.08	154.022
	115.4	1349.7	6.3			55.18	289.13	55.18	295.186	55.18	222.545	55.18	226.026	55.08	163.216	55.08	165.19	55.08	96.0105	55.08	96.5085	55.18	44.8432	55.18	44.7941	55.18	23.2556	55.18	23.342		55.08	107.977	55.08	109.682	55.08	88.9646	55.08	89.9524	55.08	62.7574	55.08	62.9447	55.08	48.4614	55.08	49.0767		55.18	154.172
	115.5	1350.3	6.2			55.28	289.137	55.28	295.494	55.28	222.354	55.28	226.282	55.1801	163.417	55.1801	165.395	55.1801	95.9182	55.1801	96.6433	55.28	44.9065	55.28	44.8636	55.28	23.415	55.28	23.38		55.1801	107.553	55.1801	109.771	55.18	88.4569	55.18	90.0312	55.18	62.5162	55.18	63.0036	55.18	48.1186	55.18	49.1245		55.28	154.334
	115.6	1350.6	6.2			55.38	289.457	55.38	295.801	55.38	222.608	55.38	226.537	55.28	163.407	55.28	165.599	55.28	96.0284	55.28	96.7778	55.38	45.1744	55.38	44.933	55.38	23.4103	55.38	23.418		55.28	107.693	55.28	109.86	55.28	88.8562	55.28	90.11	55.28	62.5874	55.28	63.0623	55.28	48.4319	55.28	49.1722		55.38	154.2
	115.7	1351	6.3			55.48	290.081	55.48	296.108	55.48	223.315	55.48	226.791	55.38	163.687	55.38	165.803	55.38	96.1082	55.38	96.9123	55.48	45.5063	55.48	45.0024	55.48	23.7257	55.48	23.456		55.38	107.684	55.38	109.949	55.38	88.7437	55.38	90.1885	55.38	62.7147	55.38	63.121	55.38	48.4634	55.38	49.2198		55.48	154.069
	115.8	1351.3	6.4			55.58	290.152	55.58	296.414	55.58	223.301	55.58	227.046	55.48	164.136	55.48	166.007	55.48	96.7103	55.48	97.0467	55.58	44.9807	55.58	45.0717	55.58	23.6127	55.58	23.494		55.48	107.949	55.48	110.038	55.48	88.8914	55.48	90.2668	55.48	62.9203	55.48	63.1796	55.48	48.3397	55.48	49.2673		55.58	154.099
	115.9	1352	6.2			55.68	290.259	55.68	296.72	55.68	223.172	55.68	227.299	55.58	164.203	55.58	166.211	55.58	96.7369	55.58	97.1809	55.68	44.8972	55.68	45.141	55.68	23.3682	55.68	23.532		55.58	108.209	55.58	110.126	55.58	89.0076	55.58	90.3449	55.58	62.7296	55.58	63.238	55.58	48.8169	55.58	49.3147		55.68	154.545
	116	1352.2	6.2			55.78	290.604	55.78	297.025	55.78	223.574	55.78	227.553	55.6801	164.158	55.6801	166.414	55.6801	96.6565	55.6801	97.3151	55.78	44.9635	55.78	45.2103	55.78	23.4493	55.78	23.5699		55.6801	108.394	55.6801	110.214	55.68	89.2052	55.68	90.4228	55.68	62.963	55.68	63.2963	55.68	48.7463	55.68	49.362		55.78	154.629
	116.1	1352.8	6.2			55.88	290.739	55.88	297.329	55.88	224.107	55.88	227.806	55.78	164.371	55.78	166.617	55.78	96.9324	55.78	97.4491	55.88	45.194	55.88	45.2795	55.88	23.4877	55.88	23.6079		55.78	108.348	55.78	110.302	55.78	89.1881	55.78	90.5006	55.78	63.1476	55.78	63.3545	55.78	48.7777	55.78	49.4092		55.88	154.527
	116.2	1353	6.2			55.98	291.172	55.98	297.633	55.98	224.216	55.98	228.059	55.88	164.466	55.88	166.82	55.88	96.7191	55.88	97.5829	55.98	45.2932	55.98	45.3487	55.98	23.7728	55.98	23.6458		55.88	108.119	55.88	110.39	55.88	89.2678	55.88	90.5781	55.88	63.4271	55.88	63.4126	55.88	49.0999	55.88	49.4563		55.98	154.31
	116.3	1353.5	6.1			56.08	291.673	56.08	297.937	56.08	224.706	56.08	228.311	55.98	164.935	55.98	167.023	55.98	96.6854	55.98	97.7167	56.08	45.5361	56.08	45.4179	56.08	24.0173	56.08	23.6837		55.98	108.418	55.98	110.477	55.98	89.542	55.98	90.6554	55.98	63.3656	55.98	63.4705	55.98	48.6887	55.98	49.5033		56.08	154.193
	116.4	1354	6.1			56.18	291.973	56.18	298.24	56.18	224.375	56.18	228.563	56.08	165.011	56.08	167.225	56.08	97.3995	56.08	97.8504	56.18	45.215	56.18	45.487	56.18	23.6744	56.18	23.7216		56.08	108.237	56.08	110.564	56.08	89.2429	56.08	90.7325	56.08	62.8944	56.08	63.5283	56.08	48.8546	56.08	49.5503		56.18	154.876
	116.5	1354.4	6			56.28	292.034	56.28	298.542	56.28	224.673	56.28	228.815	56.1801	165.22	56.1801	167.427	56.1801	97.2799	56.1801	97.984	56.28	45.3041	56.28	45.5562	56.28	23.9868	56.28	23.7595		56.1801	108.66	56.1801	110.651	56.18	89.8234	56.18	90.8095	56.18	63.2257	56.18	63.586	56.18	49.2225	56.18	49.5971		56.28	154.862
	116.6	1354.6	6.1			56.38	292.914	56.38	298.844	56.38	225.374	56.38	229.066	56.28	165.336	56.28	167.629	56.28	97.3799	56.28	98.1173	56.38	45.8119	56.38	45.6252	56.38	24.0275	56.38	23.7974		56.28	108.476	56.28	110.738	56.28	89.6835	56.28	90.8863	56.28	63.5969	56.28	63.6436	56.28	48.9295	56.28	49.6438		56.38	154.583
	116.7	1354.8	6.1			56.48	293.136	56.48	299.145	56.48	225.707	56.48	229.316	56.38	165.567	56.38	167.831	56.38	97.6573	56.38	98.2506	56.48	45.7196	56.48	45.6942	56.48	23.85	56.48	23.8353		56.38	108.802	56.38	110.825	56.38	90.0654	56.38	90.9628	56.38	63.5045	56.38	63.7011	56.38	49.0849	56.38	49.6905		56.48	154.673
	116.8	1355.6	6.1			56.58	293.075	56.58	299.446	56.58	225.59	56.58	229.567	56.48	165.958	56.48	168.032	56.48	98.2081	56.48	98.3839	56.58	45.5894	56.58	45.7632	56.58	24.0197	56.58	23.8732		56.48	108.697	56.48	110.911	56.48	89.8116	56.48	91.0391	56.48	63.6227	56.48	63.7584	56.48	49.3271	56.48	49.737		56.58	154.928
	116.9	1355.9	6.2			56.68	293.312	56.68	299.746	56.68	225.509	56.68	229.817	56.58	166.347	56.58	168.233	56.58	98.0057	56.58	98.5169	56.68	45.5401	56.68	45.8322	56.68	23.9143	56.68	23.911		56.58	108.542	56.58	110.997	56.58	89.4171	56.58	91.1154	56.58	63.2179	56.58	63.8157	56.58	48.9421	56.58	49.7835		56.68	154.935
	117	1356.3	6.4			56.78	293.506	56.78	300.046	56.78	225.911	56.78	230.066	56.6801	165.947	56.6801	168.434	56.6801	97.9331	56.6801	98.6499	56.78	45.4557	56.78	45.9011	56.78	23.8446	56.78	23.9488		56.6801	108.673	56.6801	111.083	56.68	89.8022	56.68	91.1913	56.68	63.421	56.68	63.8728	56.68	48.6908	56.68	49.8298		56.78	155.298
	117.1	1356.7	6.2			56.88	294.28	56.88	300.345	56.88	226.582	56.88	230.316	56.78	166.207	56.78	168.635	56.78	98.0518	56.78	98.7827	56.88	45.9337	56.88	45.97	56.88	24.2134	56.88	23.9866		56.78	108.887	56.78	111.168	56.78	90.1593	56.78	91.2671	56.78	63.753	56.78	63.9298	56.78	49.2787	56.78	49.8761		56.88	155.007
	117.2	1357.2	6			56.98	293.974	56.98	300.643	56.98	226.475	56.98	230.564	56.88	166.561	56.88	168.835	56.88	98.3925	56.88	98.9154	56.98	45.8887	56.98	46.0388	56.98	24.0168	56.98	24.0244		56.88	109.048	56.88	111.253	56.88	89.9468	56.88	91.3427	56.88	63.6696	56.88	63.9867	56.88	49.4474	56.88	49.9223		56.98	155.179
	117.3	1357.7	6.3			57.08	294.18	57.08	300.941	57.08	226.695	57.08	230.813	56.98	166.526	56.98	169.035	56.98	98.1261	56.98	99.0481	57.08	45.9237	57.08	46.1076	57.08	24.0189	57.08	24.0622		56.98	109.398	56.98	111.338	56.98	90.1851	56.98	91.4181	56.98	63.9921	56.98	64.0435	56.98	49.3315	56.98	49.9683		57.08	155.254
	117.4	1358.1	6.2			57.18	294.667	57.18	301.239	57.18	227.211	57.18	231.061	57.08	166.994	57.08	169.235	57.08	98.5057	57.08	99.1805	57.18	46.0111	57.18	46.1764	57.18	24.168	57.18	24.1		57.08	109.315	57.08	111.423	57.08	89.8186	57.08	91.4934	57.08	63.432	57.08	64.1001	57.08	49.226	57.08	50.0143		57.18	155.519
	117.5	1358.5	6			57.28	295.428	57.28	301.536	57.28	227.473	57.28	231.309	57.1801	167.225	57.1801	169.434	57.1801	98.6808	57.1801	99.313	57.28	46.2714	57.28	46.2451	57.28	24.5149	57.28	24.1378		57.1801	109.431	57.1801	111.508	57.18	90.849	57.18	91.5684	57.18	64.1786	57.18	64.1566	57.18	49.6063	57.18	50.0602		57.28	155.565
	117.6	1358.9	6.3			57.38	295.655	57.38	301.832	57.38	227.558	57.38	231.556	57.28	167.463	57.28	169.634	57.28	99.0925	57.28	99.4452	57.38	46.2964	57.38	46.3138	57.38	24.4509	57.38	24.1755		57.28	109.705	57.28	111.592	57.28	90.8771	57.28	91.6432	57.28	64.3132	57.28	64.213	57.28	49.5007	57.28	50.106		57.38	155.613
	117.7	1359.3	6.3			57.48	295.741	57.48	302.128	57.48	227.512	57.48	231.803	57.38	167.512	57.38	169.833	57.38	99.2151	57.38	99.5773	57.48	46.1371	57.48	46.3825	57.48	24.1143	57.48	24.2133		57.38	109.615	57.38	111.676	57.38	90.6029	57.38	91.7179	57.38	63.9271	57.38	64.2694	57.38	49.454	57.38	50.1517		57.48	155.481
	117.8	1359.6	6.2			57.58	295.91	57.58	302.424	57.58	227.999	57.58	232.05	57.48	167.766	57.48	170.032	57.48	99.2018	57.48	99.7094	57.58	46.2401	57.58	46.4511	57.58	24.0634	57.58	24.251		57.48	109.451	57.48	111.76	57.48	90.5327	57.48	91.7923	57.48	63.8195	57.48	64.3255	57.48	49.5662	57.48	50.1973		57.58	155.395
	117.9	1360	6.2			57.68	296.49	57.68	302.719	57.68	228.177	57.68	232.296	57.58	167.881	57.58	170.23	57.58	99.0253	57.58	99.8413	57.68	46.2831	57.68	46.5197	57.68	24.1626	57.68	24.2887		57.58	109.672	57.58	111.844	57.58	90.7083	57.58	91.8666	57.58	63.7755	57.58	64.3816	57.58	49.8309	57.58	50.2429		57.68	155.432
	118	1360.6	6.4			57.78	296.705	57.78	303.013	57.78	228.798	57.78	232.542	57.6801	168.111	57.6801	170.429	57.6801	99.3589	57.6801	99.9731	57.78	46.6423	57.78	46.5883	57.78	24.4858	57.78	24.3264		57.6801	109.839	57.6801	111.927	57.68	90.5583	57.68	91.9407	57.68	64.1349	57.68	64.4376	57.68	49.5298	57.68	50.2883		57.78	155.752
	118.1	1360.8	6.2			57.88	296.797	57.88	303.307	57.88	228.695	57.88	232.787	57.78	168.432	57.78	170.627	57.78	99.9893	57.78	100.105	57.88	46.6002	57.88	46.6568	57.88	24.2892	57.88	24.3641		57.78	109.715	57.78	112.01	57.78	90.4155	57.78	92.0146	57.78	63.9126	57.78	64.4934	57.78	49.652	57.78	50.3336		57.88	155.697
	118.2	1361.1	6.1			57.98	297.006	57.98	303.6	57.98	228.894	57.98	233.032	57.88	168.428	57.88	170.824	57.88	99.5104	57.88	100.236	57.98	46.5338	57.98	46.7253	57.98	24.3416	57.98	24.4018		57.88	109.764	57.88	112.093	57.88	91.0529	57.88	92.0883	57.88	64.1757	57.88	64.5491	57.88	49.6782	57.88	50.3789		57.98	155.69
	118.3	1361.7	6.3			58.08	297.378	58.08	303.893	58.08	229.112	58.08	233.277	57.98	168.725	57.98	171.022	57.98	99.9159	57.98	100.368	58.08	46.708	58.08	46.7937	58.08	24.0204	58.08	24.4395		57.98	110.226	57.98	112.176	57.98	90.8185	57.98	92.1618	57.98	64.1302	57.98	64.6047	57.98	49.7336	57.98	50.424		58.08	155.631
	118.4	1362.1	6.3			58.18	297.244	58.18	304.185	58.18	229.336	58.18	233.521	58.08	168.76	58.08	171.219	58.08	99.9752	58.08	100.499	58.18	46.8306	58.18	46.8621	58.18	24.1938	58.18	24.4771		58.08	110.643	58.08	112.258	58.08	91.0637	58.08	92.2352	58.08	64.5709	58.08	64.6603	58.08	49.9506	58.08	50.4691		58.18	155.771
	118.5	1362.6	6.2			58.28	297.988	58.28	304.477	58.28	229.477	58.28	233.765	58.1801	169.078	58.1801	171.416	58.1801	99.8644	58.1801	100.63	58.28	47.005	58.28	46.9306	58.28	24.354	58.28	24.5147		58.1801	110.446	58.1801	112.341	58.18	91.281	58.18	92.3083	58.18	64.5294	58.18	64.7156	58.18	49.9506	58.18	50.514		58.28	155.722
	118.6	1362.8	6.4			58.38	298.069	58.38	304.768	58.38	229.581	58.38	234.008	58.28	169.456	58.28	171.613	58.28	100.318	58.28	100.761	58.38	46.776	58.38	46.9989	58.38	24.4547	58.38	24.5524		58.28	110.363	58.28	112.423	58.28	91.3875	58.28	92.3813	58.28	64.3882	58.28	64.7709	58.28	49.8642	58.28	50.5589		58.38	155.946
	118.7	1363.1	6.3			58.48	297.988	58.48	305.058	58.48	229.641	58.48	234.251	58.38	169.214	58.38	171.81	58.38	100.092	58.38	100.892	58.48	46.726	58.48	47.0672	58.48	24.272	58.48	24.59		58.38	110.638	58.38	112.504	58.38	91.2349	58.38	92.4541	58.38	64.7162	58.38	64.8261	58.38	49.8787	58.38	50.6037		58.48	155.991
	118.8	1363.6	6.3			58.58	298.654	58.58	305.349	58.58	230.113	58.58	234.494	58.48	169.253	58.48	172.006	58.48	100.29	58.48	101.023	58.58	46.7135	58.58	47.1355	58.58	24.5516	58.58	24.6276		58.48	110.902	58.48	112.586	58.48	91.5835	58.48	92.5267	58.48	64.7968	58.48	64.8811	58.48	50.0782	58.48	50.6484		58.58	156.356
	118.9	1364.2	6.3			58.68	298.801	58.68	305.638	58.68	230.53	58.68	234.737	58.58	169.896	58.58	172.202	58.58	100.381	58.58	101.154	58.68	46.8183	58.68	47.2037	58.68	24.6229	58.68	24.6652		58.58	110.729	58.58	112.667	58.58	91.3545	58.58	92.5991	58.58	64.8561	58.58	64.936	58.58	50.5076	58.58	50.693		58.68	155.986
	119	1364.5	6.2			58.78	299.289	58.78	305.927	58.78	230.744	58.78	234.979	58.6801	169.823	58.6801	172.398	58.6801	100.465	58.6801	101.285	58.78	47.1072	58.78	47.2719	58.78	24.6594	58.78	24.7027		58.6801	110.904	58.6801	112.748	58.68	91.3865	58.68	92.6714	58.68	64.6591	58.68	64.9908	58.68	50.2407	58.68	50.7375		58.78	156.305
	119.1	1364.7	6.1			58.88	300.016	58.88	306.216	58.88	231.269	58.88	235.22	58.78	169.944	58.78	172.594	58.78	100.614	58.78	101.415	58.88	47.1799	58.88	47.3401	58.88	24.7892	58.88	24.7403		58.78	110.488	58.78	112.829	58.78	91.446	58.78	92.7434	58.78	64.6796	58.78	65.0455	58.78	50.0691	58.78	50.782		58.88	155.824
	119.2	1365.1	6.1			58.98	299.949	58.98	306.504	58.98	231.181	58.98	235.462	58.88	170.36	58.88	172.789	58.88	101.054	58.88	101.546	58.98	47.1192	58.98	47.4082	58.98	24.6448	58.98	24.7778		58.88	110.877	58.88	112.91	58.88	91.46	58.88	92.8153	58.88	64.774	58.88	65.1001	58.88	50.131	58.88	50.8263		58.98	155.704
	119.3	1365.4	6.3			59.08	300.429	59.08	306.791	59.08	231.538	59.08	235.703	58.98	170.669	58.98	172.984	58.98	100.997	58.98	101.676	59.08	47.2916	59.08	47.4763	59.08	24.9556	59.08	24.8154		58.98	111.077	58.98	112.99	58.98	91.8328	58.98	92.887	58.98	65.2545	58.98	65.1546	58.98	50.2581	58.98	50.8705		59.08	156.668
	119.4	1365.9	6			59.18	300.581	59.18	307.079	59.18	231.663	59.18	235.943	59.08	170.963	59.08	173.179	59.08	101.25	59.08	101.806	59.18	47.5972	59.18	47.5444	59.18	24.9151	59.18	24.8529		59.08	111.305	59.08	113.071	59.08	91.8693	59.08	92.9585	59.08	65.1764	59.08	65.209	59.08	50.3822	59.08	50.9147		59.18	156.067
	119.5	1366.5	6.2			59.28	300.565	59.28	307.365	59.28	231.797	59.28	236.183	59.1801	170.872	59.1801	173.374	59.1801	101.196	59.1801	101.936	59.28	47.4635	59.28	47.6124	59.28	24.9417	59.28	24.8904		59.1801	111.135	59.1801	113.151	59.18	91.924	59.18	93.0298	59.18	65.2631	59.18	65.2632	59.18	50.5951	59.18	50.9588		59.28	156.208
	119.6	1366.8	6.1			59.38	301.074	59.38	307.651	59.38	232.07	59.38	236.423	59.28	170.937	59.28	173.568	59.28	101.291	59.28	102.066	59.38	47.2456	59.38	47.6804	59.38	24.8447	59.38	24.9279		59.28	111.237	59.28	113.23	59.28	92.0411	59.28	93.101	59.28	65.3451	59.28	65.3174	59.28	50.2588	59.28	51.0028		59.38	156.209
	119.7	1367.1	6.4			59.48	301.165	59.48	307.937	59.48	232.341	59.48	236.663	59.38	171.426	59.38	173.762	59.38	101.778	59.38	102.196	59.48	47.9118	59.48	47.7483	59.48	25.0688	59.48	24.9654		59.38	111.28	59.38	113.31	59.38	91.9458	59.38	93.1719	59.38	65.1771	59.38	65.3714	59.38	50.6662	59.38	51.0466		59.48	156.636
	119.8	1367.4	6.2			59.58	301.112	59.58	308.222	59.58	232.58	59.58	236.902	59.48	171.607	59.48	173.956	59.48	101.525	59.48	102.326	59.58	47.6597	59.58	47.8163	59.58	24.6768	59.58	25.0029		59.48	111.483	59.48	113.389	59.48	91.9255	59.48	93.2427	59.48	65.2474	59.48	65.4253	59.48	50.3575	59.48	51.0904		59.58	156.263
	119.9	1367.8	6.4			59.68	302.097	59.68	308.506	59.68	233.048	59.68	237.14	59.58	171.918	59.58	174.15	59.58	101.827	59.58	102.455	59.68	47.7025	59.68	47.8841	59.68	24.9102	59.68	25.0403		59.58	111.644	59.58	113.468	59.58	92.0499	59.58	93.3133	59.58	65.1561	59.58	65.4791	59.58	50.4744	59.58	51.1342		59.68	156.471
	120	1368.3	6.1			59.78	302.086	59.78	308.79	59.78	233.262	59.78	237.379	59.6801	172.137	59.6801	174.343	59.6801	101.95	59.6801	102.585	59.78	47.6697	59.78	47.952	59.78	24.9276	59.78	25.0778		59.6801	111.551	59.6801	113.547	59.68	92.1482	59.68	93.3837	59.68	65.2037	59.68	65.5328	59.68	50.5723	59.68	51.1778		59.78	156.505
	120.1	1368.7	6.3			59.88	302.547	59.88	309.074	59.88	233.337	59.88	237.617	59.78	172.263	59.78	174.536	59.78	101.625	59.78	102.714	59.88	47.9283	59.88	48.0198	59.88	25.3392	59.88	25.1152		59.78	111.454	59.78	113.626	59.78	92.1115	59.78	93.454	59.78	65.2521	59.78	65.5864	59.78	50.9398	59.78	51.2213		59.88	156.675
	120.2	1368.9	6.2			59.98	302.589	59.98	309.356	59.98	233.358	59.98	237.854	59.88	172.286	59.88	174.729	59.88	102.399	59.88	102.844	59.98	48.0182	59.98	48.0876	59.98	25.0072	59.98	25.1526		59.88	111.776	59.88	113.704	59.88	92.0717	59.88	93.524	59.88	65.4904	59.88	65.6399	59.88	50.7591	59.88	51.2648		59.98	156.365
	120.3	1369.4	6.2			60.08	302.681	60.08	309.639	60.08	233.621	60.08	238.092	59.98	172.511	59.98	174.922	59.98	101.984	59.98	102.973	60.08	48.3065	60.08	48.1553	60.08	24.9243	60.08	25.19		59.98	111.713	59.98	113.783	59.98	92.1818	59.98	93.5939	59.98	65.4747	59.98	65.6933	59.98	50.7391	59.98	51.3081		60.08	156.741
	120.4	1369.9	6			60.18	302.987	60.18	309.921	60.18	233.582	60.18	238.329	60.08	172.768	60.08	175.114	60.08	102.107	60.08	103.102	60.18	47.78	60.18	48.223	60.18	25.1916	60.18	25.2274		60.08	111.607	60.08	113.861	60.08	92.0529	60.08	93.6636	60.08	65.3756	60.08	65.7465	60.08	50.7653	60.08	51.3514		60.18	157.25
	120.5	1370.1	6.2			60.28	303.476	60.28	310.202	60.28	233.922	60.28	238.565	60.1801	172.896	60.1801	175.306	60.1801	102.127	60.1801	103.231	60.28	48.2002	60.28	48.2907	60.28	25.2243	60.28	25.2648		60.1801	111.891	60.1801	113.938	60.18	92.3396	60.18	93.7331	60.18	65.681	60.18	65.7997	60.18	50.8682	60.18	51.3946		60.28	156.765
	120.6	1370.4	6.3			60.38	303.901	60.38	310.483	60.38	234.49	60.38	238.801	60.28	173.263	60.28	175.498	60.28	102.885	60.28	103.36	60.38	48.412	60.38	48.3583	60.38	25.2712	60.38	25.3022		60.28	112.099	60.28	114.016	60.28	92.6101	60.28	93.8025	60.28	65.8491	60.28	65.8527	60.28	50.8384	60.28	51.4377		60.38	156.678
	120.7	1370.9	6.2			60.48	304.219	60.48	310.764	60.48	234.631	60.48	239.037	60.38	173.236	60.38	175.69	60.38	102.799	60.38	103.488	60.48	48.2018	60.48	48.4259	60.48	25.3588	60.48	25.3395		60.38	112.063	60.38	114.093	60.38	92.8849	60.38	93.8716	60.38	66.1583	60.38	65.9056	60.38	50.8228	60.38	51.4807		60.48	156.761
	120.8	1371.2	6.2			60.58	304.526	60.58	311.044	60.58	235.095	60.58	239.273	60.48	173.454	60.48	175.881	60.48	102.977	60.48	103.617	60.58	48.3245	60.58	48.4935	60.58	25.8407	60.58	25.3769		60.48	112.244	60.48	114.17	60.48	92.835	60.48	93.9406	60.48	65.5333	60.48	65.9585	60.48	50.9994	60.48	51.5236		60.58	156.938
	120.9	1371.7	6.5			60.68	304.697	60.68	311.323	60.68	235.135	60.68	239.508	60.58	173.66	60.58	176.073	60.58	103.21	60.58	103.746	60.68	48.5596	60.68	48.561	60.68	25.1634	60.68	25.4142		60.58	112.26	60.58	114.247	60.58	92.7411	60.58	94.0095	60.58	65.566	60.58	66.0112	60.58	51.057	60.58	51.5664		60.68	156.936
	121	1372	6.3			60.78	304.794	60.78	311.602	60.78	235.307	60.78	239.742	60.6801	173.91	60.6801	176.264	60.6801	103.565	60.6801	103.874	60.78	48.3057	60.78	48.6286	60.78	24.9736	60.78	25.4515		60.6801	112.166	60.6801	114.324	60.68	92.6013	60.68	94.0781	60.68	65.9779	60.68	66.0638	60.68	51.0525	60.68	51.6092		60.78	157.203
	121.1	1372.5	6.3			60.88	305.59	60.88	311.88	60.88	235.827	60.88	239.977	60.78	173.878	60.78	176.454	60.78	103.334	60.78	104.002	60.88	48.755	60.88	48.696	60.88	25.7009	60.88	25.4888		60.78	112.654	60.78	114.4	60.78	93.2163	60.78	94.1466	60.78	65.9521	60.78	66.1163	60.78	51.084	60.78	51.6519		60.88	157.242
	121.2	1372.9	6.3			60.98	305.682	60.98	312.158	60.98	235.798	60.98	240.211	60.88	174.26	60.88	176.645	60.88	103.758	60.88	104.13	60.98	48.8775	60.98	48.7634	60.98	25.9275	60.98	25.5261		60.88	112.161	60.88	114.477	60.88	92.8669	60.88	94.2149	60.88	65.713	60.88	66.1687	60.88	51.0258	60.88	51.6944		60.98	156.907
	121.3	1373.1	6.2			61.08	305.66	61.08	312.436	61.08	235.826	61.08	240.444	60.98	174.528	60.98	176.835	60.98	103.859	60.98	104.258	61.08	48.7213	61.08	48.8308	61.08	25.3611	61.08	25.5634		60.98	112.524	60.98	114.553	60.98	93.1373	60.98	94.283	60.98	65.828	60.98	66.2209	60.98	50.9645	60.98	51.7369		61.08	157.427
	121.4	1373.8	6.4			61.18	305.887	61.18	312.713	61.18	235.87	61.18	240.678	61.08	174.574	61.08	177.025	61.08	103.657	61.08	104.386	61.18	48.815	61.18	48.8982	61.18	25.5939	61.18	25.6006		61.08	112.587	61.08	114.629	61.08	92.6544	61.08	94.351	61.08	65.6295	61.08	66.2731	61.08	51.0612	61.08	51.7793		61.18	157.363
	121.5	1374	6.2			61.28	306.074	61.28	312.989	61.28	236.29	61.28	240.911	61.1801	174.741	61.1801	177.215	61.1801	103.578	61.1801	104.514	61.28	48.8353	61.28	48.9655	61.28	25.4243	61.28	25.6379		61.1801	112.72	61.1801	114.704	61.18	93.1466	61.18	94.4187	61.18	66.1498	61.18	66.3252	61.18	51.4341	61.18	51.8216		61.28	157.43
	121.6	1374.3	6.3			61.38	306.626	61.38	313.265	61.38	236.626	61.38	241.143	61.28	175.115	61.28	177.404	61.28	103.718	61.28	104.642	61.38	49.2307	61.38	49.0328	61.38	25.4025	61.38	25.6751		61.28	113.343	61.28	114.78	61.28	93.382	61.28	94.4863	61.28	66.1428	61.28	66.3771	61.28	51.3954	61.28	51.8639		61.38	157.632
	121.7	1374.6	6.3			61.48	306.564	61.48	313.541	61.48	236.965	61.48	241.375	61.38	175.254	61.38	177.594	61.38	103.808	61.38	104.769	61.48	49.2838	61.48	49.1	61.48	25.7993	61.48	25.7124		61.38	112.685	61.38	114.855	61.38	93.1655	61.38	94.5538	61.38	66.2428	61.38	66.429	61.38	51.3959	61.38	51.906		61.48	157.449
	121.8	1375	6.3			61.58	307.102	61.58	313.815	61.58	237.35	61.58	241.607	61.48	175.421	61.48	177.783	61.48	104.003	61.48	104.897	61.58	49.2377	61.58	49.1673	61.58	26.0392	61.58	25.7496		61.48	112.707	61.48	114.93	61.48	93.0187	61.48	94.621	61.48	66.0045	61.48	66.4807	61.48	51.2646	61.48	51.9481		61.58	157.898
	121.9	1375.3	6.4			61.68	307.884	61.68	314.09	61.68	237.675	61.68	241.838	61.58	175.497	61.58	177.972	61.58	104.601	61.58	105.024	61.68	49.6275	61.68	49.2344	61.68	26	61.68	25.7868		61.58	112.786	61.58	115.005	61.58	93.4077	61.58	94.6881	61.58	66.1383	61.58	66.5324	61.58	51.4307	61.58	51.9901		61.68	157.379
	122	1375.8	6.1			61.78	307.458	61.78	314.364	61.78	237.675	61.78	242.07	61.6801	175.843	61.6801	178.16	61.6801	104.671	61.6801	105.152	61.78	49.3604	61.78	49.3016	61.78	25.7519	61.78	25.824		61.6801	113.44	61.6801	115.079	61.68	93.3467	61.68	94.755	61.68	66.2499	61.68	66.5839	61.68	51.4138	61.68	52.0319		61.78	157.781
	122.1	1376	6.3			61.88	307.766	61.88	314.637	61.88	238.04	61.88	242.3	61.78	175.914	61.78	178.349	61.78	104.354	61.78	105.279	61.88	49.1799	61.88	49.3687	61.88	25.7595	61.88	25.8612		61.78	113.219	61.78	115.154	61.78	93.7856	61.78	94.8218	61.78	66.9069	61.78	66.6353	61.78	51.5126	61.78	52.0738		61.88	157.682
	122.2	1376.4	6.2			61.98	308.17	61.98	314.91	61.98	238.098	61.98	242.531	61.88	175.965	61.88	178.537	61.88	104.468	61.88	105.406	61.98	49.5057	61.98	49.4357	61.98	25.7321	61.98	25.8983		61.88	113.315	61.88	115.228	61.88	93.7834	61.88	94.8883	61.88	66.6539	61.88	66.6867	61.88	51.3518	61.88	52.1155		61.98	157.904
	122.3	1376.7	6.4			62.08	308.652	62.08	315.183	62.08	238.558	62.08	242.761	61.98	176.393	61.98	178.725	61.98	104.621	61.98	105.533	62.08	49.8986	62.08	49.5028	62.08	26.1392	62.08	25.9355		61.98	112.877	61.98	115.302	61.98	93.2584	61.98	94.9547	61.98	66.0936	61.98	66.7379	61.98	51.5754	61.98	52.1571		62.08	157.457
	122.4	1377.4	6.3			62.18	308.658	62.18	315.455	62.18	238.641	62.18	242.991	62.08	176.626	62.08	178.912	62.08	105.081	62.08	105.66	62.18	49.6918	62.18	49.5698	62.18	25.9839	62.18	25.9726		62.08	113.448	62.08	115.375	62.08	93.9919	62.08	95.0209	62.08	66.5905	62.08	66.789	62.08	51.6158	62.08	52.1987		62.18	157.853
	122.5	1377.7	6.1			62.28	308.801	62.28	315.726	62.28	238.426	62.28	243.22	62.1801	176.726	62.1801	179.1	62.1801	104.835	62.1801	105.786	62.28	49.4431	62.28	49.6368	62.28	25.8252	62.28	26.0097		62.1801	113.582	62.1801	115.449	62.18	93.9601	62.18	95.087	62.18	66.6593	62.18	66.84	62.18	51.6306	62.18	52.2401		62.28	157.967
	122.6	1378.1	6.3			62.38	309.034	62.38	315.998	62.38	239.16	62.38	243.449	62.28	176.519	62.28	179.287	62.28	105.146	62.28	105.913	62.38	49.4924	62.38	49.7037	62.38	25.8103	62.38	26.0468		62.28	113.15	62.28	115.522	62.28	93.5867	62.28	95.1529	62.28	66.0946	62.28	66.8909	62.28	51.5368	62.28	52.2815		62.38	157.841
	122.7	1378.6	6.2			62.48	309.545	62.48	316.268	62.48	239.405	62.48	243.678	62.38	176.974	62.38	179.474	62.38	105.309	62.38	106.039	62.48	49.7759	62.48	49.7706	62.48	26.1704	62.48	26.0839		62.38	113.438	62.38	115.595	62.38	94.1748	62.38	95.2186	62.38	66.5507	62.38	66.9417	62.38	51.5392	62.38	52.3228		62.48	157.981
	122.8	1378.8	6.3			62.58	309.373	62.58	316.538	62.58	239.375	62.58	243.906	62.48	177.255	62.48	179.66	62.48	105.582	62.48	106.166	62.58	49.626	62.58	49.8375	62.58	25.8923	62.58	26.121		62.48	113.798	62.48	115.668	62.48	94.481	62.48	95.2841	62.48	66.8749	62.48	66.9924	62.48	51.7985	62.48	52.364		62.58	157.845
	122.9	1379.3	6.3			62.68	309.81	62.68	316.808	62.68	239.716	62.68	244.134	62.58	177.279	62.58	179.847	62.58	105.108	62.58	106.292	62.68	49.7316	62.68	49.9043	62.68	26.1807	62.68	26.1581		62.58	113.435	62.58	115.741	62.58	94.0662	62.58	95.3495	62.58	66.567	62.58	67.043	62.58	51.5287	62.58	52.4052		62.68	158.003
	123	1379.7	6.4			62.78	310.661	62.78	317.077	62.78	239.822	62.78	244.362	62.6801	177.208	62.6801	180.033	62.6801	105.225	62.6801	106.418	62.78	50.0627	62.78	49.9711	62.78	26.275	62.78	26.1952		62.6801	113.994	62.6801	115.814	62.68	94.4296	62.68	95.4147	62.68	66.9818	62.68	67.0934	62.68	51.8799	62.68	52.4462		62.78	157.689
	123.1	1380.1	6.5			62.88	310.586	62.88	317.346	62.88	240.29	62.88	244.589	62.78	177.739	62.78	180.219	62.78	105.722	62.78	106.544	62.88	49.7338	62.88	50.0379	62.88	26.1603	62.88	26.2322		62.78	113.782	62.78	115.886	62.78	94.4835	62.78	95.4798	62.78	66.9868	62.78	67.1438	62.78	51.7358	62.78	52.4872		62.88	158.305
	123.2	1380	6.4			62.98	310.916	62.98	317.614	62.98	240.496	62.98	244.816	62.88	177.907	62.88	180.405	62.88	106.122	62.88	106.67	62.98	49.9957	62.98	50.1046	62.98	26.0392	62.98	26.2692		62.88	113.929	62.88	115.958	62.88	94.2982	62.88	95.5447	62.88	66.8053	62.88	67.1941	62.88	51.837	62.88	52.5281		62.98	158.418
	123.3	1380.8	6.3			63.08	310.998	63.08	317.881	63.08	240.469	63.08	245.042	62.98	178.274	62.98	180.59	62.98	105.982	62.98	106.796	63.08	49.901	63.08	50.1713	63.08	26.3837	63.08	26.3063		62.98	114.425	62.98	116.03	62.98	94.8904	62.98	95.6094	62.98	67.2091	62.98	67.2443	62.98	52.0762	62.98	52.5689		63.08	158.092
	123.4	1380.8	6.2			63.18	311.194	63.18	318.149	63.18	240.333	63.18	245.268	63.08	178.372	63.08	180.775	63.08	106.123	63.08	106.922	63.18	49.9588	63.18	50.238	63.18	26.0056	63.18	26.3433		63.08	113.985	63.08	116.102	63.08	94.5333	63.08	95.6739	63.08	66.9325	63.08	67.2944	63.08	52.0955	63.08	52.6096		63.18	158.463
	123.5	1381.5	6.3			63.28	311.555	63.28	318.415	63.28	240.756	63.28	245.494	63.1801	178.176	63.1801	180.961	63.1801	105.836	63.1801	107.047	63.28	50.0494	63.28	50.3046	63.28	26.207	63.28	26.3803		63.1801	114.109	63.1801	116.173	63.18	94.3943	63.18	95.7383	63.18	66.9786	63.18	67.3443	63.18	51.8138	63.18	52.6502		63.28	158.52
	123.6	1381.7	6.5			63.38	311.798	63.38	318.682	63.38	241.534	63.38	245.72	63.28	178.725	63.28	181.145	63.28	106.626	63.28	107.173	63.38	50.4026	63.38	50.3712	63.38	26.6017	63.38	26.4173		63.28	114.214	63.28	116.244	63.28	94.5358	63.28	95.8025	63.28	66.759	63.28	67.3942	63.28	51.9656	63.28	52.6908		63.38	158.114
	123.7	1381.9	6.2			63.48	311.985	63.48	318.947	63.48	241.414	63.48	245.945	63.38	178.865	63.38	181.33	63.38	106.703	63.38	107.298	63.48	50.2721	63.48	50.4377	63.48	26.269	63.48	26.4542		63.38	114.545	63.38	116.315	63.38	95.0544	63.38	95.8666	63.38	67.6246	63.38	67.4439	63.38	52.2826	63.38	52.7313		63.48	158.529
	123.8	1382.5	6.4			63.58	312.099	63.58	319.212	63.58	241.711	63.58	246.17	63.48	178.608	63.48	181.514	63.48	106.501	63.48	107.423	63.58	50.0393	63.58	50.5043	63.58	26.2705	63.58	26.4912		63.48	114.013	63.48	116.386	63.48	94.5427	63.48	95.9304	63.48	66.7389	63.48	67.4936	63.48	52.3448	63.48	52.7717		63.58	158.534
	123.9	1382.8	6.6			63.68	312.449	63.68	319.477	63.68	241.842	63.68	246.394	63.58	178.771	63.58	181.698	63.58	106.335	63.58	107.549	63.68	50.4962	63.68	50.5707	63.68	26.4649	63.68	26.5282		63.58	114.692	63.58	116.457	63.58	94.7576	63.58	95.9942	63.58	67.4786	63.58	67.5432	63.58	52.8861	63.58	52.812		63.68	158.239
	124	1383.2	6.5			63.78	312.577	63.78	319.742	63.78	241.962	63.78	246.618	63.6801	179.427	63.6801	181.882	63.6801	107.006	63.6801	107.674	63.78	50.3416	63.78	50.6372	63.78	26.469	63.78	26.5651		63.6801	114.524	63.6801	116.527	63.68	94.9309	63.68	96.0577	63.68	67.402	63.68	67.5926	63.68	52.5023	63.68	52.8522		63.78	158.474
	124.1	1383.7	6.5			63.88	313.01	63.88	320.006	63.88	242.381	63.88	246.842	63.78	179.366	63.78	182.066	63.78	106.799	63.78	107.799	63.88	50.4955	63.88	50.7036	63.88	26.5259	63.88	26.602		63.78	114.546	63.78	116.598	63.78	94.9811	63.78	96.1211	63.78	67.1381	63.78	67.6419	63.78	52.1712	63.78	52.8924		63.88	158.462
	124.2	1383.9	6.5			63.98	313.567	63.98	320.269	63.98	242.767	63.98	247.066	63.88	179.614	63.88	182.249	63.88	106.959	63.88	107.923	63.98	50.961	63.98	50.77	63.98	26.6726	63.98	26.6389		63.88	114.617	63.88	116.668	63.88	94.6677	63.88	96.1843	63.88	67.3177	63.88	67.6912	63.88	52.0767	63.88	52.9324		63.98	158.473
	124.3	1384.3	6.5			64.08	313.906	64.08	320.532	64.08	242.782	64.08	247.289	63.98	179.801	63.98	182.433	63.98	107.041	63.98	108.048	64.08	50.7534	64.08	50.8363	64.08	26.7158	64.08	26.6758		63.98	115.005	63.98	116.738	63.98	95.3467	63.98	96.2474	63.98	67.7719	63.98	67.7404	63.98	52.3267	63.98	52.9724		64.08	158.449
	124.4	1384.7	6.5			64.18	313.991	64.18	320.794	64.18	243.07	64.18	247.511	64.08	180.165	64.08	182.616	64.08	107.369	64.08	108.173	64.18	50.3629	64.18	50.9026	64.18	26.651	64.18	26.7127		64.08	114.784	64.08	116.807	64.08	94.974	64.08	96.3103	64.08	67.8497	64.08	67.7894	64.08	52.3677	64.08	53.0123		64.18	158.701
	124.5	1384.9	6.6			64.28	314.387	64.28	321.056	64.28	243.163	64.28	247.734	64.1801	180.104	64.1801	182.798	64.1801	107.432	64.1801	108.297	64.28	50.826	64.28	50.9689	64.28	26.7618	64.28	26.7496		64.1801	114.626	64.1801	116.877	64.18	94.9404	64.18	96.373	64.18	67.4811	64.18	67.8384	64.18	52.358	64.18	53.0521		64.28	158.906
	124.6	1385.2	6.3			64.38	314.605	64.38	321.318	64.38	243.035	64.38	247.956	64.28	180.543	64.28	182.981	64.28	107.454	64.28	108.422	64.38	50.7401	64.38	51.0352	64.38	26.6814	64.38	26.7864		64.28	114.734	64.28	116.946	64.28	95.3491	64.28	96.4356	64.28	67.4163	64.28	67.8872	64.28	52.5299	64.28	53.0919		64.38	159.048
	124.7	1385.6	6.3			64.48	314.498	64.48	321.579	64.48	243.557	64.48	248.178	64.38	180.581	64.38	183.163	64.38	107.662	64.38	108.546	64.48	50.6189	64.48	51.1014	64.48	26.843	64.48	26.8233		64.38	114.791	64.38	117.015	64.38	95.3062	64.38	96.498	64.38	67.7186	64.38	67.936	64.38	52.6909	64.38	53.1315		64.48	158.866
	124.8	1385.9	6.4			64.58	314.739	64.58	321.839	64.58	243.761	64.58	248.399	64.48	180.584	64.48	183.345	64.48	107.461	64.48	108.67	64.58	50.9948	64.58	51.1676	64.58	26.8478	64.58	26.8601		64.48	114.872	64.48	117.084	64.48	95.2302	64.48	96.5603	64.48	67.5731	64.48	67.9846	64.48	52.7017	64.48	53.1711		64.58	159.023
	124.9	1386.4	6.3			64.68	315.259	64.68	322.099	64.68	244.183	64.68	248.62	64.58	180.915	64.58	183.527	64.58	107.758	64.58	108.794	64.68	50.8948	64.68	51.2337	64.68	27.0392	64.68	26.8969		64.58	115.25	64.58	117.153	64.58	95.3364	64.58	96.6224	64.58	67.8427	64.58	68.0332	64.58	52.9598	64.58	53.2106		64.68	159.046
	125	1386.7	6.2			64.78	315.415	64.78	322.359	64.78	244.43	64.78	248.841	64.6801	181.154	64.6801	183.709	64.6801	108.006	64.6801	108.918	64.78	51.0885	64.78	51.2998	64.78	27.2633	64.78	26.9337		64.6801	115.11	64.6801	117.221	64.68	95.4834	64.68	96.6843	64.68	67.7811	64.68	68.0816	64.68	52.9197	64.68	53.25		64.78	159.255
	125.1	1386.8	6.5			64.88	315.743	64.88	322.618	64.88	244.603	64.88	249.061	64.78	181.387	64.78	183.89	64.78	107.971	64.78	109.042	64.88	51.1494	64.88	51.3659	64.88	26.8696	64.88	26.9706		64.78	115.429	64.78	117.29	64.78	95.3739	64.78	96.7461	64.78	67.7599	64.78	68.1299	64.78	53.1628	64.78	53.2894		64.88	158.967
	125.2	1387.3	6.3			64.98	315.963	64.98	322.877	64.98	244.514	64.98	249.281	64.88	181.59	64.88	184.071	64.88	108.312	64.88	109.166	64.98	51.1605	64.98	51.4319	64.98	26.8432	64.98	27.0073		64.88	115.337	64.88	117.358	64.88	95.3669	64.88	96.8077	64.88	67.8466	64.88	68.1782	64.88	52.5904	64.88	53.3286		64.98	159.007
	125.3	1387.8	6.5			65.08	316.426	65.08	323.135	65.08	245.139	65.08	249.501	64.98	181.555	64.98	184.252	64.98	108.438	64.98	109.289	65.08	51.5345	65.08	51.4979	65.08	27.1539	65.08	27.0441		64.98	115.608	64.98	117.426	64.98	95.3966	64.98	96.8691	64.98	68.1285	64.98	68.2263	64.98	52.7493	64.98	53.3678		65.08	159.381
	125.4	1387.9	6.3			65.18	316.69	65.18	323.393	65.18	245.405	65.18	249.72	65.08	181.953	65.08	184.433	65.08	108.827	65.08	109.413	65.18	51.3167	65.18	51.5639	65.18	26.7838	65.18	27.0809		65.08	115.38	65.08	117.493	65.08	95.5919	65.08	96.9304	65.08	68.1115	65.08	68.2744	65.08	52.8799	65.08	53.4069		65.18	158.958
	125.5	1388.3	6.4			65.28	316.428	65.28	323.65	65.28	245.164	65.28	249.939	65.1801	182.197	65.1801	184.613	65.1801	108.757	65.1801	109.536	65.28	51.026	65.28	51.6298	65.28	26.6816	65.28	27.1176		65.1801	115.654	65.1801	117.561	65.18	96.0599	65.18	96.9916	65.18	68.1483	65.18	68.3223	65.18	52.8293	65.18	53.4459		65.28	159.17
	125.6	1389	6.3			65.38	317.202	65.38	323.907	65.38	245.505	65.38	250.158	65.28	181.907	65.28	184.793	65.28	108.485	65.28	109.66	65.38	51.5604	65.38	51.6957	65.38	26.9541	65.38	27.1543		65.28	115.429	65.28	117.628	65.28	95.5919	65.28	97.0526	65.28	68.0678	65.28	68.3702	65.28	53.2148	65.28	53.4849		65.38	159.102
	125.7	1388.9	6.3			65.48	317.7	65.48	324.164	65.48	246.105	65.48	250.376	65.38	182.419	65.38	184.973	65.38	109.044	65.38	109.783	65.48	51.9313	65.48	51.7616	65.48	27.3866	65.48	27.1911		65.38	115.585	65.38	117.696	65.38	95.7451	65.38	97.1134	65.38	67.9445	65.38	68.418	65.38	53.1957	65.38	53.5238		65.48	159.147
	125.8	1389.4	6.5			65.58	317.393	65.58	324.419	65.58	245.983	65.58	250.594	65.48	182.961	65.48	185.153	65.48	109.17	65.48	109.906	65.58	51.3495	65.58	51.8274	65.58	26.833	65.58	27.2278		65.48	116.088	65.48	117.763	65.48	95.8843	65.48	97.174	65.48	68.2076	65.48	68.4656	65.48	53.0905	65.48	53.5625		65.58	159.544
	125.9	1389.6	6.3			65.68	317.709	65.68	324.675	65.68	246.174	65.68	250.812	65.58	182.557	65.58	185.333	65.58	108.753	65.58	110.029	65.68	51.8844	65.68	51.8932	65.68	27.2414	65.68	27.2645		65.58	116.158	65.58	117.829	65.58	96.0796	65.58	97.2345	65.58	68.2421	65.58	68.5132	65.58	52.9272	65.58	53.6013		65.68	159.309
	126	1390	6.2			65.78	318.23	65.78	324.93	65.78	246.572	65.78	251.029	65.6801	182.911	65.6801	185.512	65.6801	109.36	65.6801	110.152	65.78	51.9393	65.78	51.959	65.78	27.1845	65.78	27.3011		65.6801	116.033	65.6801	117.896	65.68	96.2249	65.68	97.2949	65.68	68.4772	65.68	68.5606	65.68	53.4119	65.68	53.6399		65.78	159.847
	126.1	1390.5	6.3			65.88	318.519	65.88	325.185	65.88	246.373	65.88	251.246	65.78	183.255	65.78	185.691	65.78	109.427	65.78	110.275	65.88	51.6471	65.88	52.0247	65.88	27.5461	65.88	27.3378		65.78	115.837	65.78	117.962	65.78	96.0928	65.78	97.3551	65.78	68.5567	65.78	68.608	65.78	53.4272	65.78	53.6784		65.88	159.408
	126.2	1390.8	6.4			65.98	318.857	65.98	325.439	65.98	247.261	65.98	251.463	65.88	183.51	65.88	185.87	65.88	109.149	65.88	110.397	65.98	52.2305	65.98	52.0904	65.98	27.4078	65.98	27.3745		65.88	116.156	65.88	118.028	65.88	96.4115	65.88	97.4151	65.88	68.4552	65.88	68.6553	65.88	53.1768	65.88	53.7169		65.98	159.451
	126.3	1391.3	6.4			66.08	318.792	66.08	325.692	66.08	247.259	66.08	251.679	65.98	183.8	65.98	186.049	65.98	109.816	65.98	110.52	66.08	51.6455	66.08	52.156	66.08	27.3586	66.08	27.4111		65.98	116.112	65.98	118.095	65.98	96.1544	65.98	97.475	65.98	68.6083	65.98	68.7024	65.98	53.4324	65.98	53.7553		66.08	159.752
	126.4	1391.8	6.4			66.18	319.443	66.18	325.946	66.18	247.478	66.18	251.895	66.08	183.547	66.08	186.227	66.08	109.776	66.08	110.642	66.18	52.0329	66.18	52.2217	66.18	27.7773	66.18	27.4478		66.08	116.688	66.08	118.16	66.08	96.5045	66.08	97.5347	66.08	68.796	66.08	68.7495	66.08	53.3586	66.08	53.7936		66.18	159.342
	126.5	1391.9	6.3			66.28	319.305	66.28	326.198	66.28	247.437	66.28	252.111	66.1801	184.045	66.1801	186.405	66.1801	110.412	66.1801	110.765	66.28	52.1345	66.28	52.2873	66.28	27.2542	66.28	27.4844		66.1801	116.778	66.1801	118.226	66.18	96.8162	66.18	97.5943	66.18	68.8927	66.18	68.7965	66.18	53.3919	66.18	53.8319		66.28	159.438
	126.6	1392.1	6.5			66.38	319.675	66.38	326.451	66.38	248.058	66.38	252.326	66.28	183.907	66.28	186.583	66.28	110.178	66.28	110.887	66.38	52.5627	66.38	52.3528	66.38	27.4971	66.38	27.521		66.28	116.77	66.28	118.291	66.28	96.3834	66.28	97.6537	66.28	68.7382	66.28	68.8433	66.28	53.5774	66.28	53.87		66.38	159.706
	126.7	1392.4	6.4			66.48	320.135	66.48	326.702	66.48	248.315	66.48	252.541	66.38	184.311	66.38	186.761	66.38	110.31	66.38	111.009	66.48	52.4361	66.48	52.4183	66.48	27.6992	66.48	27.5576		66.38	116.381	66.38	118.357	66.38	96.3943	66.38	97.7129	66.38	68.6444	66.38	68.8901	66.38	53.3895	66.38	53.9081		66.48	159.602
	126.8	1393	6.5			66.58	320.145	66.58	326.954	66.58	247.728	66.58	252.756	66.48	184.588	66.48	186.938	66.48	110.395	66.48	111.131	66.58	52.1642	66.58	52.4838	66.58	27.536	66.58	27.5942		66.48	116.772	66.48	118.422	66.48	97.0037	66.48	97.772	66.48	68.8273	66.48	68.9368	66.48	53.5027	66.48	53.9461		66.58	159.917
	126.9	1393.2	6.3			66.68	320.576	66.68	327.205	66.68	248.716	66.68	252.97	66.58	184.173	66.58	187.116	66.58	110.305	66.58	111.253	66.68	52.4141	66.68	52.5493	66.68	27.9554	66.68	27.6307		66.58	116.5	66.58	118.487	66.58	96.7233	66.58	97.831	66.58	69.2084	66.58	68.9834	66.58	53.7748	66.58	53.9841		66.68	159.796
	127	1393.6	6.4			66.78	321.069	66.78	327.455	66.78	248.914	66.78	253.184	66.6801	184.718	66.6801	187.293	66.6801	110.791	66.6801	111.375	66.78	52.7666	66.78	52.6147	66.78	27.9399	66.78	27.6673		66.6801	116.423	66.6801	118.552	66.68	96.6295	66.68	97.8898	66.68	68.599	66.68	69.0299	66.68	53.5966	66.68	54.0219		66.78	159.774
	127.1	1393.9	6.4			66.88	321.105	66.88	327.705	66.88	248.759	66.88	253.398	66.78	185.243	66.78	187.47	66.78	110.721	66.78	111.497	66.88	52.4269	66.88	52.6801	66.88	27.4415	66.88	27.7038		66.78	116.898	66.78	118.616	66.78	96.835	66.78	97.9484	66.78	69.1496	66.78	69.0763	66.78	53.7215	66.78	54.0597		66.88	159.595
	127.2	1394.3	6.4			66.98	321.102	66.98	327.955	66.98	248.607	66.98	253.611	66.88	184.949	66.88	187.646	66.88	110.757	66.88	111.618	66.98	52.448	66.98	52.7454	66.98	27.6277	66.98	27.7404		66.88	117.174	66.88	118.68	66.88	96.9451	66.88	98.0069	66.88	69.2606	66.88	69.1226	66.88	53.8911	66.88	54.0974		66.98	159.763
[truncated: 10,416 more rows]
[truncated: 57 more columns]

## Sheet: Figure 4
Figure 4C
			Virus
		CHO cell	Stealth-K1			Stealth-A09
		K1	8	15		1	7
		HIS	1300	1464		1352	990
		CD46	56	29	36	218	116	112
Figure 4E
[truncated: 7 more rows]

## Sheet: Figure 5
Figure 5B
[truncated: 30 more rows]

## Sheet: Figure 6
Figure 6A
[truncated: 23 more rows]

## Sheet: Figure 7
Figure 4B
[truncated: 27 more rows]

[truncated: 7 more sheets: Sug Fig 2, Sup Fig 3, Sup Fig 4, Sup Fig 5, Sup Fig 7, Sup Fig 8, Sup Fig 9]
